# Supplementary material for: Deciphering targeting rules of splicing modulator compounds: case of TG003
Source: BMC Mol Biol. 2015 Sep 24;16:16. doi: 10.1186/s12867-015-0044-6 (PMC4580995; doi:10.1186/s12867-015-0044-6)
Supplement: Supplementary file 1 — Additional file 1: Table S1. Summary of RNA-seq data. Total mapped reads and mapping rates are indicated for all samples used in this study. [file 12867_2015_44_MOESM1_ESM.xlsx]

## Sheet: TableS1_RNAseq_summary
Additional file 1: Table S1 Summary of RNA-seq data.
	human replicate1		human replicate2		mouse replicate1		mouse replicate2
TG003 (µM)	0	20	0	20	0	20	0	20
Total mapped reads	39315200	33606460	29571065	36462166	35216090	30335673	43810172	39243077
mapping rate	53.8	54.7	45	48.9	50.5	43.8	55.2	48.6
