# Supplementary material for: Deciphering targeting rules of splicing modulator compounds: case of TG003
Source: BMC Mol Biol. 2015 Sep 24;16:16. doi: 10.1186/s12867-015-0044-6 (PMC4580995; doi:10.1186/s12867-015-0044-6)
Supplement: Supplementary file 3 — Additional file 3: Table S2. Comparison of Δψ values of 45 TG003 skip-enhanced human exons and their homologous mouse exons. Ensembl IDs and all information used to identify and classify mouse exons that correspond to human skip-enhanced exons (Δψ ≤ 0.05) are provided with in this table. [file 12867_2015_44_MOESM3_ESM.xlsx]

## Sheet: TableS2_hm_responsecomparison
Additional file 3: Table S2 Comparison of Delta PSI values of 45 TG003 skip-enhanced human exons and their homologous mouse exons.
Numbered ID	Gene Name	Ensembl ID(human)	Ensembl ID(mouse)	DpsiRep1(human)	DpsiRep2(human)	DpsiRep1(mouse)	DpsiRep2(mouse)	PsiDMSORep1(mouse)	PsiDMSORep2(mouse)	Class	TotalExpression*1(human)	TotalExpression*1(mouse)	GenomeCoordinates*2(human)	GenomeCoordinates*2(mouse)	Coverage	PercentIdentity
HTSP_1	TEX30	ENST00000376032.E2	ENSMUST00000156392.E2	-0.67	-0.73	0	0	1	1	no change	76.9071	34.2842	13_0_103426032_103422362_103422436_103421891	1_0_44102328_44099848_44099921_44091591	1.97315	89.19
HTSP_2	PCNXL4	ENST00000406854.E2	ENSMUST00000044352.E2	-0.4	-0.31	0	0	1	1	no change	42.5065	154.798	14_1_60559137_60574304_60575045_60581418	12_1_72536539_72541375_72542117_72555437	1.85589	82.73
HTSP_3	PARD3	ENST00000374790.E16	ENSMUST00000162602.E18	-0.35	-0.35	-0.08	-0.25	0.083333	0.294118	skip	110.917	32.9497	10_0_34626203_34625127_34625171_34620272	8_1_127409707_127410729_127410773_127415570	2	97.78
HTSP_4	ZC3H14	ENST00000336693.E10	ENSMUST00000110104.E10	-0.3	-0.27	0.17	-0.05	0.586207	0.571429	other (inconsistent)	184.348	228.073	14_1_89044484_89063078_89063152_89073587	12_1_98763978_98774245_98774319_98783582	2	90.67
HTSP_5	TP53INP1	ENST00000448464.E4	ENSMUST00000132010.E4	-0.32	-0.36	-0.09	-0.03	0.212121	0.169014	skip	227.292	288.598	8_0_95952088_95944298_95944335_95942956	4_1_11165447_11167897_11167934_11169710	2	97.37
HTSP_6	TANC2	ENST00000424789.E24	ENSMUST00000100330.E25	-0.32	-0.39	0.01	0	0.935484	1	no change	160.605	165.754	17_1_61493035_61495668_61495768_61497360	11_1_105917060_105919951_105920051_105921748	2	98.02
HTSP_7	C9orf85	ENST00000334731.E2	ENSMUST00000038830.E2	-0.3	-0.35	-0.08	-0.07	0.862069	1	skip	112.432	89.2089	9_1_74526752_74561922_74562028_74586421	19_0_21652607_21619109_21619215_21598868	2	93.46
HTSP_8	NSRP1	ENST00000247026.E2	ENSMUST00000134685.E2	-0.33	-0.36	0	0	1	1	no change	621.561	230.314	17_1_28443881_28445098_28445191_28499560	11_0_77078379_77076654_77076744_77055000	1.94646	91.11
HTSP_9	CACNA1C	ENST00000335762.E10	ENSMUST00000112793.E7	-0.55	-0.25	-	-	-	-	other (no expression)	51.4896	0	12_1_2622150_2656616_2656690_2659109	6_0_118734851_118715903_118715977_118713347	2	93.33
HTSP_10	CPEB2	ENST00000382395.E5	ENSMUST00000169035.E5	-0.34	-0.3	0.07	0.19	0.411765	0.6	inclusion	123.642	78.7369	4_1_15034835_15042088_15042111_15054038	5_1_43261784_43268869_43268892_43277431	2	100
HTSP_11	OARD1	ENST00000244558.E4	ENSMUST00000167180.E4	-0.33	-0.42	-0.47	-0.65	1	1	skip	55.6952	133.406	6_0_41038871_41037815_41037873_41035176	17_1_48411408_48414226_48414284_48415221	2	98.31
HTSP_12	REV3L	ENST00000422377.E3	ENSMUST00000131186.E2	-0.33	-0.28	0.09	0.2	0	0	inclusion	49.4847	22.2501	6_0_111803953_111793216_111793343_111737675	10_1_39732613_39742691_39742818_39783143	2	97.66
HTSP_13	SYNRG	ENST00000585472.E20	ENSMUST00000183456.E22	-0.44	-0.38	-0.02	-0.03	0.166667	0.293532	no change	124.3	291.595	17_0_35880641_35880282_35880317_35879174	11_1_84039321_84039656_84039691_84040797	2	94.44
HTSP_14	TUBE1	ENST00000368657.E4	ENSMUST00000019991.E4	-0.32	-0.32	0	0	1	1	no change	62.7472	12.168	6_0_112407759_112405392_112405449_112402410	10_1_39135040_39137134_39137191_39140823	1.82759	88.68
HTSP_15	INTS9	ENST00000520184.E5	ENSMUST00000043914.E4	-0.46	-0.44	0	0	1	1	no change	27.8101	146.556	8_0_28707730_28704264_28704326_28695293	14_1_64986363_64990532_64990594_64992974	2	93.65
HTSP_16	EFNA3	ENST00000505139.E4	ENSMUST00000029673.E4	-0.8	-0.75	-0.24	0.02	1	0.875	other (inconsistent)	15.4283	48.2367	1_1_155058418_155058604_155058681_155058889	3_0_89316070_89315808_89315885_89315567	1.89744	100
HTSP_17	DTNBP1	ENST00000515875.E2	ENSMUST00000110128.E2	-0.62	-0.57	0	0	1	1	no change	74.0575	2061.98	6_0_15663045_15652318_15652371_15638035	13_0_45001917_44993685_44993738_44992069	2	96.3
HTSP_18	TRIM35	ENST00000521283.E2	ENSMUST00000022623.E4	-0.52	-0.55	0	0	1	1	no change	106.944	478.793	8_0_27151597_27147673_27147695_27146797	14_1_66304235_66307026_66307048_66307812	2	100
HTSP_19	CDC42BPA	ENST00000334218.E34	ENSMUST00000143176.E18	-0.44	-0.57	0.13	-0.01	0.155738	0.23741	other (inconsistent)	124.237	363.198	1_0_227203781_227198579_227198764_227192812	1_1_180151277_180155795_180155980_180159606	2	87.1
HTSP_20	DCLRE1C	ENST00000453695.E2	ENSMUST00000100463.E2	-0.55	-0.5	0	0	1	1	no change	25.3016	31.4354	10_0_14995901_14991035_14991086_14987188	2_1_3424326_3425364_3425415_3429268	2	90.38
HTSP_21	DENND4C	ENST00000494124.E27	ENSMUST00000142837.E30	-0.47	-0.5	0	0	1	1	no change	40.0013	158.05	9_1_19369985_19371754_19371818_19372035	4_1_86844977_86847958_86848022_86848770	2	92.31
HTSP_22	BCL7B	ENST00000482231.E3	ENSMUST00000031692.E3	-0.25	-0.28	0	0	1	1	no change	192.522	317.785	7_0_72966497_72957878_72957974_72954382	5_1_135171162_135177129_135177225_135179950	2	91.75
HTSP_23	TBC1D25	ENST00000418627.E3	ENSMUST00000172020.E4	-0.45	-0.42	0.1	0.02	0.902439	0.950413	inclusion	84.0247	200.125	X_1_48399830_48403257_48403411_48417285	X_0_8174201_8172738_8172892_8156778	2	89.68
HTSP_24	EMX2	ENST00000553456.E2	ENSMUST00000062216.E2	-0.4	-0.31	-	-	-	-	other (no expression)	32.9463	0	10_1_119303184_119305143_119305327_119307576	19_1_59459624_59461662_59461846_59463880	2	89.73
HTSP_25	GPC2	ENST00000471717.E3	ENSMUST00000159067.E3	-0.5	-0.29	-	-	-	-	other (no expression)	50.8474	0	7_0_99773830_99773195_99773517_99772388	5_0_138278839_138278215_138278537_138277487	1.97523	84.01
HTSP_26	RP11-463D19.2(protein_coding)	ENST00000358757.E3	ENSMUST00000182984.E3	-0.32	-0.38	-0.03	-0.11	1	1	skip	119.316	291.029	8_0_74742616_74737382_74737484_74722864	1_0_16602262_16597951_16598053_16585431	2	95.15
HTSP_27	ATXN7L1	ENST00000318724.E2	ENSMUST00000130740.E2	-0.75	-0.94	-0.59	-0.42	0.714285	0.681818	skip	25.3259	96.1214	7_0_105516824_105516258_105516326_105429154	12_1_33147915_33148433_33148501_33217712	2	98.55
HTSP_28	RNF8	ENST00000469731.E5	ENSMUST00000172485.E5	-0.4	-0.37	0	0	1	1	no change	390.119	179.182	6_1_37339350_37342396_37342485_37344702	17_1_29629022_29631671_29631760_29634661	1.88889	92.94
HTSP_29	TTC8	ENST00000556133.E3	ENSMUST00000079146.E6	-0.36	-0.35	0	0	1	1	no change	108.642	115.017	14_1_89307540_89307769_89307858_89310150	12_1_98943621_98943825_98943914_98946569	2	95.56
HTSP_30	ADAM23	ENST00000264377.E25	ENSMUST00000087374.E25	-0.38	-0.3	0	0.19	1	0.8125	other (inconsistent)	128.882	81.5251	2_1_207460886_207474634_207474724_207482303	1_1_63572998_63585365_63585455_63592608	2	98.9
HTSP_31	NFAT5	ENST00000393742.E3	ENSMUST00000133026.E4	-1	-0.76	-0.23	-0.4	0.483871	0.542857	skip	27.2204	60.203	16_1_69660431_69680420_69680481_69680931	8_1_107324764_107338295_107338356_107338809	2	100
HTSP_32	CNOT10	ENST00000416457.E10	ENSMUST00000070117.E13	-0.3	-0.34	0	0	1	1	no change	79.6293	136.97	3_1_32776468_32778902_32778982_32800950	9_0_114613624_114610645_114610725_114601455	1.87654	89.47
HTSP_33	PFKFB3	ENST00000490474.E16	ENSMUST00000170196.E16	-0.27	-0.33	0	0	0	0	other (psi too low)	13.793	18.5079	10_1_6268328_6270159_6270181_6274858	2_0_11480198_11478036_11478058_11474543	2	95.65
HTSP_34	USP9Y	ENST00000426564.E40	ENSMUST00000091188.E43	-0.3	-0.38	-	-	-	-	other (no expression)	67.018	0	Y_1_14959078_14959164_14959252_14968265	Y_0_1307851_1307680_1307768_1304769	2	85.39
HTSP_35	ST7	ENST00000543837.E4	ENSMUST00000138726.E12	-0.41	-0.37	-0.03	-0.01	0.0263158	0.0461537	other (psi too low)	32.6051	87.0357	7_1_116829447_116830187_116830322_116830888	6_1_17904969_17905707_17905842_17906408	2	99.26
HTSP_36	CDC42BPA	ENST00000366766.E22	ENSMUST00000133890.E8	-0.28	-0.36	0	-0.03	0	0.0303029	other (psi too low)	74.5632	59.7533	1_0_227257478_227239582_227239686_227235711	1_1_180117743_180130796_180130900_180134297	2	89.52
HTSP_37	HERPUD2	ENST00000413517.E2	ENSMUST00000008573.E3	-0.41	-0.42	0.02	0.02	0.981132	0.981132	no change	147.214	288.182	7_0_35733794_35709825_35709938_35707198	9_0_25133195_25130536_25130649_25125023	1.85965	93.4
HTSP_38	PCBP3	ENST00000400309.E8	ENSMUST00000092393.E8	-0.75	-0.52	0	0	1	1	no change	21.8809	8.02162	21_1_47330944_47333865_47333939_47337502	10_0_76788391_76785140_76785214_76781873	2	100
HTSP_39	PHF8	ENST00000443302.E7	ENSMUST00000046950.E13	-0.37	-0.35	-0.12	-0.26	0.789473	0.666667	skip	79.1592	52.5917	X_0_54022126_54020034_54020336_54019272	X_1_151570431_151572366_151572668_151573413	2	96.04
HTSP_40	NDRG2	ENST00000553741.E3	ENSMUST00000004673.E3	-0.47	-0.37	0	0	1	1	no change	83.0583	12.4995	14_0_21491400_21491023_21491064_21490656	14_0_51911466_51911086_51911127_51910785	2	95.24
HTSP_41	PRPF39	ENST00000557477.E5	ENSMUST00000129956.E11	-0.64	-0.47	-0.05	0.03	0.545454	0.513513	other (inconsistent)	54.283	61.4856	14_1_45578983_45579097_45579196_45579297	12_1_65055320_65055434_65055533_65055638	2	100
HTSP_42	PEX19	ENST00000368072.E2	ENSMUST00000127662.E2	-0.27	-0.34	0	0	1	1	no change	227.826	1433.97	1_0_160254845_160253320_160253429_160252899	1_1_172126848_172128631_172128740_172129155	2	85.45
HTSP_43	TLK2	ENST00000542523.E8	ENSMUST00000126175.E7	-0.25	-0.32	0	0	1	1	no change	205.991	188.31	17_1_60629758_60631024_60631116_60637377	11_1_105240456_105241569_105241661_105246774	1.93548	97.78
HTSP_44	MAP4K3	ENST00000263881.E15	ENSMUST00000025089.E15	-0.31	-0.33	-0.44	-0.49	0.722222	0.615385	skip	204.719	98.5549	2_0_39536602_39535084_39535146_39526942	17_0_80630415_80629286_80629348_80624114	2	98.41
HTSP_45	RSAD1	ENST00000506211.E2	ENSMUST00000132274.E5	-0.3	-0.28	0	0	1	1	no change	128.832	133.982	17_1_48559817_48560004_48560067_48560701	11_0_94544420_94544105_94544168_94543702	2	92.19
*Total Expression: The sum of RPK30M of all three junction reads in the exon-skipping event of all conditions and replicates
*2 Chr_Strand(1: plus, 2: minus)_3pPreviousExon_AlternativeExon(start)_AlternativeExon(end)_5pFollowingExon
