# Supplementary material for: Deciphering targeting rules of splicing modulator compounds: case of TG003
Source: BMC Mol Biol. 2015 Sep 24;16:16. doi: 10.1186/s12867-015-0044-6 (PMC4580995; doi:10.1186/s12867-015-0044-6)
Supplement: Supplementary file 5 — Additional file 5: Table S3. Exon feature scores of all 21 human TG003 skip-enhanced exons and mouse insensitive exons. Ensembl IDs, genomic coordinates and all information used to draw Figure 5 box plots (column 3 and 4) are provided with in this table. [file 12867_2015_44_MOESM5_ESM.xlsx]

## Sheet: TabeS3_exonfeaturescore
Additional file 5: Table S3 Exon feature scores of all 21 human TG003 skip-enhanced exons and mouse insensitive exons.
Numbered ID	Gene Name	Ensembl ID(human)	Ensembl ID(mouse)	ExonLength(human)	ExonLength(mouse)	#ESE(human)	#ESE(mouse)	#ESS(human)	#ESS(mouse)	MaxEntScan5primeScore(human)	MaxEntScan5primeScore(mouse)	MaxEntScan3primeScore(human)	MaxEntScan3primeScore(mouse)	SVMBPBranchSequenceScore(human)	SVMBPBranchSequenceScore(mouse)	SVMBPPolyPyrimidineTractScore(human)	SVMBPPolyPyrimidineTractScore(mouse)	UpstreamIntron_MaxEntScan5primeScore(human)	UpstreamIntron_MaxEntScan5primeScore(mouse)	DownstreamIntron_MaxEntScan3primeScore(human)	DownstreamIntron_MaxEntScan3primeScore(mouse)	Pre_Intron_Length(human)	Pre_Intron_Length(mouse)	Post_Intron_Length(human)	Post_Intron_Length(mouse)	GenomeCoordinates(human)	GenomeCoordinates(mouse)	AlignedSequenceCoverage	AlignedSequencePercentIdentity
HTSP_1	TEX30	ENST00000376032.E2	ENSMUST00000156392.E2	75	74	11	6	3	12	7.96	9.85	5.54	3.51	1.09241	1.94414	20	21	10.75	8.69	8.75	10.2	3595	2406	470	8256	13_0_103426032_103422362_103422436_103421891	1_0_44102328_44099848_44099921_44091591	1.97315	89.19
HTSP_2	PCNXL4	ENST00000406854.E2	ENSMUST00000044352.E2	742	743	153	145	194	210	8.59	8.59	9.92	10.02	1.49135	3.07869	44	48	10.2	9.8	10.82	12.43	15166	4835	6372	13319	14_1_60559137_60574304_60575045_60581418	12_1_72536539_72541375_72542117_72555437	1.85589	82.73
HTSP_6	TANC2	ENST00000424789.E24	ENSMUST00000100330.E25	101	101	12	13	14	13	10.07	10.07	3.45	3.45	1.97407	1.97407	14	13	10.74	10.74	3.43	4.61	2632	2890	1591	1696	17_1_61493035_61495668_61495768_61497360	11_1_105917060_105919951_105920051_105921748	2	98.02
HTSP_8	NSRP1	ENST00000247026.E2	ENSMUST00000134685.E2	94	91	18	14	19	19	10.28	10.28	2.72	2.43	-1.03861	-0.783361	23	11	7.39	7.39	9.3	11.9	1216	1634	54368	21653	17_1_28443881_28445098_28445191_28499560	11_0_77078379_77076654_77076744_77055000	1.94646	91.11
HTSP_13	SYNRG	ENST00000585472.E20	ENSMUST00000183456.E22	36	36	16	14	10	10	3.87	3.87	6.1	5.17	2.57518	-1.33668	0	40	10.75	10.75	8.42	7.8	323	334	1107	1105	17_0_35880641_35880282_35880317_35879174	11_1_84039321_84039656_84039691_84040797	2	94.44
HTSP_14	TUBE1	ENST00000368657.E4	ENSMUST00000019991.E4	58	58	11	11	22	27	6.87	9.84	10.99	10.7	0.991033	2.46943	46	46	10.77	10.86	10.48	8.69	2309	2093	2981	3631	6_0_112407759_112405392_112405449_112402410	10_1_39135040_39137134_39137191_39140823	1.82759	88.68
HTSP_15	INTS9	ENST00000520184.E5	ENSMUST00000043914.E4	63	63	11	4	6	4	10.06	10.06	11.05	10.93	-1.01866	1.6941	19	29	8.49	8.99	11.93	11.9	3403	4168	8970	2379	8_0_28707730_28704264_28704326_28695293	14_1_64986363_64990532_64990594_64992974	2	93.65
HTSP_17	DTNBP1	ENST00000515875.E2	ENSMUST00000110128.E2	54	54	4	6	4	4	9.88	9.6	6.4	10.97	0.363494	-0.497378	21	43	6.14	9.89	11.72	9.22	10673	8178	14282	1615	6_0_15663045_15652318_15652371_15638035	13_0_45001917_44993685_44993738_44992069	2	96.3
HTSP_18	TRIM35	ENST00000521283.E2	ENSMUST00000022623.E4	23	23	1	1	0	0	10.91	10.91	10.24	11.9	0.469559	-0.0698462	22	88	9.33	9.48	7.35	6.8	3901	2790	875	763	8_0_27151597_27147673_27147695_27146797	14_1_66304235_66307026_66307048_66307812	2	100
HTSP_20	DCLRE1C	ENST00000453695.E2	ENSMUST00000100463.E2	52	52	9	10	4	8	8.55	8.55	11.55	10.05	-0.438519	1.64505	40	30	10.47	9.25	12.69	10.85	4814	1037	3846	3852	10_0_14995901_14991035_14991086_14987188	2_1_3424326_3425364_3425415_3429268	2	90.38
HTSP_21	DENND4C	ENST00000494124.E27	ENSMUST00000142837.E30	65	65	3	6	17	19	10.47	10.47	7.49	11.08	1.67369	2.68016	20	50	8.49	9.65	6.73	6.57	1768	2980	216	747	9_1_19369985_19371754_19371818_19372035	4_1_86844977_86847958_86848022_86848770	2	92.31
HTSP_22	BCL7B	ENST00000482231.E3	ENSMUST00000031692.E3	97	97	14	14	14	12	9.25	9.25	11.77	11.42	-0.222227	1.03288	21	26	11.08	11.08	9.63	11.4	8522	5966	3495	2724	7_0_72966497_72957878_72957974_72954382	5_1_135171162_135177129_135177225_135179950	2	91.75
HTSP_28	RNF8	ENST00000469731.E5	ENSMUST00000172485.E5	90	90	19	26	19	16	8.56	10.26	9.29	9.67	2.70056	2.16166	11	32	8.77	8.1	8.75	11.28	3045	2648	2216	2900	6_1_37339350_37342396_37342485_37344702	17_1_29629022_29631671_29631760_29634661	1.88889	92.94
HTSP_29	TTC8	ENST00000556133.E3	ENSMUST00000079146.E6	90	90	8	11	27	27	9.79	9.79	11.05	11.12	0.0401743	-1.07747	24	57	7.76	8.59	10.04	9.4	228	203	2291	2654	14_1_89307540_89307769_89307858_89310150	12_1_98943621_98943825_98943914_98946569	2	95.56
HTSP_32	CNOT10	ENST00000416457.E10	ENSMUST00000070117.E13	81	81	8	12	3	6	8.4	9.1	7.69	7.2	-1.34261	-0.533831	38	28	6.49	8.66	12.18	11.73	2433	2898	21967	9189	3_1_32776468_32778902_32778982_32800950	9_0_114613624_114610645_114610725_114601455	1.87654	89.47
HTSP_37	HERPUD2	ENST00000413517.E2	ENSMUST00000008573.E3	114	114	19	23	4	4	7	7	7.11	7.78	2.6104	-0.941228	17	24	9.09	7.31	7.09	8.35	23855	2545	2626	5512	7_0_35733794_35709825_35709938_35707198	9_0_25133195_25130536_25130649_25125023	1.85965	93.4
HTSP_38	PCBP3	ENST00000400309.E8	ENSMUST00000092393.E8	75	75	7	7	16	16	10.77	10.77	9.98	9.98	3.88142	3.28506	62	59	8.5	6.62	12.7	11.86	2920	3176	3562	3266	21_1_47330944_47333865_47333939_47337502	10_0_76788391_76785140_76785214_76781873	2	100
HTSP_40	NDRG2	ENST00000553741.E3	ENSMUST00000004673.E3	42	42	2	4	19	18	8.88	8.66	10.67	11.38	-0.192488	-1.33274	18	100	4.15	2.28	10.02	4.69	335	338	366	300	14_0_21491400_21491023_21491064_21490656	14_0_51911466_51911086_51911127_51910785	2	95.24
HTSP_42	PEX19	ENST00000368072.E2	ENSMUST00000127662.E2	110	110	21	17	17	19	-1.69	-1.41	10.33	9.61	2.68177	-0.167676	16	32	6.91	6.91	10.14	9.86	1415	1782	420	414	1_0_160254845_160253320_160253429_160252899	1_1_172126848_172128631_172128740_172129155	2	85.45
HTSP_43	TLK2	ENST00000542523.E8	ENSMUST00000126175.E7	93	93	17	19	41	25	9.35	9.35	9.57	8.75	2.0083	1.66204	41	40	10.28	10.28	5.92	6.46	1265	1112	6260	5112	17_1_60629758_60631024_60631116_60637377	11_1_105240456_105241569_105241661_105246774	1.93548	97.78
HTSP_45	RSAD1	ENST00000506211.E2	ENSMUST00000132274.E5	64	64	3	4	11	12	10.1	10.1	12.48	9.8	3.64395	2.36884	19	29	8.62	9.54	3.07	3.53	186	251	633	402	17_1_48559817_48560004_48560067_48560701	11_0_94544420_94544105_94544168_94543702	2	92.19
*Chr_Strand(1: plus, 2: minus)_3pPreviousExon_AlternativeExon(start)_AlternativeExon(end)_5pFollowingExon
