# Supplementary material for: Deciphering targeting rules of splicing modulator compounds: case of TG003
Source: BMC Mol Biol. 2015 Sep 24;16:16. doi: 10.1186/s12867-015-0044-6 (PMC4580995; doi:10.1186/s12867-015-0044-6)
Supplement: Supplementary file 6 — Additional file 6: Table S4. Exon feature scores of all 2335 control exon pairs. Ensembl IDs, genomic coordinates and all information used to draw Figure 5 box plots (column 1 and 2) are provided with in this table. Some SVM-BP scores are not given because SVM-BP did not find any branch point that satisfies the required conditions of a branch point. [file 12867_2015_44_MOESM6_ESM.xlsx]

## Sheet: TableS4_exonfeaturescores
Additional file 6: Table S4 Exon feature scores of all 2335 control exon pairs.
Numbered ID	Gene Name	Ensembl ID(human)	Ensembl ID(mouse)	ExonLength(human)	ExonLength(mouse)	#ESE(human)	#ESE(mouse)	#ESS(human)	#ESS(mouse)	MaxEntScan5primeScore(human)	MaxEntScan5primeScore(mouse)	MaxEntScan3primeScore(human)	MaxEntScan3primeScore(mouse)	SVMBPBranchSequenceScore(human)	SVMBPBranchSequenceScore(mouse)	SVMBPPolyPyrimidineTractScore(human)	SVMBPPolyPyrimidineTractScore(mouse)	UpstreamIntron_MaxEntScan5primeScore(human)	UpstreamIntron_MaxEntScan5primeScore(mouse)	DownstreamIntron_MaxEntScan3primeScore(human)	DownstreamIntron_MaxEntScan3primeScore(mouse)	Pre_Intron_Length(human)	Pre_Intron_Length(mouse)	Post_Intron_Length(human)	Post_Intron_Length(mouse)	GenomeCoordinates(human)	GenomeCoordinates(mouse)	AlignedSequenceCoverage	AlignedSequencePercentIdentity
CONT_1	RIN1	ENST00000311320.E2	ENSMUST00000025818.E2	181	181	26	38	38	43	7.93	7.93	8.81	9.72	0.062354	1.60242	12	13	4.24	4.24	8.38	8.48	158	132	101	99	11_0_66103788_66103449_66103629_66103347	19_1_5050941_5051074_5051254_5051354	1.8895	80.12
CONT_2	TAOK3	ENST00000537305.E2	ENSMUST00000126813.E5	46	46	3	5	11	2	10.57	10.22	7.35	9.02	0.777076	1.5963	26	49	10.24	7.23	10.67	9.87	4142	3077	1057	1003	12_0_118681220_118677032_118677077_118675974	5_1_117200172_117203250_117203295_117204299	2	86.96
CONT_3	POMT1	ENST00000372228.E3	ENSMUST00000129163.E3	107	107	6	13	43	27	8.24	7.07	8.36	7	1.34064	0.620602	22	23	4.48	8.07	11.84	10.86	1773	2915	182	131	9_1_134379727_134381501_134381607_134381790	2_1_32237511_32240427_32240533_32240665	1.86916	88
CONT_4	RBBP4	ENST00000527118.E3	ENSMUST00000102598.E4	174	174	33	32	22	30	9.8	8.16	5.48	4.28	2.4373	-1.37698	40	26	5.49	8.24	12.02	9.62	16163	5718	340	227	1_1_33117662_33133826_33133999_33134340	4_0_129328588_129322696_129322869_129322468	2	91.95
CONT_5	RRP12	ENST00000315563.E11	ENSMUST00000038677.E14	143	143	19	18	48	32	8.82	6.51	6.63	8.59	0.438752	-0.107274	21	41	10.47	9.6	10.85	7.25	1028	1657	213	135	10_0_99140556_99139385_99139527_99139171	19_0_41882159_41880359_41880501_41880223	2	88.81
CONT_6	RAB6B	ENST00000285208.E2	ENSMUST00000035155.E2	59	59	9	16	11	11	10.07	10.77	9.88	10.41	1.13299	1.47161	41	48	11.37	10.49	11.8	9.09	30754	28155	22920	20379	3_0_133614241_133583428_133583486_133560507	9_1_103112226_103140382_103140440_103160820	2	94.92
CONT_7	ENKD1	ENST00000602415.E3	ENSMUST00000013299.E5	164	164	24	26	42	8	2.18	5.79	9.28	9.81	-0.0309512	0.13394	41	0	8.68	8.68	7.77	9.16	116	120	100	101	16_0_67697840_67697560_67697723_67697459	8_0_105704635_105704351_105704514_105704249	1.92683	84.18
CONT_8	GIPC1	ENST00000586027.E5	ENSMUST00000019577.E4	181	181	29	31	30	49	8.99	7.43	10.07	8.74	1.23662	1.12038	21	21	5.39	5.96	11.23	9.44	107	94	780	633	19_0_14591405_14591117_14591297_14590336	8_1_83662140_83662235_83662415_83663049	1.9779	88.27
CONT_9	FBXO3	ENST00000530401.E5	ENSMUST00000111136.E5	205	205	32	40	57	63	9.09	9.09	7.46	11.81	-0.444523	-0.872692	19	21	8.91	8.05	10.37	8.94	2511	2639	1270	2071	11_0_33780033_33777317_33777521_33776046	2_1_104043018_104045658_104045862_104047934	1.95122	88
CONT_10	HSPA8	ENST00000532182.E3	ENSMUST00000015800.E3	206	206	19	35	41	39	9.16	8.23	8.12	8.65	-1.06581	0.195089	22	13	9.27	10.47	6.73	7.72	321	290	324	115	11_0_122931828_122931301_122931506_122930976	9_1_40802127_40802418_40802623_40802739	1.93204	90.45
CONT_11	RDX	ENST00000530301.E4	ENSMUST00000163153.E5	275	275	35	42	37	35	11.37	11.37	8	8.26	-0.909351	-0.592158	32	16	7.26	10.57	8.42	11.31	8301	689	5770	1441	11_0_110143261_110134685_110134959_110128914	9_1_52064955_52065645_52065919_52067361	2	94.91
CONT_12	ANXA3	ENST00000510502.E3	ENSMUST00000031447.E3	88	88	14	16	7	6	9.27	9.27	7.91	5.56	0.293676	-0.322914	15	21	10.24	8.73	9.8	9.44	18691	13596	5759	1704	4_1_79475642_79494334_79494421_79500181	5_1_96797453_96811050_96811137_96812842	1.90909	85.71
CONT_13	STIM1	ENST00000527651.E7	ENSMUST00000033289.E7	178	178	69	52	48	52	9.79	9.79	9.1	7.62	1.30865	1.04339	45	55	10.51	10.57	6.81	9.35	4298	5837	7504	4442	11_1_4091433_4095732_4095909_4103414	7_1_102415515_102421353_102421530_102425973	2	92.13
CONT_14	EZH1	ENST00000585893.E4	ENSMUST00000100417.E4	129	129	29	18	8	10	8.4	8.4	5.45	7.16	-0.0932478	2.26339	22	27	8.38	9.06	9.26	9.29	1061	119	4719	1692	17_0_40880843_40879653_40879781_40874933	11_0_101217243_101216995_101217123_101215302	1.93798	93.6
CONT_15	DPAGT1	ENST00000409993.E5	ENSMUST00000054708.E3	214	214	33	32	20	48	6.86	8.73	1.86	9.16	-0.7911	-0.506697	0	24	9.82	9.82	12.81	9.59	174	280	221	824	11_0_118971728_118971340_118971553_118971118	9_1_44327672_44327953_44328166_44328991	2	91.12
CONT_16	MSRB1	ENST00000361871.E3	ENSMUST00000115262.E3	115	115	8	6	18	28	9.6	10.47	11	9.01	2.11333	3.16204	14	13	8.68	10.47	13.64	11.78	364	432	1634	1711	16_0_1991258_1990779_1990893_1989144	17_1_24739647_24740080_24740194_24741906	2	91.3
CONT_17	ORC4	ENST00000535373.E9	ENSMUST00000154784.E8	152	152	21	25	31	25	10.47	10.47	8.72	13.56	1.07444	0.977544	27	54	8.88	7.87	10.3	9.28	2822	2433	4148	9757	2_0_148712916_148709942_148710093_148705793	2_0_48929681_48927096_48927247_48917338	2	92.11
CONT_18	WRAP53	ENST00000396463.E3	ENSMUST00000048139.E2	99	99	13	17	8	7	8.37	10.36	10.46	9.77	0.632346	2.93951	21	51	10.16	10.16	9.69	8.93	144	124	267	709	17_1_7592397_7592542_7592640_7592908	11_0_69578670_69578447_69578545_69577737	1.93939	85.42
CONT_19	RAB3GAP2	ENST00000358951.E6	ENSMUST00000069652.E6	76	76	9	15	16	21	10.03	10.03	7.46	7.1	-1.20402	-0.323474	38	24	10.28	10.28	9.88	9.84	78	79	311	453	1_0_220384297_220384143_220384218_220383831	1_1_185235351_185235431_185235506_185235960	2	90.79
CONT_20	RALGAPA1	ENST00000382366.E41	ENSMUST00000085385.E40	31	31	3	2	1	1	10.57	10.57	11.07	11.41	0.377665	1.30865	31	29	10.1	10.77	9.44	12.44	571	530	8817	7804	14_0_36018316_36017714_36017744_36008896	12_0_55612634_55612073_55612103_55604268	2	93.55
CONT_21	FBXL5	ENST00000503196.E3	ENSMUST00000119523.E3	96	96	16	25	20	19	9.85	11.08	9.2	8.48	-0.0191087	1.47359	15	27	11	11	8.71	6.34	3609	2611	2093	2486	4_0_15646116_15642411_15642506_15640317	5_0_43773444_43770737_43770832_43768250	1.91667	96.74
CONT_22	DDX39A	ENST00000242776.E8	ENSMUST00000109810.E8	110	110	31	31	30	24	10.49	10.49	10.34	9.73	3.62683	1.07857	26	25	4.58	5.99	5.25	7.33	96	87	88	90	19_0_14520554_14520348_14520457_14520259	8_1_83722361_83722449_83722558_83722649	1.89091	90.38
CONT_23	MPRIP	ENST00000429184.E3	ENSMUST00000132620.E13	160	160	36	30	28	30	9.6	11.08	8.01	11.07	-0.443447	0.80725	21	29	7.52	7.21	10.98	9.59	1100	1202	2350	1067	17_1_17076129_17077230_17077389_17079740	11_1_59765525_59766728_59766887_59767955	2	91.88
CONT_24	WDHD1	ENST00000360586.E13	ENSMUST00000111791.E12	185	185	26	27	8	28	8.14	8.88	9.13	7.95	1.58045	-0.43087	28	19	9.48	8.27	8.76	9.98	2000	2050	1640	1857	14_0_55457931_55455746_55455930_55454105	14_0_47265674_47263439_47263623_47261581	2	85.95
CONT_25	DMXL1	ENST00000539542.E39	ENSMUST00000041772.E38	128	128	22	16	50	51	7.04	7.52	8.99	8.16	-0.809831	-0.618901	31	28	8.59	8.59	5.25	6.82	8570	11586	3854	4493	5_1_118560464_118569035_118569162_118573017	18_1_49939609_49951196_49951323_49955817	2	96.88
CONT_26	AMBRA1	ENST00000528950.E4	ENSMUST00000099712.E4	184	184	40	44	58	63	9.3	8.31	10.58	9.6	0.139143	0.695228	16	32	7.04	8.16	5.61	6.2	520	574	1336	1041	11_0_46569367_46568663_46568846_46567326	2_1_91767115_91767690_91767873_91768915	1.98913	93.44
CONT_27	PPWD1	ENST00000261308.E2	ENSMUST00000022226.E2	103	103	11	8	16	3	10.08	10.08	8.84	8.41	-1.32517	0.467569	41	30	6.77	6.28	7.09	5.44	4006	3153	2016	2157	5_1_64859333_64863340_64863442_64865459	13_0_104228606_104225350_104225452_104223192	1.90291	94.9
CONT_28	GALC	ENST00000555000.E9	ENSMUST00000021390.E14	181	178	23	30	35	19	9.45	4.96	8.55	8.7	1.08953	0.140235	26	27	9.27	8.72	11.23	11.27	1994	1173	3994	4107	14_0_88414072_88411897_88412077_88407902	12_0_98214333_98212982_98213159_98208874	1.844	82.63
CONT_29	NT5E	ENST00000257770.E7	ENSMUST00000034992.E7	150	150	23	35	24	48	11.37	10.36	7.07	4.82	0.528174	-1.82964	27	58	7.14	7.14	9.15	11.66	908	763	1319	1665	6_1_86199317_86200226_86200375_86201695	9_1_88366467_88367231_88367380_88369046	1.86667	91.43
CONT_30	GALNS	ENST00000268695.E2	ENSMUST00000015171.E2	124	124	9	15	53	89	8.31	8.31	13.43	12.51	1.55446	0.811817	49	35	9.22	9.11	7.06	7.58	13928	5964	734	926	16_0_88923166_88909114_88909237_88908379	8_0_122611228_122605140_122605263_122604213	2	89.52
CONT_31	GPR89A	ENST00000313835.E6	ENSMUST00000154750.E6	121	121	16	15	18	14	8.88	8.88	8.71	6.9	0.458208	1.99316	26	15	10.13	9.2	7.27	9.52	6976	1942	856	813	1_0_145811342_145804245_145804365_145803388	3_0_96892866_96890803_96890923_96889989	2	88.43
CONT_32	INSIG2	ENST00000467223.E5	ENSMUST00000159085.E5	100	100	13	11	22	25	9.26	9.26	4.6	6.43	-0.459447	1.45763	15	27	9.09	9.14	6.63	8.12	186	176	1091	916	2_1_118864479_118864666_118864765_118865857	1_0_121307140_121306864_121306963_121305947	1.92	93.75
CONT_33	CSDE1	ENST00000261443.E2	ENSMUST00000029446.E3	199	199	33	33	44	40	7.05	7.05	8.78	9.88	-0.312542	1.28011	41	35	7.93	9.65	7.42	8.8	18034	9479	1619	1042	1_0_115300546_115282313_115282511_115280693	3_1_103029212_103038692_103038890_103039933	2	95.48
CONT_34	DNAJC18	ENST00000507405.E2	ENSMUST00000025208.E3	146	146	23	27	24	26	4.3	5.13	9.99	7.84	-3.27807	0.0481216	18	38	9.6	10.22	7.46	8.23	8688	3680	2180	10124	5_0_138773061_138764227_138764372_138762046	18_0_35700804_35696978_35697123_35686853	1.9863	86.21
CONT_35	LRCH2	ENST00000317135.E16	ENSMUST00000136789.E16	51	51	11	8	1	4	5.13	5.13	9.94	8.76	-0.155454	-0.582871	56	68	7.66	7.66	10.78	10.94	3261	3429	2840	3081	X_0_114364718_114361406_114361456_114358565	X_0_147488234_147484754_147484804_147481672	2	90.2
CONT_36	AFF1	ENST00000507468.E3	ENSMUST00000126335.E3	121	121	13	25	23	16	7.64	8.4	4.3	-1.72	2.41413	1.68734	26	40	9.88	10.86	8.17	9.55	97594	67718	408	411	4_1_87869723_87967318_87967438_87967847	5_1_103715405_103783124_103783244_103783656	1.98347	87.5
CONT_37	DNAJB6	ENST00000417758.E3	ENSMUST00000012734.E3	110	110	27	29	12	7	10.13	11.01	6.85	10.11	1.17467	-0.250163	16	33	9.39	9.39	9.51	8.17	4523	2502	3231	1349	7_1_157151331_157155855_157155964_157159196	5_1_29748435_29750938_29751047_29752397	1.98182	86.24
CONT_38	PDK1	ENST00000439519.E4	ENSMUST00000151358.E4	185	185	26	29	40	27	8.59	8.59	1.15	-4.62	-0.387931	3.96757	23	0	8.82	6.51	7.57	4.81	2211	3312	290	235	2_1_173427019_173429231_173429415_173429706	2_1_71880110_71883423_71883607_71883843	1.95676	93.92
CONT_39	NDRG2	ENST00000298687.E9	ENSMUST00000004673.E8	87	87	19	23	14	13	5.28	5.42	8.71	9.03	0.0463963	1.27305	44	34	4.19	4.86	9.17	7.9	201	219	519	181	14_0_21488943_21488655_21488741_21488135	14_0_51908874_51908568_51908654_51908386	1.93103	95.24
CONT_40	UTP18	ENST00000583205.E5	ENSMUST00000130797.E11	143	143	23	26	37	57	7.92	9.66	11.48	11.12	-1.25033	-0.155454	35	29	4.94	4.19	10.6	12.6	5699	4244	2919	1121	17_1_49365564_49371264_49371406_49374326	11_0_93866346_93861959_93862101_93860837	2	89.51
CONT_41	DPYD	ENST00000306031.E2	ENSMUST00000126254.E2	111	111	18	23	15	13	7.4	5.91	7.24	6.09	-1.35745	-1.02849	14	53	9.4	8.5	7.04	9.8	37509	48130	55067	63933	1_0_98386440_98348820_98348930_98293752	3_1_118562314_118610445_118610555_118674489	2	87.39
CONT_42	TATDN1	ENST00000520321.E2	ENSMUST00000110155.E3	50	50	5	2	19	6	8.92	8.92	6.36	8.92	-0.14092	0.6428	24	22	10.53	6.38	11.64	9.73	16824	2198	3269	2467	8_0_125551266_125534392_125534441_125531122	15_0_58928684_58926436_58926485_58923968	2	92
CONT_43	FDFT1	ENST00000530337.E3	ENSMUST00000054963.E2	98	98	12	12	22	21	10.49	7.37	12.96	13.22					8.07	10.86	7.51	12.08	5862	13053	775	1046	8_1_11660440_11666303_11666400_11667176	14_0_63177683_63164532_63164629_63163485	1.87755	91.3
CONT_44	ACER3	ENST00000530182.E2	ENSMUST00000151258.E2	111	111	10	8	17	14	9.8	9.8	9.02	11.7	2.25269	-0.217114	47	47	7	7	7.62	7.2	65477	43100	32311	4497	11_1_76572123_76637601_76637711_76670023	7_0_98309348_98266137_98266247_98261639	2	87.39
CONT_45	MASTL	ENST00000342386.E10	ENSMUST00000028119.E11	102	102	9	10	13	9	9.26	10.28	6.95	7.55	0.0913467	0.913878	17	17	9.33	5.41	6.6	6.55	8220	334	4797	1864	10_1_27462188_27470409_27470510_27475308	2_0_23120893_23120457_23120558_23118592	1.94118	91.92
CONT_46	TGM2	ENST00000474777.E2	ENSMUST00000174718.E2	180	180	25	21	34	14	10.9	7.85	10.49	11.32	1.63284	-0.187856	34	31	9.25	9.25	11.02	11.88	3589	3116	5330	4045	20_0_36793591_36789822_36790001_36784491	2_0_158146291_158142995_158143174_158138949	1.87778	82.84
CONT_47	VPS26A	ENST00000546041.E6	ENSMUST00000105447.E5	165	165	14	23	11	20	9.72	10.08	9.98	10.36	0.679326	1.27976	37	33	8.55	8.98	9.48	9.65	883	1446	4194	3551	10_1_70916919_70917803_70917967_70922162	10_0_62469901_62468290_62468454_62464738	1.92727	90.57
CONT_48	PKN2	ENST00000370521.E2	ENSMUST00000174422.E2	301	301	68	64	50	31	8.73	8.35	9.17	8.99	1.37406	0.975815	19	25	11.08	11.08	7.61	6.77	56359	27896	18933	14051	1_1_89150311_89206671_89206971_89225905	3_0_142881611_142853414_142853714_142839362	1.90698	93.73
CONT_49	TRIM2	ENST00000482578.E2	ENSMUST00000128574.E2	185	182	19	20	16	22	9.85	10.28	7.47	6.42	1.28966	-0.987347	14	61	5.88	5.88	8.3	8.75	12727	10274	5373	1761	4_1_154178759_154191487_154191671_154197045	3_0_84220629_84210173_84210354_84208411	1.98378	94.51
CONT_50	KIAA0100	ENST00000528896.E3	ENSMUST00000010421.E3	50	50	6	8	4	2	8.93	8.56	12.49	9.31	0.467107	-0.564248	23	30	8.95	8.95	5.92	5.45	398	761	298	272	17_0_26971076_26970628_26970677_26970329	11_1_78262828_78263590_78263639_78263912	1.88	95.74
CONT_51	VPS13B	ENST00000357162.E31	ENSMUST00000048646.E31	204	204	34	41	36	38	9.79	9.79	9.84	8.67	-0.867755	1.3352	101	41	9.09	9.09	9.62	8.79	35439	16334	19004	2394	8_1_100533238_100568678_100568881_100587886	15_1_35652366_35668701_35668904_35671299	1.97059	88.56
CONT_52	RELA	ENST00000529389.E4	ENSMUST00000025867.E4	149	149	23	20	36	35	10.07	8.83	5.85	6.43	-2.42832	1.21366	22	17	7.09	10.22	8.88	-4.83	101	152	1889	855	11_0_65429408_65429158_65429306_65427268	19_1_5638702_5638855_5639003_5639859	1.85235	89.86
CONT_53	NEB	ENST00000409198.E135	ENSMUST00000036934.E142	105	105	18	15	24	14	8	10.65	4.6	5.17	-0.39434	0.875456	34	29	11.08	11.08	9.02	9.64	4623	732	991	592	2_0_152369247_152364519_152364623_152363527	2_0_52162905_52162068_52162172_52161475	1.98095	92.31
CONT_54	NDUFAF7	ENST00000455230.E2	ENSMUST00000024887.E2	161	164	24	25	37	35	9.26	8.14	8.83	8.68	0.913448	-0.156952	14	13	9.88	7.62	8.73	8.28	345	289	3829	886	2_1_37458903_37459249_37459409_37463239	17_1_78937201_78937491_78937654_78938541	1.87691	92.86
CONT_55	ANXA11	ENST00000372231.E14	ENSMUST00000133547.E13	123	123	20	22	9	5	8.77	10.38	5.73	5.55	2.12092	-0.0959389	0	0	8.34	9.15	7.58	7.07	203	156	1728	1746	10_0_81917723_81917397_81917519_81915668	14_1_25883985_25884142_25884264_25886011	1.8374	92.92
CONT_56	IVD	ENST00000487418.E8	ENSMUST00000125766.E2	94	94	4	8	43	40	10.24	10.24	6.39	10.24	3.45917	2.77765	16	25	10.65	10.65	10.2	8.05	1801	1554	418	478	15_1_40705286_40707088_40707181_40707600	2_1_118874761_118876316_118876409_118876888	1.80851	84.71
CONT_57	DDX3X	ENST00000399959.E8	ENSMUST00000000804.E8	86	86	14	14	14	12	7.24	8.49	8.49	8.33	0.162422	1.74275	36	23	9.88	9.88	6.39	7.37	385	358	207	208	X_1_41202604_41202990_41203075_41203283	X_1_13287920_13288279_13288364_13288573	1.95349	90.48
CONT_58	RANBP3	ENST00000587263.E2	ENSMUST00000002445.E2	56	56	18	22	7	5	10.51	10.51	9.68	12.05	0.637146	2.21628	32	16	8.76	8.76	8.92	10.56	20087	12594	6321	10540	19_0_5978072_5957929_5957984_5951607	17_1_56673411_56686006_56686061_56696602	1.85714	86.54
CONT_59	TTF2	ENST00000463696.E3	ENSMUST00000145811.E3	83	83	17	16	36	9	5.67	5.45	11.24	8.84	0.409375	1.75336	30	20	7.09	9.99	11.02	8.92	1051	975	772	1755	1_1_117638921_117639973_117640055_117640828	3_0_100944715_100943657_100943739_100941901	1.92771	87.5
CONT_60	SPRYD3	ENST00000301463.E5	ENSMUST00000154032.E5	136	136	17	22	36	49	9.89	9.89	8.16	11.2	-1.98509	-1.00584	18	33	9.1	9.1	10.98	8.77	310	252	1177	1553	12_0_53468879_53468433_53468568_53467255	15_0_102130666_102130278_102130413_102128724	1.94118	95.45
CONT_61	GTF2H1	ENST00000453096.E4	ENSMUST00000165031.E4	193	193	37	45	44	78	6.71	9.22	9.03	7.03	2.68217	-0.3704	32	25	8.62	7.8	6.47	9.07	2525	1976	2162	951	11_1_18354775_18357301_18357493_18359656	7_1_46801840_46803817_46804009_46804961	2	90.67
CONT_62	SLC35B1	ENST00000503334.E4	ENSMUST00000131193.E3	106	106	15	14	10	11	5.07	5.07	3.34	3.34	0.807673	0.807673	21	21	7	7	7.87	10.81	655	606	307	594	17_0_47784327_47783566_47783671_47783258	11_1_95385904_95386511_95386616_95387211	2	91.51
CONT_63	CASC4	ENST00000559222.E5	ENSMUST00000135416.E4	91	91	23	27	16	9	8.88	8.88	2.94	5.17	0.185338	0.73341	0	23	10.57	10.28	7.23	3.71	3200	1777	5684	2777	15_1_44620985_44624186_44624276_44629961	2_1_121901284_121903062_121903152_121905930	2	91.21
CONT_64	CRLF3	ENST00000324238.E2	ENSMUST00000092858.E2	208	208	46	39	67	61	5.87	6.03	10.29	8.14	0.983325	3.5219	35	13	5.59	5.59	8.73	10.04	20414	16384	6502	4006	17_0_29151541_29130919_29131126_29124416	11_0_80080784_80064192_80064399_80060185	1.91346	91.96
CONT_65	TBC1D22A	ENST00000337137.E5	ENSMUST00000063414.E5	71	71	5	2	2	5	9.14	9.14	9.25	10.63	4.02513	2.53675	65	77	8.72	9.27	7.61	12	81031	52840	12542	7442	22_1_47193517_47274549_47274619_47287162	15_1_86239293_86292134_86292204_86299647	2	90.14
CONT_66	SOD2	ENST00000541573.E3	ENSMUST00000007012.E4	180	180	30	23	38	49	5.94	10.67	6.97	11.45	-0.183979	1.74723	15	16	8.46	8.46	12.44	10.11	3092	2796	2215	1413	6_0_160109158_160105886_160106065_160103670	17_1_13010636_13013433_13013612_13015026	1.97778	84.27
CONT_67	PPP2R3C	ENST00000554222.E11	ENSMUST00000021410.E12	138	138	24	27	15	38	10.45	10.45	9.79	11.57	1.98203	0.653682	30	18	0.55	2.4	5.84	5.99	3840	3006	3059	1803	14_0_35564254_35560276_35560413_35557216	12_0_55287921_55284777_55284914_55282973	2	92.03
CONT_68	ZMYM2	ENST00000382869.E6	ENSMUST00000022511.E5	213	213	26	32	18	28	8.55	8.55	10.61	11.73	0.502368	3.14505	19	26	6.36	6.36	10.77	7.93	1134	838	12960	5102	13_1_20579379_20580514_20580726_20593687	14_1_56913117_56913956_56914168_56919271	2	91.08
CONT_69	WDR18	ENST00000587001.E2	ENSMUST00000045247.E2	111	111	23	21	27	20	10.06	7.66	6.78	10.66	3.03815	1.76818	0	36	8.17	5.28	10.1	6.56	1301	629	3786	3813	19_1_984563_985865_985975_989762	10_1_79960372_79961002_79961112_79964926	1.94595	86.11
CONT_70	NKIRAS2	ENST00000316082.E2	ENSMUST00000017981.E2	108	108	17	18	44	41	8.73	8.73	7.58	11.41	1.60846	3.15845	44	28	9.4	8.98	7.99	4.24	1359	1183	727	643	17_1_40172222_40173582_40173689_40174417	11_1_100623008_100624192_100624299_100624943	2	94.44
CONT_71	DLG5	ENST00000372391.E15	ENSMUST00000042009.E10	1020	1020	120	142	242	188	7.13	4.86	8.35	11.63	3.21756	1.82302	27	48	10.51	7.93	11.55	10.41	2282	1490	1063	665	10_0_79584142_79580840_79581859_79579776	14_0_24160245_24157735_24158754_24157069	1.98235	83.78
CONT_72	WBP2	ENST00000591399.E5	ENSMUST00000074628.E4	93	93	11	15	34	39	8.33	8.33	14.23	11.66	0.74582	2.21578	30	29	9.65	7.07	7.91	8.06	941	951	639	551	17_0_73845685_73844651_73844743_73844011	11_0_116082276_116081232_116081324_116080680	2	91.4
CONT_73	G3BP2	ENST00000359707.E2	ENSMUST00000113127.E2	119	119	20	15	33	39	8.76	8.59	7.97	10.6	-0.205598	0.158839	17	44	6.14	6.14	7.7	5.45	11158	10250	3006	2721	4_0_76598392_76587115_76587233_76584108	5_0_92083529_92073160_92073278_92070438	2	96.64
CONT_74	EPHA4	ENST00000541600.E2	ENSMUST00000027451.E2	68	68	14	14	33	32	9.65	9.65	11.25	9.49	-0.783806	0.0612464	51	84	10.57	10.57	7.25	7.96	3372	3190	4323	4471	2_0_222436878_222433438_222433505_222429114	1_0_77514941_77511683_77511750_77507211	2	97.06
CONT_75	PTS	ENST00000531673.E3	ENSMUST00000034570.E4	57	57	7	6	10	3	8.73	8.73	8.87	10.46	1.24415	0.767627	29	30	8.68	10.2	10.72	9.44	1952	482	2480	2123	11_1_112099396_112101349_112101405_112103886	9_0_50525262_50524723_50524779_50522599	2	84.21
CONT_76	STK38L	ENST00000539863.E2	ENSMUST00000111644.E2	145	145	17	18	48	37	8.73	8.68	9.47	5.98	0.681261	-0.750645	28	25	10.67	9.22	7.05	3.55	53377	33413	4282	1515	12_1_27397265_27450643_27450787_27455070	6_1_146725047_146758461_146758605_146760121	1.93103	95
CONT_77	WWOX	ENST00000566780.E4	ENSMUST00000109108.E4	179	179	43	51	22	52	7.72	7.72	6.85	10.79	0.512389	1.14113	33	27	8.82	8.82	8.01	10.45	5140	2762	49028	40559	16_1_78143732_78148873_78149051_78198080	8_1_114445397_114448160_114448338_114488898	1.95531	86.29
CONT_78	PSMC5	ENST00000375812.E7	ENSMUST00000021049.E6	127	127	18	22	36	21	9.24	9.01	10.8	9.74	1.58159	1.15374	28	20	9.16	9.67	5.43	3.46	307	195	100	85	17_1_61907861_61908169_61908295_61908396	11_1_106261710_106261906_106262032_106262118	2	93.7
CONT_79	ETFA	ENST00000559386.E3	ENSMUST00000153186.E4	82	82	16	12	5	5	10.07	10.07	6.64	8.91	0.273552	-0.881862	11	27	8.68	8.68	5.97	5.97	2890	4194	105	97	15_0_76587932_76584960_76585041_76584854	9_0_55500018_55495742_55495823_55495644	2	89.02
CONT_80	TNIK	ENST00000284483.E16	ENSMUST00000162037.E16	165	165	22	27	14	32	8.68	7.46	9.71	11.58	-0.470235	3.28506	68	46	11.08	10.28	5.9	9.56	9312	7915	2562	2797	3_0_170855980_170846503_170846667_170843940	3_1_28596260_28604176_28604340_28607138	2	89.7
CONT_81	HNRNPLL	ENST00000358367.E5	ENSMUST00000184635.E5	102	97	16	13	1	2	6.15	9.04	-6.31	-8.13	0.679332	0.132118	38	16	-5.49	-14.77	7.3	8.52	1672	945	86	84	2_0_38810988_38809214_38809315_38809127	17_0_80049807_80048765_80048861_80048680	1.89064	95.74
CONT_82	SEC61A2	ENST00000379020.E9	ENSMUST00000102981.E10	192	192	39	31	75	78	9.11	9.11	8.56	8.15	1.7282	1.63637	45	43	10.08	8.56	10.17	9.34	3862	1945	1091	407	10_1_12199066_12202929_12203120_12204212	2_0_5876364_5874227_5874418_5873819	2	89.58
CONT_83	NPEPPS	ENST00000527298.E7	ENSMUST00000165216.E6	97	97	15	14	15	17	5.75	5.75	10.01	11.75	0.96075	0.962552	14	24	5.26	8.39	5.84	5.82	402	555	120	113	17_1_45663111_45663514_45663610_45663731	11_0_97242603_97241951_97242047_97241837	2	96.91
CONT_84	MAN2A2	ENST00000431652.E10	ENSMUST00000098346.E19	134	134	35	23	40	45	6.6	8.55	8.41	8.79	1.87269	2.86224	42	20	9.6	9.6	11.62	8.8	281	236	207	525	15_1_91456221_91456503_91456636_91456844	7_0_80359280_80358910_80359043_80358384	2	88.06
CONT_85	SHMT2	ENST00000553474.E6	ENSMUST00000026470.E6	123	123	12	16	7	6	6.36	6.36	8.54	6.96	-0.222598	-0.566545	35	20	9.54	8.62	8.28	9.16	160	118	128	128	12_1_57626075_57626236_57626358_57626487	10_0_127519630_127519389_127519511_127519260	1.93496	89.92
CONT_86	BOD1	ENST00000311086.E2	ENSMUST00000109415.E2	125	125	23	26	3	19	9.14	9.14	7.2	1.29	3.64338	3.44012	39	21	6.77	8.49	6.4	11.22	2944	2132	3696	2310	5_0_173043203_173040134_173040258_173036437	11_0_31671501_31669244_31669368_31666933	2	92
CONT_87	FPGS	ENST00000373247.E5	ENSMUST00000127812.E6	115	115	36	31	26	30	5.74	8.56	4.62	5.51	1.79095	2.32814	0	0	5.9	5.9	8.05	10.29	2272	3155	121	82	9_1_130566979_130569252_130569366_130569488	2_0_32691190_32687920_32688034_32687837	1.89565	85.32
CONT_88	PSMC5	ENST00000375812.E3	ENSMUST00000021049.E3	70	70	11	7	4	5	10.47	8.68	9.7	11.02	0.785963	1.09089	31	30	10.07	10.67	8.33	5.6	1284	3933	288	262	17_1_61905569_61906854_61906923_61907212	11_1_106256919_106260853_106260922_106261185	1.97143	86.96
CONT_89	MAT2B	ENST00000321757.E2	ENSMUST00000101347.E2	195	195	43	40	22	11	9.46	9.99	10.67	8.71	1.97394	1.87179	44	29	8.41	10.77	4.74	7.54	6252	7007	1358	2259	5_1_162932755_162939008_162939202_162940561	11_0_40694803_40687601_40687795_40685341	1.95897	85.34
CONT_90	ST7	ENST00000323984.E14	ENSMUST00000144488.E15	93	93	11	16	18	29	8.31	7.52	11.06	10.98	2.65908	-0.312764	33	30	9.07	9.07	10.1	9.37	9146	8626	2746	3260	7_1_116849991_116859138_116859230_116861977	6_1_17922139_17930766_17930858_17934119	1.95699	91.21
CONT_91	TMEM135	ENST00000355734.E3	ENSMUST00000041968.E3	93	93	15	16	5	6	8.59	8.76	7.4	7.11	1.35365	-1.3921	0	19	8.46	8.46	7.43	6.62	3701	2363	19746	24680	11_1_86778863_86782565_86782657_86802404	7_0_89307137_89304681_89304773_89280000	2	94.62
CONT_92	DIAPH1	ENST00000398566.E19	ENSMUST00000025337.E20	95	95	10	11	22	22	11.08	10.86	6.12	7.35	-0.567165	-0.496506	26	42	7	7	11.76	7.91	4637	3867	329	177	5_0_140913902_140909170_140909264_140908840	18_0_37860415_37856453_37856547_37856275	2	93.68
CONT_93	RABL3	ENST00000465022.E3	ENSMUST00000023524.E3	130	130	20	21	22	40	4.79	11.81	4.75	4.56	-0.649455	2.50335	16	18	5.66	3.85	10.51	6.32	20786	14882	3665	3044	3_0_120449543_120428627_120428756_120424961	16_1_37541938_37556821_37556950_37559995	1.96923	92.19
CONT_94	MARK3	ENST00000303622.E8	ENSMUST00000075281.E8	237	237	37	30	71	41	7.08	7.08	10.74	9.97	1.64505	-1.03861	21	24	10.47	9.6	8.91	6.55	3095	2532	178	166	14_1_103928798_103931894_103932130_103932309	12_1_111624543_111627076_111627312_111627479	1.96624	90.99
CONT_95	SMARCB1	ENST00000407422.E4	ENSMUST00000000925.E4	138	138	32	43	27	35	0.87	8.95	11.64	10.49	3.15249	1.11041	33	38	9.43	3.6	9.47	8.86	7255	3407	2213	1237	22_1_24135875_24143131_24143268_24145482	10_0_75915064_75911519_75911656_75910281	1.86957	93.02
CONT_96	CCT4	ENST00000394440.E4	ENSMUST00000173867.E4	109	109	20	18	11	16	8.23	9.79	3.97	7.07	1.54182	0.684799	13	15	11.01	11.01	3.81	5.06	3064	1542	1274	276	2_0_62110594_62107421_62107529_62106146	11_1_22994387_22995930_22996038_22996315	2	88.07
CONT_97	METTL16	ENST00000571669.E3	ENSMUST00000010698.E4	141	141	28	26	20	24	5.61	8.46	7.26	10.08	2.43314	2.48106	27	29	4.89	7.92	7.29	6.19	4021	3297	5647	4507	17_0_2380980_2376818_2376958_2371170	11_1_74784257_74787555_74787695_74792203	1.92908	92.65
CONT_98	ACHE	ENST00000302913.E3	ENSMUST00000024099.E3	485	485	71	81	139	135	3.64	5.85	12.19	7.87	-0.10351	1.25993	139	88	8.63	6.6	13.49	11.93	346	377	995	1204	7_0_100490786_100489955_100490439_100488959	5_1_137291101_137291479_137291963_137293168	2	87.84
CONT_99	PAK2	ENST00000327134.E14	ENSMUST00000023467.E14	138	138	26	22	39	30	8.76	7.16	8.69	7.62	2.64554	0.755373	27	19	9.21	9.84	9.38	5.85	6628	1177	985	1507	3_1_196547438_196554067_196554204_196555190	16_0_32023089_32021774_32021911_32020266	1.91304	90.91
CONT_100	RNF10	ENST00000325954.E8	ENSMUST00000040555.E8	126	126	30	30	46	35	8.54	8.68	2.53	8.61	1.34993	-0.395835	24	15	8.68	8.88	1.72	3.94	2058	447	276	226	12_1_120998689_121000748_121000873_121001150	5_0_115249970_115249397_115249522_115249170	1.96825	89.52
CONT_101	DNMT3A	ENST00000474887.E3	ENSMUST00000111186.E12	146	146	32	30	39	42	5.71	5.71	7.63	6.37	1.61373	2.95107	14	24	10.07	10.67	9.83	9.8	2190	1187	831	686	2_0_25466767_25464431_25464576_25463599	12_1_3900361_3901549_3901694_3902381	2	96.58
CONT_102	ZFYVE19	ENST00000561768.E3	ENSMUST00000090174.E3	51	51	9	9	11	11	9.82	9.82	5.69	8.43	0.833611	3.03854	27	21	10.77	9.22	7.72	5.73	167	177	393	349	15_1_41101438_41101606_41101656_41102050	2_1_119210603_119210781_119210831_119211181	2	96.08
CONT_103	SMURF2	ENST00000262435.E6	ENSMUST00000103067.E5	85	85	23	24	23	22	9.14	10.24	5.81	6.28	0.194503	0.283139	25	28	9.66	9.66	4.55	6.16	4913	4915	2541	3447	17_0_62587202_62582204_62582288_62579662	11_0_106864712_106859712_106859796_106856264	1.92941	92.68
CONT_104	RPS6KB2	ENST00000312629.E5	ENSMUST00000025749.E5	148	148	22	19	17	18	5.27	7.23	7.96	6.27	3.28506	2.57045	20	18	10.47	10.47	9.69	9.44	1772	1044	1084	1607	11_1_67197066_67198839_67198986_67200071	19_0_4162260_4161068_4161215_4159460	2	89.19
CONT_105	TSC22D2	ENST00000361136.E2	ENSMUST00000099090.E3	52	52	11	12	32	29	11.01	11.01	7.63	7.22	0.96075	-1.01497	26	26	9.99	6.99	9.23	9.15	45767	31031	1248	625	3_1_150129095_150174863_150174914_150176163	3_1_58428299_58459331_58459382_58460008	2	98.08
CONT_106	ARFGAP2	ENST00000528708.E2	ENSMUST00000028691.E3	73	73	9	9	12	12	5.69	6.71	4.42	5.6	-0.793282	1.18154	0	16	9.88	10.28	9.78	9.29	592	535	537	826	11_0_47198067_47197402_47197474_47196864	2_1_91265690_91266226_91266298_91267125	2	95.89
CONT_107	ARPC2	ENST00000489598.E2	ENSMUST00000113820.E2	82	82	20	20	9	9	8.19	9.14	6.4	5.88	3.28703	3.28703	45	51	7.53	7.53	10.9	10.09	208	207	8375	9180	2_1_219081977_219082186_219082267_219090643	1_1_74236610_74236818_74236899_74246080	2	100
CONT_108	NELFA	ENST00000382882.E2	ENSMUST00000030993.E2	172	172	34	31	45	38	8.34	11	5.48	10.17	-0.0211477	2.86558	20	31	10.28	8.41	7.03	8.87	17034	14008	1674	1192	4_0_2010477_1993271_1993442_1991596	5_0_33936026_33921846_33922017_33920653	1.80233	82.58
CONT_109	CNN3	ENST00000538964.E5	ENSMUST00000029773.E4	138	138	12	8	11	10	9.57	9.57	6.27	9.48	0.940126	1.75231	13	45	8.88	8.55	8.24	7.93	863	1024	335	362	1_0_95368678_95367677_95367814_95367341	3_1_121450358_121451383_121451520_121451883	2	90.58
CONT_110	NUP50	ENST00000407019.E5	ENSMUST00000165443.E4	187	184	47	62	59	50	10.47	9.27	5.9	9.5	1.67033	0.621915	28	28	7.97	7.97	7.58	8.28	4210	4079	2157	1145	22_1_45567564_45571775_45571961_45574119	15_1_84929455_84933535_84933718_84934864	1.90296	84.83
CONT_111	MMAA	ENST00000281317.E5	ENSMUST00000048718.E5	86	86	35	24	28	33	8.55	10.77	8.6	8.33	0.350768	-1.57838	13	13	9.27	11.11	10.19	10.26	4905	3128	2846	1607	4_1_146567308_146572214_146572299_146575146	8_0_79274104_79270890_79270975_79269282	1.81395	91.03
CONT_112	PLEKHA5	ENST00000538714.E7	ENSMUST00000087622.E7	73	73	13	17	14	12	11.08	10.03	4.95	8.18	-1.45005	0.165684	26	17	7.51	10.28	6.69	8.72	3411	1999	4728	5828	12_1_19410471_19413883_19413955_19418684	6_1_140526561_140528561_140528633_140534462	1.86301	88.24
CONT_113	ZFAND6	ENST00000558087.E5	ENSMUST00000069537.E7	114	114	25	22	31	33	9.68	9.68	4.52	7.24	-1.27613	0.253767	38	38	3.38	2.93	7.98	8.22	8379	2904	6186	1881	15_1_80415142_80423522_80423635_80429822	7_0_84620868_84617850_84617963_84615968	2	96.49
CONT_114	ZCCHC11	ENST00000497120.E4	ENSMUST00000097925.E20	114	114	13	18	42	16	9.65	10.03	8.31	7.7	0.834035	0.318003	24	13	7.64	8.56	8.17	5.71	2684	1529	11668	11061	1_0_52926806_52924008_52924121_52912339	4_1_108529306_108530836_108530949_108542011	1.94737	92.79
CONT_115	CDS2	ENST00000379062.E7	ENSMUST00000138194.E2	153	153	27	31	29	33	7.43	5.46	8.52	10.06	-0.29496	1.91782	53	50	8.37	7.03	7.28	8.84	860	779	2227	2126	20_1_5166472_5167333_5167485_5169713	2_1_132301300_132302080_132302232_132304359	1.96078	91.33
CONT_116	METTL9	ENST00000562961.E3	ENSMUST00000033163.E3	210	210	45	63	30	39	7.46	7.88	13.41	11.65	1.48099	2.01761	22	35	10.24	10.75	7.05	8.02	5029	4058	6856	4918	16_1_21624156_21629186_21629395_21636252	7_1_121048028_121052087_121052296_121057215	2	94.29
CONT_117	ACOT8	ENST00000488679.E2	ENSMUST00000017451.E3	226	226	40	39	36	19	8.68	9.16	9	9.47	0.613844	-0.0969446	29	24	7.13	7.82	11.47	9.58	8512	3051	4029	3910	20_0_44485827_44477089_44477314_44473059	2_0_164802997_164799720_164799945_164795809	2	84.51
CONT_118	PPIE	ENST00000372830.E7	ENSMUST00000136466.E4	124	124	12	13	13	28	9.6	9.6	6.87	9	2.47423	3.45917	22	27	7.66	8.41	10.64	7.2	1450	1697	3404	2679	1_1_40209596_40211047_40211170_40214575	4_0_123135055_123133234_123133357_123130554	2	91.13
CONT_119	CPSF2	ENST00000298875.E12	ENSMUST00000047357.E11	153	153	43	45	17	21	9.72	8.4	0.27	0.13	-1.31446	-0.371589	12	15	7.44	8.4	5.49	4.87	1155	1081	1027	683	14_1_92621667_92622823_92622975_92624003	12_1_101997455_101998537_101998689_101999373	2	89.54
CONT_120	TMEM68	ENST00000522090.E3	ENSMUST00000029891.E3	394	389	73	87	105	113	9.26	9.26	8.69	10.28	0.018079	1.54243	31	29	10.65	10.65	8.44	9.44	907	568	6223	5106	8_0_56676495_56675194_56675587_56668970	4_0_3570321_3569364_3569752_3564257	1.90554	87.17
CONT_121	EIF2AK1	ENST00000495565.E2	ENSMUST00000100487.E6	81	81	9	4	41	2	9.11	9.11	12.07	13.34	1.42636	0.234794	50	40	2.05	0.45	11.15	8.51	625	1759	1409	2637	7_0_6086408_6085702_6085782_6084292	5_1_143877675_143879435_143879515_143882153	1.90123	89.61
CONT_122	TAX1BP1	ENST00000265393.E4	ENSMUST00000149588.E4	188	188	15	13	17	17	6.36	8.7	7.74	8.02	-0.468856	-0.468856	36	30	10.51	8.68	6.39	5.21	7700	1979	3654	3722	7_1_27797752_27805453_27805640_27809295	6_1_52727301_52729281_52729468_52733191	2	94.15
CONT_123	EPHA4	ENST00000392071.E14	ENSMUST00000027451.E15	194	194	38	36	37	26	7.16	7.44	13.13	14.85	0.567414	1.65083	29	34	9.11	7.77	11.72	10.3	3990	3256	3338	2487	2_0_222298862_222294678_222294871_222291339	1_0_77380864_77377414_77377607_77374926	2	90.21
CONT_124	ZFX	ENST00000539115.E4	ENSMUST00000113926.E6	153	150	44	39	32	44	11.01	11.81	7.31	7.22	-0.184024	-0.956033	16	21	8.07	8.82	4.93	4.93	362	338	529	476	X_1_24225972_24226335_24226487_24227017	X_0_94081825_94081337_94081486_94080860	1.97359	87.42
CONT_125	TPT1	ENST00000529421.E3	ENSMUST00000110894.E4	106	106	19	16	42	6	8.76	8.76	6.91	9.07	-0.765177	1.68734	15	27	10.44	10.44	5.25	5.39	391	300	720	444	13_0_45914129_45913632_45913737_45912911	14_1_75846393_75846694_75846799_75847244	1.96226	90.38
CONT_126	AP4E1	ENST00000561441.E8	ENSMUST00000110394.E8	74	74	4	4	2	1	8.6	10.15	7.5	7.51	-1.38656	0.608926	18	17	8.14	8.14	10.19	8.46	3652	2575	6744	5561	15_1_51223168_51226821_51226894_51233639	2_1_127035210_127037786_127037859_127043421	1.86486	98.55
CONT_127	CTBP1	ENST00000290921.E2	ENSMUST00000079746.E2	155	155	27	26	23	24	7.87	5.56	9.89	10.54	0.80725	3.53648	27	19	8.92	9.08	12.13	10.89	10578	7741	9839	5729	4_0_1242704_1231971_1232125_1222131	5_0_33274779_33266883_33267037_33261153	2	91.61
CONT_128	RPRD1B	ENST00000373433.E3	ENSMUST00000109518.E3	134	134	27	28	21	22	6.33	6.33	8.3	7.67	-0.0848815	-1.84015	41	26	9.8	9.8	7.67	7.96	7783	7280	9050	4376	20_1_36668966_36676750_36676883_36685934	2_1_158036125_158043406_158043539_158047916	2	99.25
CONT_129	ELMOD3	ENST00000429764.E6	ENSMUST00000114069.E10	131	131	20	22	11	33	9.22	9.46	9.52	7.81	2.02884	1.00047	17	21	6.96	6.65	10.36	7.18	6134	1482	9623	6303	2_1_85598332_85604467_85604597_85614221	6_0_72577254_72575641_72575771_72569337	1.87786	87.8
CONT_130	IMP4	ENST00000490895.E5	ENSMUST00000134327.E5	155	155	23	25	26	27	9.89	9.89	5.71	6.34	2.74457	2.52638	23	23	9.68	10.19	10.34	12.68	79	73	84	73	2_1_131103272_131103352_131103506_131103591	1_1_34443695_34443769_34443923_34443997	2	89.68
CONT_131	NRD1	ENST00000539524.E29	ENSMUST00000102736.E25	84	84	11	10	36	16	9.1	7.61	10.32	10.93	-0.0654054	2.32997	33	19	10.24	10.24	6.14	6.24	384	350	587	703	1_0_52257718_52257250_52257333_52256662	4_1_109058634_109058985_109059068_109059772	2	94.05
CONT_132	PTGR1	ENST00000407693.E4	ENSMUST00000030069.E4	57	57	4	6	20	12	3.86	8.55	11.77	11.35	-0.752607	0.222215	98	28	6.46	6.36	10.24	9.84	1239	996	6760	3645	9_0_114356502_114355206_114355262_114348445	4_0_58982880_58981827_58981883_58978181	1.82456	82.69
CONT_133	COL16A1	ENST00000373672.E12	ENSMUST00000143577.E2	27	27	1	1	1	0	10.47	10.57	13.22	12.12	1.13644	2.18476	36	36	7.8	7.8	9.15	10.44	1015	917	989	1023	1_0_32160787_32159745_32159771_32158755	4_1_130056025_130056943_130056969_130057993	2	92.59
CONT_134	FKBP5	ENST00000357266.E7	ENSMUST00000079413.E7	91	91	5	10	22	12	8.68	9.6	11.72	11.12	-1.42502	1.03288	44	47	10.22	10.65	5.87	6.2	6027	3744	4012	1440	6_0_35565025_35558907_35558997_35554894	17_0_28415869_28412034_28412124_28410593	1.89011	88.37
CONT_135	CPSF4	ENST00000441580.E5	ENSMUST00000162244.E5	94	94	22	28	28	24	7.39	7.39	6.81	6.7	2.03673	0.959836	0	16	10.15	8.6	1.45	7.88	330	458	1572	1025	7_1_99047994_99048325_99048418_99049991	5_1_145175652_145176111_145176204_145177230	2	87.23
CONT_136	FAM195A	ENST00000307650.E3	ENSMUST00000026828.E3	128	128	26	23	38	33	6.91	5.69	10.63	10.56	0.443184	-0.324483	40	39	7.66	9.6	9.58	9.3	5167	3692	238	241	16_1_692249_697417_697544_697783	17_0_25868414_25864594_25864721_25864352	1.9375	88.71
CONT_137	PRKD3	ENST00000379066.E15	ENSMUST00000168887.E15	162	162	28	20	24	17	7.51	7.51	7.39	9.38	-0.10185	1.05373	28	21	8.59	9.79	7.58	8.5	7045	1728	541	521	2_0_37494573_37487366_37487527_37486824	17_0_78959032_78957142_78957303_78956620	1.95062	93.04
CONT_138	DDX20	ENST00000369702.E3	ENSMUST00000132008.E3	169	169	20	23	33	24	9.45	10.65	8.95	9.35	3.36735	2.77765	21	13	10.67	10.67	7.52	8.66	2659	2185	905	754	1_1_112299362_112302022_112302190_112303096	3_0_105686639_105684285_105684453_105683530	2	94.67
CONT_139	PDGFC	ENST00000422544.E2	ENSMUST00000029652.E2	196	196	28	26	20	27	10.08	9.1	10.23	10.21	0.628964	2.50352	36	28	11.45	11.45	12.91	11.67	120369	103850	39203	33215	4_0_157891938_157771373_157771568_157732169	3_1_81037554_81141405_81141600_81174816	2	82.65
CONT_140	PDDC1	ENST00000319863.E2	ENSMUST00000128006.E2	77	77	19	16	3	6	9.65	7.93	7.13	9.1	2.38375	1.92242	0	19	9.16	9.16	8.59	7.04	2256	2127	952	706	11_0_777399_775066_775142_774113	7_0_141414002_141411798_141411874_141411091	1.8961	89.04
CONT_141	RPL10	ENST00000427682.E2	ENSMUST00000125775.E4	163	163	27	20	18	40	9.79	10.29	5.29	6.62	3.64338	1.63147	0	0	9.6	9.88	3.97	10.72	522	354	2636	80	X_1_153628282_153628805_153628967_153631604	X_1_74272317_74272672_74272834_74272915	2	91.41
CONT_142	AKIRIN1	ENST00000531822.E2	ENSMUST00000102636.E2	141	141	28	19	23	23	9.88	9.88	7.39	7.97	-0.597196	-1.36277	36	44	5.26	5.28	8.41	6.17	6570	6374	2660	4155	1_1_39457272_39463843_39463983_39466644	4_0_123749948_123743433_123743573_123739277	1.84397	86.92
CONT_143	IKBKG	ENST00000369601.E7	ENSMUST00000164101.E7	144	144	38	21	19	12	10.07	10.07	10.54	11.69	2.65792	2.74457	36	31	8.49	10.47	5.91	8.35	1025	3394	605	283	X_1_153789999_153791025_153791168_153791774	X_1_74439950_74443345_74443488_74443772	1.95833	87.94
CONT_144	CACNB3	ENST00000301050.E4	ENSMUST00000109150.E4	116	116	26	28	30	21	9.22	9.22	9.12	9.01	2.29685	2.71853	39	51	3.49	8.73	10.31	5.56	454	402	295	231	12_1_49217586_49218041_49218156_49218452	15_1_98639936_98640339_98640454_98640686	2	96.55
CONT_145	ERAP1	ENST00000443439.E3	ENSMUST00000169114.E3	139	139	22	25	11	28	9.27	10.1	9.95	6.32	-0.0139021	-0.339535	42	29	7.63	8.73	8.09	6.17	2402	10918	3552	2498	5_0_96139106_96136565_96136703_96133012	13_1_74646714_74657633_74657771_74660270	1.92806	86.57
CONT_146	CYB561A3	ENST00000540755.E4	ENSMUST00000168445.E5	155	155	26	34	50	28	5.91	7.4	10.35	8.9	0.284626	-1.30509	35	21	8.95	10.28	11.1	8.78	3390	1300	1837	976	11_0_61124002_61120457_61120611_61118619	19_1_10585390_10586691_10586845_10587822	1.92258	87.25
CONT_147	WDR25	ENST00000554998.E3	ENSMUST00000167816.E3	148	148	13	19	25	19	9.73	6.99	13.05	13.84	1.54182	2.67776	24	41	10.57	10.57	11.97	12.47	86274	81965	15825	11968	14_1_100848083_100934358_100934505_100950331	12_1_108898725_108980691_108980838_108992807	1.95946	88.97
CONT_148	YWHAZ	ENST00000395957.E3	ENSMUST00000022894.E3	305	305	45	51	45	61	7.54	9.45	12.99	13.25	-0.872692	1.12632	25	47	10.07	10.07	7.18	6.91	3028	2490	23556	14314	8_0_101964157_101960824_101961128_101937267	15_0_36793479_36790684_36790988_36776369	1.98033	91.72
CONT_149	UGGT2	ENST00000397618.E8	ENSMUST00000156203.E8	101	101	7	12	17	13	7.98	8.04	6.05	9.48	-0.166789	-0.41267	13	20	9.72	9.82	10.29	8.63	5989	2049	3540	3953	13_0_96648317_96642227_96642327_96638686	14_0_119083855_119081705_119081805_119077751	2	89.11
CONT_150	KDM5C	ENST00000375383.E2	ENSMUST00000112588.E2	78	78	12	12	6	7	7.66	7.66	10.74	12.01	1.5985	1.3914	19	58	8.99	9.63	11.31	9.23	3823	3922	2872	1919	X_0_53253922_53250021_53250098_53247148	X_1_152233710_152237633_152237710_152239630	1.89744	94.59
CONT_151	TBC1D4	ENST00000431480.E14	ENSMUST00000161304.E2	159	159	31	35	36	43	7.64	7.46	6.68	7.45	0.581929	-0.377587	19	90	5.61	5.61	8.72	6.24	3470	3981	3911	510	13_0_75884078_75880449_75880607_75876537	14_0_101462875_101458735_101458893_101458224	1.8239	86.21
CONT_152	TK1	ENST00000301634.E4	ENSMUST00000026661.E4	94	94	13	19	23	29	7.4	7.4	10.72	10.62	2.92503	1.01727	32	35	7.53	7.03	9.48	4.94	2372	2480	6970	4905	17_0_76181136_76178670_76178763_76171699	11_0_117824671_117822097_117822190_117817191	2	86.17
CONT_153	IFT20	ENST00000585089.E5	ENSMUST00000108275.E4	104	104	20	24	12	12	10.57	10.22	4.65	5.19	1.02696	3.30204	28	30	10.57	10.57	11.14	11.14	1166	849	439	362	17_0_26657469_26656199_26656302_26655759	11_1_78540045_78540895_78540998_78541361	2	87.5
CONT_154	MBNL1	ENST00000485910.E4	ENSMUST00000099087.E6	154	154	17	19	13	14	11.08	11.08	7.35	6.59	1.00031	3.6274	77	80	10.13	10.13	4.69	0.74	2080	2099	8493	5649	3_1_152163328_152165409_152165562_152174056	3_1_60613520_60615620_60615773_60621423	2	98.7
CONT_155	TNIP1	ENST00000523200.E15	ENSMUST00000102730.E18	97	91	8	10	23	21	9.6	10.67	-0.18	6.49	-0.155454	0.662874	15	27	9.16	10.1	5.93	10.5	2618	1208	1539	3999	5_0_150414563_150411848_150411944_150410308	11_0_54916796_54915497_54915587_54911497	2	82.47
CONT_156	APBB1	ENST00000608704.E2	ENSMUST00000081165.E2	176	176	29	33	81	82	10.07	9.22	5.14	6.78	3.64009	3.64009	18	19	10.07	8.16	7.41	9.66	1564	5928	102	93	11_0_6426617_6424877_6425052_6424774	7_0_105573682_105567578_105567753_105567484	2	96.02
CONT_157	FN1	ENST00000357867.E40	ENSMUST00000055226.E42	165	165	24	25	19	29	7.43	7.43	9.31	9.41	-0.474215	2.83751	75	94	8.14	8.37	9.68	7.91	2266	2428	2232	2178	2_0_216235017_216232586_216232750_216230353	1_0_71595664_71593071_71593235_71590892	1.95152	85.71
CONT_158	ERCC8	ENST00000495985.E3	ENSMUST00000054835.E5	86	82	21	24	16	7	7.4	10.67	4.27	7.09	-1.10715	-0.447092	26	16	10.08	10.77	7.67	9.83	13391	3210	1071	1208	5_0_60214092_60200615_60200700_60199543	13_1_108169491_108172702_108172783_108173992	1.92966	90.12
CONT_159	SMARCAL1	ENST00000357276.E10	ENSMUST00000152225.E9	66	66	7	11	4	8	10.47	10.47	8.44	10.69	1.81615	1.74135	29	16	4.37	7.35	12.82	11.98	2923	2439	8532	9860	2_1_217300219_217303143_217303208_217311741	1_1_72598929_72601369_72601434_72611295	2	86.36
CONT_160	C16orf62	ENST00000513947.E8	ENSMUST00000129334.E8	85	85	11	17	7	3	10.47	10.47	11.58	11.59	-0.911408	2.98472	62	19	4.9	7.2	10.7	9.04	10136	6226	9789	6119	16_1_19592975_19603112_19603196_19612986	7_1_118753934_118760161_118760245_118766365	2	91.76
CONT_161	TSSC1	ENST00000463662.E3	ENSMUST00000035657.E3	133	133	18	26	8	10	9.82	9.72	9.9	11.7	2.2691	1.90659	36	32	8.63	8.63	7.2	6.98	16400	6618	123768	61803	2_0_3358321_3341788_3341920_3218019	12_1_28760153_28766772_28766904_28828708	1.95489	88.46
CONT_162	FAM60A	ENST00000337682.E2	ENSMUST00000054080.E2	148	147	20	26	15	10	8.91	8.91	6.91	8.92	0.424849	2.32052	20	34	10.47	10.47	8.27	7.88	27799	13143	2743	2351	12_0_31478958_31451011_31451158_31448267	6_0_148946292_148933002_148933148_148930650	1.89833	94.29
CONT_163	MAN2A2	ENST00000431652.E8	ENSMUST00000098346.E17	123	123	21	26	12	11	8.33	8.49	5.88	4.79	2.48087	-1.88211	22	25	8.38	9.06	7.45	7.69	262	1137	212	241	15_1_91455509_91455772_91455894_91456107	7_0_80360896_80359636_80359758_80359394	1.93496	88.24
CONT_164	DDX11	ENST00000542838.E8	ENSMUST00000163605.E8	88	88	25	22	7	16	4.01	5.95	10.36	11.13	-2.53832	0.558535	70	51	7.82	9.88	8.3	6.25	251	1629	395	379	12_1_31242085_31242337_31242424_31242820	17_1_66134192_66135822_66135909_66136289	1.81818	90
CONT_165	KIF23	ENST00000395392.E19	ENSMUST00000034815.E19	231	228	26	24	33	47	8.38	9.06	5.29	6.68	0.0461534	0.34639	25	47	5.02	5.02	11.33	10.11	3731	2658	967	1061	15_1_69733418_69737150_69737380_69738348	9_0_61923905_61921019_61921246_61919957	1.83014	90.95
CONT_166	ST3GAL3	ENST00000531451.E4	ENSMUST00000106410.E6	95	95	19	25	25	27	9.79	9.79	7.69	10.26	1.16562	-0.346075	16	18	10.91	9.8	9.65	12.84	56071	50280	35654	4268	1_1_44303983_44360055_44360149_44395804	4_0_118014705_117964330_117964424_117960061	2	96.84
CONT_167	NAT9	ENST00000582168.E2	ENSMUST00000103038.E2	86	86	21	19	36	18	7.33	8.63	8.16	4.61	0.59242	1.31746	36	21	5.56	2.54	9.74	11.13	559	284	1936	1632	17_0_72772406_72771761_72771846_72769824	11_0_115187119_115186749_115186834_115185116	1.93023	89.16
CONT_168	FCHO2	ENST00000430046.E7	ENSMUST00000099277.E7	99	99	17	19	8	6	10.86	10.52	3.62	5.08	0.682695	-0.676682	25	24	8.08	8.08	9.71	10.2	9076	7288	1487	1471	5_1_72302376_72311453_72311551_72313039	13_0_98784776_98777389_98777487_98775917	2	90.91
CONT_169	CORO1C	ENST00000261401.E2	ENSMUST00000004646.E2	200	200	24	33	61	60	10.29	10.47	11.75	10.58	2.03034	2.0509	26	42	8.19	8.69	11.88	10.78	30105	26453	22729	16196	12_0_109125205_109094900_109095099_109072170	5_0_113908611_113881958_113882157_113865761	2	86
CONT_170	LRBA	ENST00000515096.E5	ENSMUST00000107635.E56	152	152	31	31	35	47	8.1	10.03	9.5	11.4	1.13375	3.54607	18	24	7.36	9.25	10.82	13.15	4445	3917	12040	1307	4_0_151203602_151199005_151199156_151186964	3_1_86776194_86780112_86780263_86781571	2	88.82
CONT_171	DNM1L	ENST00000546757.E3	ENSMUST00000023477.E5	87	87	13	17	14	28	10.51	6.6	8.44	6.45	-0.636669	-0.463802	13	17	10.08	10.08	10.34	5.99	2704	2316	2193	1577	12_1_32861158_32863863_32863949_32866143	16_0_16340996_16338593_16338679_16337015	1.90805	87.95
CONT_172	DTNB	ENST00000407186.E5	ENSMUST00000164607.E5	86	86	18	20	10	9	9.11	9.11	6.69	7.96	1.41379	-2.18858	19	35	0.27	0.22	8.22	10.63	20849	20743	10995	15118	2_0_25851040_25830105_25830190_25819109	12_1_3596862_3617606_3617691_3632810	2	97.67
CONT_173	DCAF13	ENST00000297579.E3	ENSMUST00000022909.E3	108	108	15	20	28	59	8.59	8.59	5.71	8.64	1.04908	0.758922	20	30	3.32	3.32	3.59	3.88	511	434	4973	3760	8_1_104432691_104433203_104433310_104438284	15_1_39118910_39119345_39119452_39123213	1.92593	87.5
CONT_174	MARS	ENST00000552007.E3	ENSMUST00000171564.E5	76	76	8	10	25	25	7.54	7.54	3.53	11.9	0.63399	0.72742	20	35	7.53	7.93	9.81	6.58	786	1020	235	228	12_1_57882892_57883679_57883754_57883990	10_0_127310004_127308908_127308983_127308679	1.92105	89.04
CONT_175	ETV1	ENST00000403527.E2	ENSMUST00000162730.E3	54	54	5	8	1	1	8.3	8.3	11.18	11.02	-0.925598	1.10957	62	30	4.3	10.57	9.22	8.55	8635	9885	38180	34553	7_0_14025741_14017052_14017105_13978871	12_1_38783285_38793171_38793224_38827778	2	98.15
CONT_176	ARRB1	ENST00000533609.E2	ENSMUST00000098266.E2	31	31	6	8	3	3	10.47	10.47	13.62	13.02	3.63986	2.74033	37	50	3.49	11.45	7.61	9.32	22022	46462	2633	1368	11_0_75023106_75001053_75001083_74998419	7_1_99535798_99582261_99582291_99583660	2	90.32
CONT_177	WDR47	ENST00000369965.E2	ENSMUST00000139626.E2	167	167	25	27	12	20	8.55	9.4	11.26	8.11	-0.809831	0.500372	43	43	8.56	9.6	8.61	5.64	18340	18279	5753	1312	1_0_109584484_109565977_109566143_109560223	3_1_108591597_108609877_108610043_108611356	2	94.61
CONT_178	AGPAT1	ENST00000395496.E3	ENSMUST00000114140.E3	134	134	34	20	32	22	6.29	6.9	9.41	10					3.71	6.42	3.57	4.02	226	227	336	268	6_0_32139074_32138714_32138847_32138377	17_1_34610644_34610872_34611005_34611274	2	91.04
CONT_179	MATN2	ENST00000520016.E3	ENSMUST00000163455.E4	123	123	24	18	1	7	6.42	6.38	12.12	11.69	1.53476	2.96586	45	47	9.07	9.07	4.08	5.16	10254	10002	19508	22969	8_1_98943750_98954005_98954127_98973636	15_1_34345560_34355563_34355685_34378655	1.86992	86.09
CONT_180	VPS26A	ENST00000489656.E3	ENSMUST00000105447.E4	157	157	21	18	20	16	8.55	8.98	7.77	7.16	-0.352414	-1.0715	36	35	8.88	9.27	9.98	10.36	23959	1002	883	1446	10_1_70892803_70916763_70916919_70917803	10_0_62471060_62469901_62470057_62468454	1.97452	95.48
CONT_181	CSNK1A1	ENST00000503350.E2	ENSMUST00000165721.E6	79	79	10	14	17	16	8.14	7.98	8.66	8.9	0.0291738	0.458208	25	26	11.08	10.03	10.54	10.67	1197	957	1840	592	5_0_148892633_148891357_148891435_148889516	18_1_61575549_61576507_61576585_61577178	1.82278	95.83
CONT_182	SMTN	ENST00000358743.E20	ENSMUST00000110011.E19	69	69	13	13	7	5	4.88	4.88	8.96	11.33					8.57	8.82	13.94	10.1	988	900	3362	3020	22_1_31495882_31496871_31496939_31500302	11_0_3521817_3520848_3520916_3517827	2	98.55
CONT_183	HUWE1	ENST00000474288.E5	ENSMUST00000130234.E3	203	203	46	45	48	41	7.37	4.04	5.13	5.49	1.20035	0.380806	18	20	8.56	8.56	11.47	11.06	266	231	591	580	X_0_53571990_53571521_53571723_53570929	X_1_151922464_151922696_151922898_151923479	2	96.55
CONT_184	RHOBTB1	ENST00000357917.E8	ENSMUST00000167384.E6	119	119	19	21	42	27	10.2	6.75	8.63	7.33	1.18476	1.30066	34	40	9.89	9.6	8.84	9.86	1981	1865	8053	6487	10_0_62647970_62645870_62645988_62637816	10_1_69270873_69272739_69272857_69279345	2	89.92
CONT_185	NDRG1	ENST00000519580.E4	ENSMUST00000170903.E4	106	106	24	23	37	27	10.43	9.4	11.34	10.62	0.416877	0.371596	29	19	3.1	3.1	7.14	10.31	15579	10877	2379	1826	8_0_134292475_134276790_134276895_134274410	15_0_66959362_66948379_66948484_66946552	2	85.85
CONT_186	RAD52	ENST00000545967.E2	ENSMUST00000162461.E3	102	102	13	17	9	18	9.45	10.22	6.05	4.78	-0.955994	-1.92583	37	21	9.93	8.63	9.39	10.09	18280	1860	1075	795	12_0_1058768_1040386_1040487_1039310	6_1_119911141_119913002_119913103_119913899	1.98039	86.14
CONT_187	KLHDC2	ENST00000555443.E10	ENSMUST00000021362.E11	88	88	17	18	10	15	8.56	8.56	8.07	7.29	-1.3875	1.87592	30	19	7.64	9.45	10.73	11	1594	1267	84	941	14_1_50247493_50249088_50249175_50249260	12_1_69307690_69308958_69309045_69309987	1.97727	89.66
CONT_188	NEMF	ENST00000546046.E5	ENSMUST00000021368.E5	149	149	20	22	10	12	9.06	8.92	8.62	8.42	1.46869	1.89514	27	25	10.45	9.25	11.34	7.99	5273	704	2511	1419	14_0_50312858_50307436_50307584_50304924	12_0_69354647_69353794_69353942_69352374	2	93.96
CONT_189	APAF1	ENST00000359972.E24	ENSMUST00000159457.E3	126	126	22	18	30	13	7.26	10.17	7.3	7.4	-0.920303	1.28966	11	20	10.29	8.68	6.35	7.86	1650	2314	1632	1417	12_1_99117542_99119193_99119318_99120951	10_0_90999652_90997212_90997337_90995794	1.95238	85.37
CONT_190	RUVBL2	ENST00000594338.E11	ENSMUST00000033087.E16	130	130	39	28	17	20	7.09	7.09	10	10.52	1.26976	0.207143	33	24	8.19	8.19	10.29	6.45	417	173	421	178	19_1_49517860_49518278_49518407_49518829	7_0_45422688_45422385_45422514_45422206	1.87692	92.62
CONT_191	SLC25A11	ENST00000225665.E2	ENSMUST00000014750.E2	153	153	18	23	61	41	2.85	2.97	12.34	10.35	4.12516	4.0444	20	46	9.14	8.84	7.69	7.2	603	539	84	85	17_0_4843111_4842355_4842507_4842270	11_0_70646768_70646076_70646228_70645990	2	94.12
CONT_192	SERP1	ENST00000239944.E2	ENSMUST00000029385.E2	76	76	14	15	17	12	10.65	10.65	8.03	9.85	0.133755	-1.2846	26	35	10.48	10.48	11.06	10.71	273	251	1204	1214	3_0_150263839_150263490_150263565_150262285	3_0_58525410_58525083_58525158_58523868	2	94.74
CONT_193	MED24	ENST00000356271.E15	ENSMUST00000017354.E16	83	83	9	7	9	6	7.66	11.08	10.61	11.84	4.12516	-0.632491	20	18	9.07	9.07	11.85	10.73	443	407	348	319	17_0_38184162_38183636_38183718_38183287	11_0_98711263_98710773_98710855_98710453	1.80723	90.67
CONT_194	SLC7A6	ENST00000379152.E4	ENSMUST00000034378.E3	126	126	14	13	27	26	10.45	9.21	11.14	12.34	1.49135	1.14223	21	37	6.69	6.69	9.73	11.29	12496	9956	3337	2596	16_1_68309152_68321649_68321774_68325112	8_1_106179660_106189617_106189742_106192339	2	90.48
CONT_195	EXOC7	ENST00000332065.E7	ENSMUST00000106411.E7	146	146	36	29	6	6	0.6	0.92	6.08	8.55	-1.19791	-0.0969446	0	17	9.6	9.6	11.49	13.07	5093	4576	251	217	17_0_74090495_74085256_74085401_74085004	11_0_116300266_116295544_116295689_116295326	2	89.04
CONT_196	FBXL2	ENST00000283627.E3	ENSMUST00000035090.E4	75	75	13	13	13	11	11.08	11.08	8.38	6.72	-0.0382162	3.06645	79	45	8.88	6.38	3.27	9.72	61557	217	5267	2557	3_1_33339217_33400775_33400849_33406117	9_0_114003442_114003150_114003224_114000592	1.92	90.28
CONT_197	LRP5	ENST00000294304.E7	ENSMUST00000177330.E8	172	172	28	22	68	111	8.41	10.03	7.15	8.19	1.30865	1.77076	32	31	7.83	8.05	11.3	9.9	3168	1629	13430	5546	11_1_68154180_68157349_68157520_68170951	19_0_3630074_3628273_3628444_3622726	1.81395	86.54
CONT_198	PSMD2	ENST00000439383.E14	ENSMUST00000172207.E16	84	84	11	6	60	38	9.27	9.27	11.16	8.68	1.65249	1.70011	35	27	1.5	6.34	3.34	8.12	255	240	522	1138	3_1_184024283_184024539_184024622_184025145	16_1_20660102_20660343_20660426_20661565	2	91.67
CONT_199	RABEPK	ENST00000373544.E3	ENSMUST00000144113.E2	59	59	5	11	2	2	2.86	2.86	8.9	10.18	0.0230418	1.0725	34	42	9.22	8.55	8.86	8.47	2101	2317	4497	2045	9_1_127963185_127965287_127965345_127969843	2_0_34799751_34797375_34797433_34795329	1.83051	90.74
CONT_200	TFEB	ENST00000419396.E3	ENSMUST00000086932.E3	255	255	31	27	74	57	10.03	8.7	11.98	12.68					8.76	10.51	10.38	9.57	83	81	851	398	6_0_41658739_41658401_41658655_41657549	17_1_47786196_47786278_47786532_47786931	1.96078	87.6
CONT_201	SLC25A28	ENST00000370495.E2	ENSMUST00000046038.E2	229	229	34	23	82	64	2.77	2.77	6.64	6.17	2.86558	1.16037	26	15	8.68	8.68	10.07	11.84	6120	7332	1096	1086	10_0_101379802_101373453_101373681_101372356	19_0_43674476_43666915_43667143_43665828	2	93.01
CONT_202	PIGS	ENST00000308360.E2	ENSMUST00000048073.E2	140	140	17	15	41	39	9.22	7.54	7.14	8.64	0.632324	-1.23238	20	20	5.42	5.42	8.62	8.51	274	223	85	103	17_0_26898481_26898067_26898206_26897981	11_1_78328508_78328732_78328871_78328975	1.9	86.47
CONT_203	CDK10	ENST00000472018.E8	ENSMUST00000036880.E10	124	124	21	15	20	20	6.21	7.85	7.05	5.15	-0.99321	0.504814	24	15	6.13	5.59	9.15	8.72	432	266	142	74	16_1_89760640_89761073_89761196_89761339	8_1_123230327_123230594_123230717_123230792	2	87.1
CONT_204	ADD1	ENST00000398129.E12	ENSMUST00000152805.E3	157	157	37	31	45	22	10.47	10.47	11.19	6.55					9.22	10.77	10.52	6.75	6279	5144	10973	2979	4_1_2910331_2916611_2916767_2927741	5_1_34620134_34625279_34625435_34628415	1.96178	88.96
CONT_205	FLII	ENST00000584444.E6	ENSMUST00000002889.E6	162	162	29	25	20	12	6.21	9.39	8.72	7.58	3.57385	1.00031	27	28	3.75	5.43	5.45	6.37	86	253	338	186	17_0_18158083_18157835_18157996_18157496	11_0_60723000_60722585_60722746_60722398	2	87.65
CONT_206	METTL21A	ENST00000411432.E3	ENSMUST00000053469.E2	112	112	10	9	45	40	8.73	10.24	9.38	6.66	2.57518	1.1394	19	29	11.37	11.37	9.31	9.47	2311	1063	8362	6960	2_0_208488953_208486530_208486641_208478167	1_0_64616273_64615098_64615209_64608137	1.92857	92.59
CONT_207	SLC26A11	ENST00000361193.E4	ENSMUST00000050880.E3	193	193	22	16	57	63	6.74	8.91	12.03	9.45	2.50335	1.00047	29	23	10.07	6.66	5.45	11.5	860	944	404	1126	17_1_78195593_78196454_78196646_78197051	11_1_119357033_119357978_119358170_119359297	1.96891	92.11
CONT_208	NAPB	ENST00000468128.E3	ENSMUST00000136513.E3	117	117	16	15	6	22	10.57	10.51	4.83	5.98	-0.496528	0.631715	17	0	7.64	7.64	12.68	12.1	5804	3241	2072	2293	20_0_23383630_23377709_23377825_23375636	2_0_148712675_148709317_148709433_148707023	1.86325	89.91
CONT_209	HHAT	ENST00000413764.E5	ENSMUST00000044190.E5	195	195	32	33	65	51	11	10.57	6.54	5.52	0.969307	2.06285	102	42	9.11	9.45	8.8	10.38	12886	14031	3801	930	1_1_210560925_210573812_210574006_210577808	1_0_192741510_192727284_192727478_192726353	2	84.1
CONT_210	BAZ2B	ENST00000294905.E4	ENSMUST00000153136.E7	27	27	3	3	2	2	6.63	6.63	7.07	7.05	-0.338711	0.847916	24	23	6.84	6.84	7.41	9.08	244	232	1239	1241	2_0_160253856_160253585_160253611_160252345	2_0_59933671_59933412_59933438_59932170	2	100
CONT_211	ANKRD13C	ENST00000370944.E5	ENSMUST00000040787.E5	46	46	9	10	15	15	7.83	7.83	7.84	8.79	0.202567	-0.163931	13	42	9.85	11.08	3.96	4.54	1690	682	7454	2182	1_0_70781164_70779428_70779473_70771973	3_1_157972317_157973000_157973045_157975228	1.95652	97.78
CONT_212	C20orf27	ENST00000217195.E5	ENSMUST00000136838.E2	123	123	22	32	20	24	6.04	8.73	10.5	10.48	3.66567	1.53284	24	38	9.49	10.29	8.8	6.55	949	872	238	185	20_0_3736116_3735044_3735166_3734805	2_0_131148156_131147161_131147283_131146975	1.85366	87.72
CONT_213	EVL	ENST00000392920.E4	ENSMUST00000077735.E4	64	64	5	12	2	6	9.24	9.24	12.54	11.2	3.45974	3.81807	38	48	11.08	9.85	6.62	7.8	25880	20189	3104	1054	14_1_100563995_100589876_100589939_100593044	12_1_108653099_108673289_108673352_108674407	2	95.31
CONT_214	AKAP8L	ENST00000609519.E3	ENSMUST00000050214.E3	33	33	2	2	9	9	3.32	3.32	9.92	10.13	1.47136	-0.0249293	36	35	11.01	10.13	10.41	9.26	6477	6500	294	276	19_0_15521331_15514821_15514853_15514526	17_0_32345324_32338791_32338823_32338514	2	100
CONT_215	BLVRB	ENST00000601346.E2	ENSMUST00000037399.E4	129	129	16	10	35	22	8.89	8.83	10.01	7.87	1.81238	3.08633	31	37	6.14	6.14	9.12	10.27	6662	2914	3317	3024	19_0_40964062_40957271_40957399_40953953	7_1_27459652_27462567_27462695_27465720	1.96899	86.61
CONT_216	CTR9	ENST00000361367.E7	ENSMUST00000152019.E7	108	108	13	18	16	17	6.33	8.38	8.06	9.53	1.43654	1.13254	37	32	9.81	8.98	9.53	8.36	1625	2020	1376	2153	11_1_10781868_10783494_10783601_10784978	7_1_111038534_111040555_111040662_111042816	1.92593	94.23
CONT_217	CEP57	ENST00000541365.E2	ENSMUST00000148086.E2	152	147	22	14	15	14	7.05	7.05	2.19	-5.84	-0.515728	-0.717699	38	28	10.53	-3.88	6.19	3	8493	5172	13543	2488	11_1_95523907_95532401_95532552_95546096	9_0_13826846_13821527_13821673_13819038	1.96711	88.44
CONT_218	TSPAN11	ENST00000261177.E2	ENSMUST00000032501.E2	95	95	27	22	24	18	8.73	10.24	10.63	11.22	1.10573	1.19472	16	0	8.35	10.75	8.52	11.13	26975	25071	9751	10507	12_1_31079939_31106915_31107009_31116761	6_1_127887878_127912950_127913044_127923552	1.83158	81.61
CONT_219	NVL	ENST00000469075.E5	ENSMUST00000027797.E5	58	58	3	2	0	0	9.88	10.77	-4.17	7.77	0.173341	1.28011	26	19	8.82	8.82	9.21	4.51	5836	2140	6633	1808	1_0_224505396_224499502_224499559_224492868	1_0_181139071_181136873_181136930_181135064	1.86207	92.59
CONT_220	SLC35B4	ENST00000378509.E4	ENSMUST00000138250.E5	50	50	6	6	6	11	8.14	8.92	11.78	11.86	1.94562	1.51845	50	37	10.27	9.14	12.89	10.69	1817	1201	2694	2703	7_0_133991424_133989557_133989606_133986862	6_0_34167625_34166374_34166423_34163670	1.88	97.87
CONT_221	LRRK2	ENST00000298910.E12	ENSMUST00000060642.E12	130	130	19	17	9	9	8.49	8.56	2.53	0.86	0.840033	-0.223675	0	20	9.26	9.33	5.76	6.29	4231	2829	2102	4028	12_1_40646818_40651050_40651179_40653282	15_1_91702276_91705106_91705235_91709264	2	81.54
CONT_222	FAM214A	ENST00000546305.E10	ENSMUST00000170846.E11	69	69	6	6	28	28	7.64	7.64	8.45	8.72	-0.193535	0.200049	39	39	3.26	3.26	8.96	10.83	6358	4429	2206	1997	15_0_52885775_52879348_52879416_52877141	9_1_75019155_75023585_75023653_75025651	2	98.55
CONT_223	HBS1L	ENST00000367837.E2	ENSMUST00000092674.E2	66	66	13	16	5	10	6.6	10.65	11.2	10.96	-0.118398	1.45737	45	18	10.29	8.23	8.37	8.07	4001	3001	8455	5286	6_0_135375787_135371720_135371785_135363264	10_1_21296176_21299178_21299243_21304530	2	86.36
CONT_224	RPL37	ENST00000274242.E3	ENSMUST00000045356.E3	85	85	13	11	1	11	8.68	8.68	9.72	6.76	-0.928011	2.93163	13	32	8.46	8.46	8.55	2.77	205	196	1607	863	5_0_40834573_40834283_40834367_40832675	15_1_5117422_5117619_5117703_5118567	2	91.76
CONT_225	GRAMD1B	ENST00000456860.E18	ENSMUST00000118159.E17	12	12	7	7	1	1	9.04	7.33	9.1	9.1	3.64395	3.64395	72	75	4.52	3.68	7.53	9.84	3509	3046	336	343	11_1_123485543_123489053_123489064_123489401	9_0_40303498_40300440_40300451_40300096	2	100
CONT_226	PTPRK	ENST00000368227.E3	ENSMUST00000166468.E3	272	272	46	36	50	54	6.99	6.99	6.58	6.58	-1.03468	0.202979	20	13	8.68	11	11.71	12.53	75255	57244	79436	70703	6_0_128718711_128643184_128643455_128563747	10_1_28206256_28263501_28263772_28334476	1.97059	91.04
CONT_227	ACOT8	ENST00000488679.E4	ENSMUST00000133053.E2	195	195	20	33	26	32	10.9	10.1	3.27	2.26	2.12169	2.12169	0	0	8.85	8.85	11.12	11.13	541	472	1570	1974	20_0_44472902_44472166_44472360_44470595	2_0_164795652_164794985_164795179_164793010	1.89744	84.32
CONT_228	GTPBP8	ENST00000383678.E3	ENSMUST00000161436.E2	131	131	27	16	30	24	6.38	5.07	8.95	8.34	-1.30841	-0.700527	52	48	5.8	8.41	6.22	10.74	2010	2130	1626	1134	3_1_112711971_112713982_112714112_112715739	16_0_44745999_44743738_44743868_44742603	1.89313	92.74
CONT_229	CHMP7	ENST00000397677.E9	ENSMUST00000036381.E8	61	61	6	8	24	4	8.83	8.83	10.61	10.85	2.53675	2.07331	19	19	6.62	6.62	11.16	4.42	235	209	1017	431	8_1_23116343_23116579_23116639_23117657	14_0_69719399_69719129_69719189_69718697	1.90164	91.38
CONT_230	CCNI	ENST00000237654.E2	ENSMUST00000058550.E2	157	158	28	24	35	60	9.43	8.55	7.11	8.83	0.0797578	0.235958	18	19	9.16	9.16	8.23	8.81	9066	3451	7613	12612	4_0_77996625_77987402_77987558_77979788	5_0_93205914_93202305_93202462_93189692	2	90.51
CONT_231	BCKDK	ENST00000394950.E10	ENSMUST00000071056.E10	90	90	24	26	3	3	4.86	4.86	6.9	5.93	0.49644	2.62052	44	12	4.41	6.32	7.02	5.93	80	94	479	389	16_1_31122540_31122621_31122710_31123190	7_1_127907347_127907442_127907531_127907921	2	95.56
CONT_232	SCP2	ENST00000371509.E2	ENSMUST00000149106.E2	58	58	9	7	6	5	8.88	8.55	8.82	10.26	0.625286	1.07002	57	55	8.14	8.14	8.33	9.75	14330	6094	6155	4538	1_1_53393137_53407468_53407525_53413681	4_0_108118379_108112227_108112284_108107688	1.86207	87.04
CONT_233	DPF2	ENST00000252268.E2	ENSMUST00000118623.E2	161	161	21	15	38	17	10.07	9.65	9.45	9.78	0.9798	1.87297	32	46	7.39	7.39	10.08	12.9	6466	5579	420	369	11_1_65101389_65107856_65108016_65108437	19_0_5912741_5907001_5907161_5906631	2	91.93
CONT_234	CTDSPL2	ENST00000558966.E5	ENSMUST00000140570.E5	216	213	44	42	13	28	6.66	6.66	5.79	4.67	2.20938	0.191769	25	43	11.01	11.01	3.55	7.72	4083	2110	5380	5584	15_1_44778898_44782982_44783197_44788578	2_1_121979041_121981152_121981364_121986949	2	90.28
CONT_235	LIG1	ENST00000599165.E3	ENSMUST00000123025.E2	90	90	24	26	28	26	6.93	6.93	11.89	11.5	-1.29863	1.58049	33	29	5.03	4.37	9.93	8.61	3198	2231	754	2714	19_0_48668807_48665519_48665608_48664764	7_1_13280221_13282453_13282542_13285257	2	84.44
CONT_236	FAM206A	ENST00000322940.E2	ENSMUST00000045368.E2	52	52	10	9	0	0	8.8	8.8	6.21	8.45	-0.339535	0.373851	15	25	10.75	10.75	10.27	10.47	1072	869	618	506	9_1_111696845_111697918_111697969_111698588	4_1_56802726_56803596_56803647_56804154	2	88.46
CONT_237	ZBTB17	ENST00000375743.E10	ENSMUST00000006377.E10	88	88	17	17	41	39	9.46	9.88	7.41	6.99	4.22877	1.37666	20	17	6.46	6.46	9.78	8.33	404	259	92	87	1_0_16270795_16270303_16270390_16270210	4_1_141465089_141465349_141465436_141465524	1.93182	89.41
CONT_238	CYTH1	ENST00000446868.E2	ENSMUST00000100181.E2	83	83	29	26	16	21	9.79	5.59	6.57	9.23	1.27415	0.987673	30	26	8.02	10.13	6.02	7.37	72469	54741	1388	1153	17_0_76778284_76705732_76705814_76704343	11_0_118248439_118193615_118193697_118192461	1.85542	93.51
CONT_239	HERC4	ENST00000373700.E4	ENSMUST00000020258.E4	160	160	33	29	31	52	8.88	8.88	8.32	7.84	-0.370964	2.53604	15	23	10.86	10.88	11.78	11.54	28319	17900	6234	5442	10_0_69832640_69804161_69804320_69797926	10_1_63246125_63264026_63264185_63269628	2	91.25
CONT_240	RAD50	ENST00000265335.E10	ENSMUST00000020649.E10	183	183	28	34	13	14	3.87	3.87	5.34	5.37	1.96793	-0.249049	38	38	4.19	4.47	9.62	8	1386	3835	470	1787	5_1_131925529_131926916_131927098_131927569	11_0_53692113_53688095_53688277_53686307	2	85.25
CONT_241	FUBP1	ENST00000489495.E2	ENSMUST00000106121.E21	137	137	16	16	12	12	8.38	8.38	7.66	7.66	2.30047	2.30047	19	33	9.88	9.88	4.68	3.08	887	897	1236	1002	1_0_78412215_78411191_78411327_78409954	3_1_152234570_152235468_152235604_152236607	2	100
CONT_242	NAA20	ENST00000480550.E4	ENSMUST00000002805.E5	146	146	17	19	39	52	9.26	9.26	8.97	7.79	2.48496	0.434504	61	96	8.68	8.68	9.63	8.87	5588	3005	448	124	20_1_20007563_20013152_20013297_20013746	2_1_145912528_145915534_145915679_145915804	1.83562	90.3
CONT_243	DUSP22	ENST00000603290.E2	ENSMUST00000091672.E4	50	50	13	9	1	1	7.52	7.52	9.09	11.38	0.911131	-0.0825254	39	24	6.99	10.06	11.21	10.61	14749	23760	10690	9340	6_1_320364_335114_335163_345854	13_1_30672475_30696236_30696285_30705626	2	88
CONT_244	PLA2G4A	ENST00000367466.E8	ENSMUST00000111926.E7	137	137	15	21	54	72	6.32	7.07	10.96	12.12	0.534986	0.0612464	14	21	7.77	7.77	10.39	8.63	21373	6020	6108	7229	1_1_186880521_186901895_186902031_186908140	1_0_149886147_149879990_149880126_149872760	1.9562	88.81
CONT_245	LMNA	ENST00000448611.E10	ENSMUST00000135494.E4	90	96	19	19	5	3	9.3	7.42	6.96	10.47	4.22877	3.06645	20	22	9.82	7.97	9.6	9.12	421	413	744	705	1_1_156107023_156107445_156107534_156108279	3_0_88483827_88483318_88483413_88482612	1.95694	85.11
CONT_246	CUEDC2	ENST00000369937.E2	ENSMUST00000051234.E2	84	84	12	14	8	6	7.1	11.08	10.74	8.88					5.95	5.95	10.04	7.92	7327	5867	322	561	10_0_104192283_104184872_104184955_104184549	19_0_46338569_46332618_46332701_46332056	1.83333	84.42
CONT_247	TNPO1	ENST00000337273.E4	ENSMUST00000179271.E4	150	150	22	26	16	33	10.47	9.86	8.38	11.81	-0.675805	1.76818	30	32	11	11	6.8	11.72	4454	3801	5884	5788	5_1_72147146_72151601_72151750_72157635	13_0_98888466_98884515_98884664_98878726	1.97333	87.84
CONT_248	EPG5	ENST00000592272.E18	ENSMUST00000044622.E36	176	176	29	29	16	28	7.31	5.49	9.36	7.82	-1.00796	0.927762	36	26	8.14	9.45	10.49	9.87	7633	1416	2818	1737	18_0_43458341_43450532_43450707_43447713	18_1_78019321_78020738_78020913_78022651	1.90909	84.52
CONT_249	MDM2	ENST00000493419.E3	ENSMUST00000132277.E4	75	75	5	6	1	1	9.85	8.7	10.42	13.86	-0.749722	1.23064	36	51	6.32	4.67	8.47	9.24	4261	4470	3183	2819	12_1_69203072_69207334_69207408_69210592	10_0_117709700_117705155_117705229_117702335	2	90.67
CONT_250	SCAPER	ENST00000324767.E2	ENSMUST00000037408.E2	118	118	17	16	15	15	8.35	7.14	8.95	5.6	0.990794	-0.13542	15	25	11.01	6.41	8.95	7.84	21278	3419	4536	1016	15_0_77176153_77154757_77154874_77150220	9_0_55919524_55915987_55916104_55914970	2	93.22
CONT_251	C17orf62	ENST00000581196.E2	ENSMUST00000149351.E2	74	74	13	8	28	20	10.28	10.06	7.55	9.97	0.936226	0.870418	20	17	7.75	8.27	6.22	5.27	4003	400	662	868	17_0_80408576_80404499_80404572_80403836	11_0_121227243_121226769_121226842_121225900	2	93.24
CONT_252	POLM	ENST00000492321.E3	ENSMUST00000109837.E4	171	171	29	23	33	41	10.28	10.28	7.83	11.58	1.64544	1.72491	20	30	8.7	5.59	11.54	9.53	991	114	759	602	7_0_44120332_44119170_44119340_44118410	11_0_5835701_5835416_5835586_5834813	1.88304	83.23
CONT_253	UBL7	ENST00000563081.E4	ENSMUST00000163329.E4	83	83	13	13	23	11	10.49	10.49	8.9	7.16	1.30101	1.04053	19	14	9.89	9.68	9.36	13.02	4173	4635	1436	647	15_0_74748893_74744637_74744719_74743200	9_1_57914673_57919309_57919391_57920039	2	91.57
CONT_254	METAP2	ENST00000546753.E9	ENSMUST00000181217.E9	104	104	9	10	26	28	9.81	9.81	6.82	4.39	1.00035	2.77765	47	35	9.79	9.26	10.82	9.35	7733	2373	802	437	12_1_95897937_95905671_95905774_95906577	10_0_93865407_93862930_93863033_93862492	2	89.42
CONT_255	USP25	ENST00000285681.E13	ENSMUST00000023580.E13	162	162	16	18	21	17	8.38	11	4.61	5.98	-0.796132	-0.453648	13	17	7.64	8.88	5.14	4.25	1142	993	611	482	21_1_17197380_17198523_17198684_17199296	16_1_77075366_77076360_77076521_77077004	2	87.65
CONT_256	DGKQ	ENST00000273814.E20	ENSMUST00000053913.E20	147	147	40	37	29	23	3.6	4.87	10.44	7.36	2.15082	-1.54519	21	21	10.05	8.88	7.48	7.04	147	91	109	97	4_0_955770_955476_955622_955366	5_0_108649825_108649587_108649733_108649489	1.94558	90.91
CONT_257	MCL1	ENST00000369026.E2	ENSMUST00000178686.E3	248	248	44	45	36	47	10.24	10.24	9.37	9.94	-1.52768	-1.5297	28	39	10.51	9.04	13.28	13.28	351	273	752	698	1_0_150551319_150550720_150550967_150549967	3_1_95659487_95659761_95660008_95660707	2	90.32
CONT_258	SEPP1	ENST00000513303.E2	ENSMUST00000082424.E2	216	216	33	38	58	46	5.17	10.86	10.67	10.46	1.07424	-1.99958	31	26	7.65	9.14	9.75	11.16	3469	3835	1042	690	5_0_42811938_42808253_42808468_42807210	15_1_3270825_3274661_3274876_3275567	1.97222	84.04
CONT_259	WDR60	ENST00000407559.E16	ENSMUST00000039349.E13	173	173	32	43	35	41	8.68	7.56	11.23	12.21	0.112897	1.34726	27	31	6.91	5.73	13.25	10.26	3507	3443	1021	915	7_1_158711560_158715068_158715240_158716262	12_0_116229581_116225965_116226137_116225049	1.89595	85.54
CONT_260	AFF1	ENST00000514970.E3	ENSMUST00000153165.E5	87	87	12	11	7	4	8.83	8.83	9.04	10.68	-0.0922688	1.28683	20	48	10.47	10.47	11.11	6.29	5819	3874	1722	1144	4_1_88005316_88011136_88011222_88012945	5_1_103811107_103814982_103815068_103816213	2	83.91
CONT_261	PARP8	ENST00000503790.E3	ENSMUST00000022239.E3	55	55	10	10	5	4	7.64	7.64	9.79	9.31	1.28559	0.833611	20	19	10.67	10.67	9.07	11.29	884	946	82025	85393	5_1_49963020_49963905_49963959_50045985	13_0_117025176_117024175_117024229_116938781	1.85455	96.08
CONT_262	BBS9	ENST00000396127.E14	ENSMUST00000147405.E14	15	15	0	0	0	0	11.01	11.01	3.45	2.68	1.39273	-1.96924	65	71	8.82	7.82	10.33	11.98	3688	1951	4981	7190	7_1_33388782_33392471_33392485_33397467	9_1_22646068_22648020_22648034_22655225	2	100
CONT_263	ARHGDIA	ENST00000269321.E4	ENSMUST00000067936.E4	77	77	16	15	16	11	9.14	10.17	2.74	6.68	-0.918312	-0.565456	0	21	9.89	10.67	8.11	13.67	135	222	93	88	17_0_79827418_79827206_79827282_79827112	11_0_120579967_120579668_120579744_120579579	1.87013	94.44
CONT_264	PAPOLG	ENST00000483370.E2	ENSMUST00000150711.E8	73	73	9	10	17	15	8.79	7.22	6.58	6.31	-0.94333	-0.0307534	24	15	10.36	9.26	10.09	9.38	931	1772	1105	564	2_1_61006910_61007842_61007914_61009020	11_0_23876320_23874475_23874547_23873910	2	95.89
CONT_265	CSRP1	ENST00000367306.E3	ENSMUST00000027677.E2	113	113	25	23	62	66	7.39	5.8	12.24	8.62	-0.181409	0.0463963	41	42	10.67	10.67	11.02	9.93	10765	10125	5847	5746	1_0_201476198_201465320_201465432_201459472	1_1_135729274_135739400_135739512_135745259	1.9646	92.79
CONT_266	KIAA1429	ENST00000297591.E20	ENSMUST00000108307.E21	97	97	19	23	8	7	-0.2	-0.2	8.15	9.73	1.36381	0.0151538	14	23	6.02	8.59	6.51	8.22	774	1465	2041	2627	8_0_95507959_95507088_95507184_95505046	4_1_11540641_11542107_11542203_11544831	2	92.78
CONT_267	FAM21A	ENST00000282633.E6	ENSMUST00000036759.E6	94	94	13	12	11	10	8.4	9.05	5.77	10.77	0.553877	0.206654	27	35	5.73	9.06	9.93	8.8	3140	1530	1331	817	10_1_51840691_51843832_51843925_51845257	6_1_116216219_116217750_116217843_116218661	2	89.36
CONT_268	C9orf41	ENST00000451153.E4	ENSMUST00000025632.E4	141	141	25	24	64	64	7.51	7.51	9.28	10.38	1.2619	0.267625	63	86	6.41	6.41	9.85	8.67	16397	10962	953	1046	9_0_77631184_77614646_77614786_77613692	19_1_18679267_18690230_18690370_18691417	2	98.58
CONT_269	LRSAM1	ENST00000483302.E10	ENSMUST00000028132.E21	99	99	18	17	0	8	7.66	11.08	8.19	6.07	2.50195	2.81372	30	25	8.14	8.14	11.38	5.67	2422	1625	545	2385	9_1_130255176_130257599_130257697_130258243	2_0_32933815_32932091_32932189_32929705	1.9596	87.63
CONT_270	ST7	ENST00000323984.E15	ENSMUST00000115419.E15	140	140	26	34	46	26	7.39	7.39	10.1	9.37	1.82354	2.23369	44	39	8.31	7.52	10.46	10.85	2746	3260	7699	8411	7_1_116859230_116861977_116862116_116869816	6_1_17930858_17934119_17934258_17942670	2	93.57
CONT_271	TSPAN3	ENST00000346495.E2	ENSMUST00000034876.E2	192	192	47	46	47	42	10.65	11.81	9.93	9.62	2.6104	0.383127	26	28	7.23	7.23	9.77	8.38	14636	13221	1784	226	15_0_77363234_77348406_77348597_77346621	9_0_56160800_56147387_56147578_56147160	2	90.62
CONT_272	WDR48	ENST00000423296.E3	ENSMUST00000036561.E3	79	79	12	11	18	18	8.31	9.93	7.4	9.83	0.771152	1.368	20	28	8.99	11	5.62	9.59	2620	1851	658	846	3_1_39104681_39107302_39107380_39108039	9_1_119902426_119904278_119904356_119905203	1.94937	85.71
CONT_273	DDHD2	ENST00000526237.E4	ENSMUST00000033975.E5	121	121	29	14	46	30	4.46	4.46	8.68	9.05	1.99036	1.99036	21	26	8.38	10.51	9.5	9.49	461	855	2065	1099	8_1_38095145_38095607_38095727_38097793	8_0_25750703_25749727_25749847_25748627	1.95041	87.29
CONT_274	NME7	ENST00000469474.E2	ENSMUST00000086028.E3	167	167	32	29	59	40	6.91	6.42	7.36	9.29	1.21227	0.665333	28	19	6.41	6.06	10.34	9.31	1109	4211	13036	7950	1_0_169293631_169292355_169292521_169279318	1_1_164328400_164332612_164332778_164340729	1.96407	89.63
CONT_275	SCYL2	ENST00000549687.E2	ENSMUST00000092227.E2	205	205	9	16	30	33	10.67	8.02	11.82	11.36	-0.581034	-1.04618	48	45	11.08	10.03	7.83	9.36	15546	7555	8355	8475	12_1_100661174_100676721_100676925_100685281	10_0_89686038_89678278_89678482_89669802	1.88293	93.78
CONT_276	PSMC3	ENST00000602866.E3	ENSMUST00000141462.E3	126	126	14	13	7	7	6.14	6.14	8.6	7.67	-0.799129	2.4373	54	19	7.93	7.93	7.39	5.99	620	320	409	353	11_0_47447418_47446672_47446797_47446262	2_1_91054658_91054979_91055104_91055458	2	93.65
CONT_277	VPS11	ENST00000527798.E15	ENSMUST00000034644.E15	223	223	31	35	21	30	6.92	6.71	9.45	9.21	1.83837	2.46451	84	46	8.63	6.17	12.31	9.37	1791	3471	144	318	11_1_118950010_118951802_118952024_118952169	9_0_44352597_44348903_44349125_44348584	1.96413	95.43
CONT_278	PPP2R3C	ENST00000553273.E6	ENSMUST00000021410.E7	71	71	15	18	36	17	7.96	7.68	7.36	5.46	-0.231514	0.70942	54	26	5.88	5.88	11.18	7.12	764	1207	7919	2711	14_0_35577345_35576510_35576580_35568590	12_0_55293782_55292504_55292574_55289792	1.97183	91.43
CONT_279	JAM2	ENST00000480456.E3	ENSMUST00000114195.E3	108	108	24	19	26	45	10.22	10.57	8.14	8.89	-0.154378	-0.940681	13	37	8.04	7.98	8.81	6.13	5917	5196	3782	2401	21_1_27056260_27062178_27062285_27066068	16_1_84801638_84806835_84806942_84809344	2	83.33
CONT_280	ABHD4	ENST00000428304.E4	ENSMUST00000041197.E4	155	155	23	19	31	41	7.93	7.93	5.39	6.94	-0.26088	1.923	51	25	6.84	9.01	10.5	9.32	162	145	2343	1957	14_1_23072667_23072830_23072984_23075328	14_1_54263023_54263169_54263323_54265281	2	90.97
CONT_281	CASD1	ENST00000417387.E2	ENSMUST00000141359.E2	97	97	9	11	6	4	8.88	8.38	7.59	9.49	0.249084	1.42122	16	19	8.7	8.7	6.96	7.53	7342	6681	9505	554	7_1_94139529_94146872_94146968_94156474	6_1_4601301_4607983_4608079_4608634	1.93814	96.81
CONT_282	TOLLIP	ENST00000527886.E3	ENSMUST00000151890.E3	183	183	22	25	21	33	7.66	7.66	6.22	6.79	2.16166	0.121849	30	20	8.07	8.56	12.98	10.16	5235	573	1450	1129	11_0_1316875_1311457_1311639_1310006	7_0_141892740_141891984_141892166_141890854	2	85.25
CONT_283	ACP2	ENST00000529663.E5	ENSMUST00000002172.E6	90	90	9	16	8	12	8.7	8.7	4.9	8.03	2.40107	2.19686	22	38	9.21	7.39	2.81	2.11	287	79	437	439	11_0_47267233_47266856_47266945_47266418	2_1_91206108_91206188_91206277_91206717	2	91.11
CONT_284	ANAPC5	ENST00000544314.E2	ENSMUST00000086216.E9	90	90	22	19	29	28	10.19	10.19	7.34	7.21	0.412482	0.430776	15	19	8.78	6.9	5.78	5.78	4860	603	2085	1497	12_0_121773336_121768386_121768475_121766300	5_0_122802823_122802130_122802219_122800632	2	96.67
CONT_285	MAPKBP1	ENST00000456763.E12	ENSMUST00000066058.E10	147	147	24	23	21	29	3.73	5.2	9.59	13.92	1.4819	2.18742	30	40	9.81	10.2	9.25	12.16	519	530	218	203	15_1_42106937_42107457_42107603_42107822	2_1_120014812_120015343_120015489_120015693	1.97279	91.03
CONT_286	ARF4	ENST00000483848.E2	ENSMUST00000022429.E2	81	81	11	9	23	22	8.85	8.85	8.31	9.21	-0.647518	0.60485	21	23	8.73	8.73	6.87	11.88	12609	8172	6996	174	3_0_57582801_57570111_57570191_57563114	14_1_26638486_26646659_26646739_26646914	2	95.06
CONT_287	ERGIC1	ENST00000520326.E4	ENSMUST00000167662.E4	95	95	16	18	3	3	6.96	7.8	9.52	10.07	-0.326208	0.635849	26	34	8.46	8.46	8.47	8.88	12592	10161	4952	4870	5_1_172324077_172336670_172336764_172341717	17_1_26614428_26624590_26624684_26629555	1.87368	92.13
CONT_288	C6orf136	ENST00000376471.E2	ENSMUST00000150056.E3	89	89	13	13	5	5	5.26	5.26	6.77	7.47	1.12038	1.5955	25	23	9.6	9.85	9.9	9.4	3690	298	183	164	6_1_30615080_30618771_30618859_30619043	17_0_35895671_35895284_35895372_35895119	2	86.52
CONT_289	CCDC14	ENST00000433542.E2	ENSMUST00000023532.E2	56	53	13	11	5	4	10.07	9.25	7.83	8.15	-0.456906	-0.0743404	15	14	10.07	10.07	6.79	10.21	4348	4759	312	1169	3_0_123679991_123675587_123675642_123675274	16_1_34690831_34695591_34695643_34696813	1.81637	86.27
CONT_290	SLC10A7	ENST00000511374.E3	ENSMUST00000034111.E4	76	76	13	13	11	13	10.03	10.03	9.83	8.95	1.29388	2.31653	23	13	7.67	8.34	8.43	10.48	13113	5784	61027	47560	4_0_147438190_147425001_147425076_147363973	8_1_78525298_78531083_78531158_78578719	1.94737	95.95
CONT_291	LDLRAD3	ENST00000315571.E2	ENSMUST00000058790.E2	147	147	24	21	30	37	8.56	8.56	9.76	12.45	3.59987	3.28449	34	41	9.89	9.89	10.75	9.03	91958	72600	45403	43474	11_1_35965694_36057653_36057799_36103203	2_0_102186280_102113533_102113679_102070058	2	94.56
CONT_292	AGTPBP1	ENST00000432218.E5	ENSMUST00000022040.E9	38	38	4	4	8	8	10.08	10.08	7.78	7.78	-0.335909	-1.21334	15	55	8.4	9.82	5.3	3.93	8511	7455	3292	3357	9_0_88284400_88275851_88275888_88272558	13_0_59525146_59517653_59517690_59514295	2	100
CONT_293	CCNI	ENST00000237654.E6	ENSMUST00000058550.E6	231	231	28	23	13	14	10.28	7.33	8.27	7.06	0.298215	0.343294	16	38	-0.21	8.54	8.34	9.12	581	261	6487	4167	4_0_77977115_77976303_77976533_77969815	5_0_93188080_93187588_93187818_93183420	2	95.67
CONT_294	MAPKBP1	ENST00000456763.E3	ENSMUST00000066058.E2	92	92	14	14	22	20	10.45	10.45	13.21	12.26	1.44884	1.82302	41	17	10.47	10.47	10.7	9.15	24433	25313	10968	12169	15_1_42067587_42092021_42092112_42103081	2_1_119973168_119998482_119998573_120010743	1.93478	89.89
CONT_295	PSME4	ENST00000404125.E14	ENSMUST00000041231.E14	151	151	19	13	21	36	9.48	9.48	5.33	5.66	0.978384	1.37406	19	27	9.6	10.86	10.64	10.47	269	265	2119	2022	2_0_54153096_54152676_54152826_54150556	11_1_30815292_30815558_30815708_30817731	1.94702	91.84
CONT_296	EIF4B	ENST00000420463.E7	ENSMUST00000169681.E7	138	138	33	28	62	84	8.88	4.52	8.41	11.1	1.01651	-0.456718	19	42	9.49	9.49	3.06	1.45	5154	1976	95	103	12_1_53416411_53421566_53421703_53421799	15_1_102086639_102088616_102088753_102088857	1.92754	91.73
CONT_297	IMPA1	ENST00000523942.E4	ENSMUST00000065938.E4	105	105	12	16	22	30	7.76	7.85	7.48	10.18	-1.18737	1.65571	23	30	7.51	8.16	2.97	12.18	1419	2133	2846	2009	8_0_82592885_82591361_82591465_82588514	3_0_10328345_10326107_10326211_10324097	1.80952	84.21
CONT_298	CANX	ENST00000514032.E3	ENSMUST00000020637.E3	74	74	9	10	21	30	10.45	10.45	6.19	5.88	-0.405407	-0.771104	16	20	5.13	5.13	12.16	8.13	405	736	1907	363	5_1_179132853_179133259_179133332_179135240	11_0_50311604_50310794_50310867_50310430	1.83784	91.18
CONT_299	METTL20	ENST00000357721.E3	ENSMUST00000166416.E3	131	131	23	25	31	23	5.17	5.74	9.94	12.7	0.873961	1.55204	34	41	4.64	7.76	8.24	3.9	3819	2715	1429	3053	12_1_31815201_31819021_31819151_31820581	6_1_149144442_149147158_149147288_149150342	1.96947	92.25
CONT_300	RNF167	ENST00000575400.E5	ENSMUST00000151034.E6	81	81	5	8	22	20	7.61	9.33	10.49	9.71	0.481335	-0.321712	35	31	4.36	10.51	10.09	4.11	1616	544	76	77	17_1_4846236_4847853_4847933_4848010	11_1_70650219_70650764_70650844_70650922	1.80247	91.78
CONT_301	VARS	ENST00000375663.E15	ENSMUST00000173911.E4	125	125	24	23	40	29	8.3	8.3	4.45	8.98	1.44657	0.187116	0	17	8.07	9.6	4.64	6.03	250	190	87	83	6_0_31750873_31750498_31750622_31750410	17_1_35011898_35012089_35012213_35012297	2	91.2
CONT_302	PMS1	ENST00000447232.E4	ENSMUST00000135246.E5	103	103	25	23	13	6	10.57	11	9.32	10.04	0.161992	-1.26193	16	19	10.28	10.28	11.95	9.49	9700	7139	12262	11035	2_1_190660677_190670378_190670480_190682743	1_0_53275070_53267828_53267930_53256792	1.86408	92.71
CONT_303	SNX2	ENST00000379516.E3	ENSMUST00000037850.E3	164	164	25	22	45	27	6.62	4.48	4.46	4.13	2.18533	-0.338711	15	41	8.55	8.55	5.46	4.01	4308	4657	2013	3261	5_1_122131078_122135387_122135550_122137564	18_1_53189772_53194430_53194593_53197855	1.95122	86.25
CONT_304	PORCN	ENST00000359882.E3	ENSMUST00000089403.E3	193	193	28	26	20	22	5.41	5.84	9.69	9.11					11.78	10.24	5.59	7.62	1338	1176	404	360	X_1_48368344_48369683_48369875_48370280	X_0_8205565_8204196_8204388_8203835	1.88601	96.15
CONT_305	GRB2	ENST00000582582.E4	ENSMUST00000106495.E4	123	123	10	12	59	40	10.08	10.08	10.38	10.38	2.21628	2.28002	30	30	10.27	10.27	10.62	10.56	6679	5464	4070	2892	17_0_73328781_73321979_73322101_73317908	11_0_115655358_115649771_115649893_115646878	2	93.5
CONT_306	COG4	ENST00000530314.E14	ENSMUST00000174398.E15	84	84	12	16	10	8	9.6	9.16	7.26	8.72	2.28002	2.46943	22	28	3.77	5.66	8.6	1.39	553	869	226	196	16_0_70516632_70515995_70516078_70515768	8_1_110879725_110880595_110880678_110880875	2	90.48
CONT_307	LGR4	ENST00000379214.E2	ENSMUST00000046548.E2	72	72	16	17	17	18	8.56	8.56	7.13	11.18	0.622582	0.723857	21	40	7.39	7.94	10.93	9.77	59257	52386	20270	18941	11_0_27493665_27434336_27434407_27414065	2_1_109918305_109970692_109970763_109989705	2	93.06
CONT_308	FKBP8	ENST00000597960.E7	ENSMUST00000119698.E7	78	78	8	4	34	15	9.6	10.22	13.95	11.96	1.18102	-2.17928	32	14	10.08	9.49	9.48	8.33	4253	1367	474	288	19_0_18648411_18644080_18644157_18643605	8_1_70532749_70534117_70534194_70534483	2	91.03
CONT_309	CUTA	ENST00000374500.E5	ENSMUST00000025027.E6	50	50	9	7	1	2	8.51	10.53	9.72	10.52	4.22877	2.97161	47	26	7.23	7.23	6.01	10.09	127	104	143	241	6_0_33384874_33384697_33384746_33384553	17_0_26938572_26938418_26938467_26938176	2	90
CONT_310	EPS8L2	ENST00000528770.E4	ENSMUST00000026577.E12	75	75	13	12	14	11	0.99	3.06	10.4	8.44	1.82183	0.571908	22	33	4.95	10.1	6.69	5.43	399	106	235	226	11_1_721691_722091_722165_722401	7_1_141357135_141357242_141357316_141357543	1.81333	91.18
CONT_311	MATN2	ENST00000522025.E13	ENSMUST00000163455.E14	414	414	61	58	83	89	5.05	4.79	9.07	12.41	-1.05449	2.77822	24	17	9.35	9.35	8.51	8.29	6088	2148	2632	2624	8_1_99033555_99039644_99040057_99042690	15_1_34426285_34428434_34428847_34431472	1.99517	90.8
CONT_312	BSDC1	ENST00000373520.E3	ENSMUST00000048162.E3	117	117	22	27	15	22	7.39	8.56	13.04	11.2	0.0660726	1.80012	37	14	10.22	10.22	5.59	11.01	7184	3227	2839	1476	1_0_32859681_32852380_32852496_32849540	4_1_129462002_129465230_129465346_129466823	1.88034	91.82
CONT_313	UFD1L	ENST00000263202.E3	ENSMUST00000005394.E3	33	33	3	7	1	1	9.14	9.14	7.75	5.18	-0.636669	0.530272	18	23	5.66	5.66	9.02	9.06	369	366	3259	2541	22_0_19462993_19462591_19462623_19459331	16_1_18814962_18815329_18815361_18817903	2	90.91
CONT_314	DNAJC17	ENST00000220496.E5	ENSMUST00000038439.E5	86	86	34	37	30	46	8.7	8.7	5.06	5.48	-0.050019	1.19433	14	17	7.03	7.03	8.38	10.75	2595	1693	249	221	15_0_41071421_41068740_41068825_41068490	2_0_119185696_119183917_119184002_119183695	1.86047	88.75
CONT_315	ACAD8	ENST00000524426.E2	ENSMUST00000138102.E2	101	101	15	25	26	42	10.08	10.57	7.58	8.16	4.14801	0.221082	17	21	6.08	5.84	3.49	8.77	2838	7133	1866	750	11_1_134123603_134126442_134126542_134128409	9_0_26999394_26992160_26992260_26991409	2	87.13
CONT_316	PREPL	ENST00000260648.E8	ENSMUST00000171795.E9	198	198	34	33	23	20	10.29	10.29	5.76	8.2	-2.65124	2.00434	18	22	9.79	10.29	7.77	8.31	5694	3756	3346	1308	2_0_44565490_44559598_44559795_44556251	17_0_85075866_85071912_85072109_85070603	2	92.42
CONT_317	PKNOX2	ENST00000558705.E4	ENSMUST00000080754.E4	140	140	15	20	9	10	9.79	9.46	14.04	13.76	4.12874	1.14998	53	53	10.67	10.67	7.95	8.65	16453	13545	17565	18200	11_1_125221288_125237742_125237881_125255447	9_0_36968378_36954693_36954832_36936492	2	92.14
CONT_318	PRDM2	ENST00000311066.E4	ENSMUST00000154280.E3	104	104	17	31	45	55	10.06	10.06	11.03	10.81	1.09516	1.3352	16	22	9.27	9.27	8.99	12.44	1661	1485	9122	9099	1_1_14057612_14059274_14059377_14068500	4_0_143180877_143179288_143179391_143170188	2	94.23
CONT_319	RGPD8	ENST00000522286.E3	ENSMUST00000003310.E7	196	193	24	31	38	35	10.86	9.88	6.79	10.27	-0.674252	-0.163931	16	22	7.24	9.26	4.32	5.2	5057	1637	6046	2733	2_0_113175261_113170008_113170203_113163961	10_1_58455954_58457592_58457784_58460518	1.98972	88.21
CONT_320	KLHDC2	ENST00000554589.E10	ENSMUST00000021362.E10	73	73	14	17	11	3	7.64	9.45	6.9	8.75	2.50195	1.38117	35	17	8.07	6.43	8.07	7.29	380	318	1594	1267	14_1_50247040_50247421_50247493_50249088	12_1_69307299_69307618_69307690_69308958	2	91.78
CONT_321	CLK1	ENST00000434813.E10	ENSMUST00000123580.E4	83	83	7	11	24	19	9.09	10.91	8.91	9.92	2.18533	2.88541	33	21	8.83	5.5	8.15	7.47	1595	899	308	363	2_0_201721405_201719727_201719809_201719418	1_0_58414372_58413390_58413472_58413026	1.9759	87.8
CONT_322	TUBG1	ENST00000251413.E5	ENSMUST00000043680.E5	80	80	13	7	52	47	10.86	10.86	11.93	8.22	3.54607	1.00854	26	25	11.08	10.03	7.71	9.85	283	672	440	419	17_1_40764161_40764445_40764524_40764965	11_1_101122741_101123414_101123493_101123913	1.925	89.61
CONT_323	ANKRD54	ENST00000411961.E5	ENSMUST00000040676.E6	125	125	16	18	12	10	10.67	10.67	4.8	10.91	3.06645	0.73949	15	30	9.81	9.81	8.72	9.84	76	78	213	688	22_0_38229166_38228965_38229089_38228751	15_0_79055495_79055292_79055416_79054603	2	88.8
CONT_324	PIK3R3	ENST00000425892.E2	ENSMUST00000147292.E2	110	110	13	13	24	24	8.17	7.51	6.04	5.97	-2.65405	-2.07182	17	19	5.7	7.3	8.51	8.4	827	230	51096	33754	1_0_46598456_46597519_46597628_46546422	4_1_116222073_116222304_116222413_116256168	2	100
CONT_325	TSR1	ENST00000301364.E11	ENSMUST00000045807.E11	133	133	13	33	11	22	4.9	9.88	10.55	10.35	1.13042	2.35302	35	30	8.88	8.88	5.22	1.93	1039	574	3922	1311	17_0_2233809_2232637_2232769_2228714	11_1_74905316_74905891_74906023_74907335	2	85.71
CONT_326	BSDC1	ENST00000419121.E4	ENSMUST00000048162.E5	55	55	3	5	0	1	7.23	7.61	11.4	9.69	-1.27901	1.04809	68	33	7.39	6.8	9.78	9.77	5510	2003	2374	2878	1_0_32852380_32846815_32846869_32844440	4_1_129466990_129468994_129469048_129471927	2	83.64
CONT_327	ZDHHC3	ENST00000296127.E2	ENSMUST00000147563.E2	330	330	55	53	41	40	8.4	8.4	14.08	13.4	0.718445	2.09631	15	21	8.02	8.02	11.38	8.83	16472	12403	13838	11106	3_0_45017425_45000623_45000952_44986784	9_0_123112996_123100263_123100592_123089156	2	93.94
CONT_328	RTN3	ENST00000540798.E7	ENSMUST00000025667.E6	59	59	17	13	0	20	9.72	9.72	7.63	7.81	0.166029	0.905318	39	63	10.22	10.08	12.6	12.18	2403	1176	1985	1875	11_1_63521180_63523584_63523642_63525628	19_0_7430986_7429751_7429809_7427875	1.89831	92.86
CONT_329	RAP1B	ENST00000537460.E5	ENSMUST00000064667.E4	57	57	7	9	3	2	10.15	9.94	5.91	7.93	-0.0765989	-1.43185	24	44	7.84	9.79	11.57	7.29	1526	1154	2060	987	12_1_69044248_69045775_69045831_69047892	10_0_117822801_117821590_117821646_117820602	2	96.49
CONT_330	MEF2D	ENST00000348159.E5	ENSMUST00000107559.E5	211	211	34	31	11	14	9.89	10.86	8.08	8.37	1.91576	4.0444	41	34	5.97	5.97	11.14	6.69	1037	950	239	203	1_0_156450626_156449378_156449588_156449138	3_1_88158171_88159122_88159332_88159536	1.94313	92.2
CONT_331	ARPP21	ENST00000444190.E10	ENSMUST00000162065.E8	109	109	21	19	22	17	8.08	8.08	7.19	7.19	0.018898	0.018898	25	25	6.12	9.11	10.31	9.88	15968	18296	8356	8317	3_1_35732497_35748466_35748574_35756931	9_0_112176095_112157690_112157798_112149372	2	99.08
CONT_332	DDOST	ENST00000375048.E2	ENSMUST00000030538.E2	111	111	14	17	29	15	10.51	10.51	9.72	10.16	0.622766	3.90064	35	27	6.65	7.75	9.65	8.99	205	116	4693	2977	1_0_20987690_20987374_20987484_20982680	4_1_138305038_138305155_138305265_138308243	2	88.29
CONT_333	SYNRG	ENST00000378189.E7	ENSMUST00000183456.E8	234	234	40	36	34	45	6.64	6.64	9.06	8.22	0.4714	0.588086	18	19	8.63	8.63	10.43	10.04	1516	1262	961	865	17_0_35939228_35937478_35937711_35936516	11_1_83985551_83986814_83987047_83987913	2	85.47
CONT_334	CCT3	ENST00000413555.E2	ENSMUST00000164783.E2	62	62	11	9	7	5	1.86	5.56	13.41	15	1.53476	1.41619	32	27	5.32	7.68	7.34	9.47	31855	2075	908	1396	1_0_156337535_156305618_156305679_156304709	3_1_88297266_88299342_88299403_88300800	1.80645	94.64
CONT_335	P4HB	ENST00000467086.E3	ENSMUST00000026122.E3	134	134	29	27	20	35	6.38	6.38	3.46	3.64	-1.78538	0.403344	21	19	6.34	5.29	10.77	14.12	3594	3213	173	118	17_0_79817057_79813329_79813462_79813155	11_0_120571521_120568174_120568307_120568055	2	85.82
CONT_336	RACGAP1	ENST00000454520.E2	ENSMUST00000023756.E2	89	89	12	16	2	3	10.27	9.07	6.26	6.26	2.88984	2.34113	23	23	6.64	9.86	7.53	6.35	8608	8535	9994	3063	12_0_50419111_50410414_50410502_50400419	15_0_99651507_99642883_99642971_99639819	1.91011	89.41
CONT_337	MYO1E	ENST00000558182.E5	ENSMUST00000034745.E18	99	99	8	14	14	10	8.73	7.59	8.94	8.67	1.58236	2.81825	36	39	9.18	10.86	12.29	11.62	7244	5918	9580	2839	15_0_59487660_59480317_59480415_59470736	9_1_70353366_70359285_70359383_70362223	1.91919	85.26
CONT_338	PHF20L1	ENST00000220847.E10	ENSMUST00000048188.E11	189	189	34	43	28	34	5.98	5.98	5.64	5.2	-1.52892	-0.870638	50	20	3.75	3.75	5.55	6.23	1998	1949	262	229	8_1_133827134_133829133_133829321_133829584	15_1_66613270_66615220_66615408_66615638	1.96825	91.4
CONT_339	GPX3	ENST00000517973.E3	ENSMUST00000082430.E4	100	100	16	23	22	39	11	8.68	6.36	3.42	1.37666	0.355921	29	34	9.1	9.1	9.22	8.68	414	381	377	297	5_1_150406578_150406993_150407092_150407470	11_1_54908658_54909040_54909139_54909437	1.92	92.71
CONT_340	HDAC5	ENST00000393622.E8	ENSMUST00000008999.E10	147	147	28	33	39	30	8.05	7.83	5.72	8.45	1.11507	1.30973	24	28	10.67	9.5	5.91	5.48	148	158	96	88	17_0_42170044_42169749_42169895_42169652	11_0_102205790_102205485_102205631_102205396	2	89.12
CONT_341	TAZ	ENST00000426834.E2	ENSMUST00000114182.E2	129	129	34	29	25	12	2.08	5.84	7.79	6.76	3.63986	1.60557	30	24	4.3	8.28	9.23	6.33	79	155	992	247	X_1_153640343_153640423_153640551_153641544	X_1_74283116_74283272_74283400_74283648	2	89.92
CONT_342	USP39	ENST00000450066.E10	ENSMUST00000070345.E11	136	136	35	48	21	23	7.83	7.83	5.89	9.91	0.635822	2.55946	31	39	9.27	3.78	8.1	7.54	3829	4254	2846	1429	2_1_85868241_85872071_85872206_85875053	6_0_72325646_72321256_72321391_72319826	2	92.65
CONT_343	UPRT	ENST00000373383.E3	ENSMUST00000087867.E3	70	70	16	12	29	21	8.63	8.66	9.71	10.16	0.995849	1.64959	32	44	7.03	7.03	9.21	10.46	2827	2496	1079	1059	X_1_74513349_74516177_74516246_74517326	X_1_104495778_104498275_104498344_104499404	2	94.29
CONT_344	INTS9	ENST00000397363.E6	ENSMUST00000043914.E8	135	135	20	15	22	6	8.55	10.86	10.88	10.02	0.665333	-0.614614	19	12	7.35	8.88	11.08	8.54	1030	624	15671	8404	8_0_28671009_28669844_28669978_28654172	14_1_65007366_65007991_65008125_65016530	1.94074	93.13
CONT_345	CCNY	ENST00000374704.E6	ENSMUST00000053917.E6	58	58	10	5	15	13	4.55	7.06	8.97	9.27	0.881774	1.23004	14	37	9.8	9.8	7.89	7.47	3973	3916	93	100	10_1_35814927_35818901_35818958_35819052	18_0_9349388_9345414_9345471_9345313	2	96.55
CONT_346	CDK5RAP1	ENST00000496381.E5	ENSMUST00000028990.E11	131	131	32	39	31	20	9.6	10.08	9.93	9.81	0.782329	2.57509	29	23	7.79	7.79	8.44	8.84	2012	2036	3490	2635	20_0_31960448_31958305_31958435_31954814	2_0_154350818_154348651_154348781_154346015	1.93893	81.89
CONT_347	TTC7B	ENST00000555005.E14	ENSMUST00000062957.E19	203	203	26	27	35	25	10.1	10.1	11.01	10.74	-0.236859	0.807673	26	40	8.63	7.88	10.27	12.3	15177	6832	36516	23773	14_0_91059830_91044450_91044652_91007933	12_0_100332579_100325544_100325746_100301770	2	88.18
CONT_348	GPATCH8	ENST00000591680.E2	ENSMUST00000143842.E2	75	75	9	16	1	5	10.53	10.53	8.74	6.7	0.492688	0.775331	23	17	7.82	7.82	10.87	10.57	28422	17723	10284	10115	17_0_42580694_42552197_42552271_42541912	11_0_102556080_102538282_102538356_102528166	2	93.33
CONT_349	PHF20	ENST00000374012.E6	ENSMUST00000152617.E5	388	388	86	87	89	101	10.1	9.89	8.29	8.29	0.988425	1.45848	20	15	9.22	9.22	1.87	7.56	4631	2794	6037	4999	20_1_34446303_34450935_34451322_34457360	2_1_156264360_156267155_156267542_156272542	1.98969	87.56
CONT_350	MYO9A	ENST00000424560.E3	ENSMUST00000128341.E3	95	95	9	10	13	5	10.24	10.24	4.78	7.46	3.17204	0.740477	25	17	8.39	10.28	5.88	9.28	13135	3017	4700	3248	15_0_72338065_72324835_72324929_72320134	9_1_59780453_59783471_59783565_59786814	2	97.89
CONT_351	ERO1L	ENST00000554019.E13	ENSMUST00000022378.E15	134	134	15	24	20	25	8.54	8.54	9.98	10.67	1.05535	0.811817	61	43	9.88	9.6	6.32	7.13	87	109	2523	1644	14_0_53113093_53112872_53113005_53110348	14_0_45287976_45287733_45287866_45286088	1.85075	88.71
CONT_352	RPS6KB2	ENST00000556575.E8	ENSMUST00000025749.E7	101	101	26	27	23	23	6.15	7.75	10.83	11.45	1.31633	-0.784036	30	30	6.29	6.29	6.28	9.45	79	75	114	133	11_1_67200128_67200208_67200308_67200423	19_0_4159403_4159227_4159327_4159093	2	94.06
CONT_353	KDM3B	ENST00000510866.E8	ENSMUST00000043775.E8	1249	1249	197	215	309	290	4.41	4.41	8.61	6.28	2.04607	3.54664	24	21	10.03	10.03	9.18	7.42	4391	4191	909	769	5_1_137722310_137726702_137727950_137728860	18_1_34804049_34808241_34809489_34810259	2	88.63
CONT_354	RBMX	ENST00000570135.E4	ENSMUST00000143310.E3	153	153	32	35	73	25	8.39	8.88	9.61	9.04	0.194503	1.2619	48	35	8.68	4.2	3.76	4.55	2361	492	917	559	X_0_135961176_135958662_135958814_135957744	X_0_57390064_57389419_57389571_57388859	2	89.54
CONT_355	PBXIP1	ENST00000368463.E3	ENSMUST00000145753.E3	127	127	16	17	28	45	8.56	8.99	9.55	7.2	1.14331	2.2691	18	16	8.24	8.24	9.59	6.82	1749	3520	259	203	1_0_154926147_154924271_154924397_154924011	3_1_89439601_89443122_89443248_89443452	1.95276	85.48
CONT_356	DNMBP	ENST00000324109.E10	ENSMUST00000026209.E8	131	131	26	28	10	19	9.22	9.6	9.06	4.73	-0.10351	1.38149	21	0	8.91	8.91	7.98	7.01	1688	1147	1216	833	10_0_101657843_101656024_101656154_101654807	19_0_43868805_43867527_43867657_43866693	1.8626	86.07
CONT_357	RAD51	ENST00000533741.E3	ENSMUST00000110828.E4	118	118	18	21	10	12	2.02	8.04	6.95	6.11	1.42122	1.06279	42	19	9.8	10.65	11.71	10.67	4250	2680	2730	2240	15_1_40994124_40998375_40998492_41001223	2_1_119118745_119121426_119121543_119123784	1.98305	89.74
CONT_358	HSPA4L	ENST00000439123.E5	ENSMUST00000077083.E4	123	123	20	28	22	24	9.14	9.1	6.08	7.54	2.36391	1.70011	14	0	10.22	10.22	6.3	7.14	2678	3710	2428	3240	4_1_128717063_128719742_128719864_128722293	3_1_40753290_40757001_40757123_40760364	1.93496	87.39
CONT_359	MTO1	ENST00000370300.E9	ENSMUST00000034896.E8	205	205	25	25	20	27	8.77	8.77	4.58	6.17	1.12632	-0.898855	18	25	7.61	9.22	13.15	9.41	1234	2785	204	482	6_1_74190528_74191763_74191967_74192172	9_1_78458047_78460833_78461037_78461520	1.89268	89.69
CONT_360	LARS2	ENST00000415258.E3	ENSMUST00000038863.E3	129	129	22	12	31	10	10.77	11.08	8.42	8.3	0.595914	-0.442113	26	53	7.77	7.77	8.56	6.87	5557	5597	17108	14953	3_1_45436179_45441737_45441865_45458974	9_1_123372103_123377701_123377829_123392783	1.90698	90.24
CONT_361	ATP9B	ENST00000307671.E2	ENSMUST00000091790.E2	174	174	26	25	13	25	7.44	7.44	7.53	7.65	-0.0132545	1.53433	29	38	8.66	10.52	8.04	8.79	26946	15945	13705	4757	18_1_76829529_76856476_76856649_76870355	18_0_80933824_80917705_80917878_80912947	2	91.38
CONT_362	SLC30A6	ENST00000454324.E2	ENSMUST00000024870.E2	87	87	24	27	32	59	10.45	10.45	5.08	8.55	1.36451	0.876422	17	40	10.13	10.13	6.26	10.7	5383	6243	2689	2005	2_1_32390972_32396356_32396442_32399132	17_1_74395668_74401912_74401998_74404004	1.90805	89.16
CONT_363	MTMR4	ENST00000323456.E14	ENSMUST00000119628.E14	171	171	21	30	17	21	10.13	8.37	8.12	6.93	0.967267	1.0735	29	14	10.65	10.65	7.7	9.15	82	78	151	143	17_0_56581664_56581411_56581581_56581259	11_1_87604603_87604682_87604852_87604996	1.84795	91.14
CONT_364	KANSL3	ENST00000451819.E2	ENSMUST00000010597.E3	171	171	39	33	29	23	9.88	9.88	6.71	6.71	2.67371	1.75725	21	15	7.83	5.56	10.8	5.67	5438	2116	17692	7021	2_0_97302658_97297049_97297219_97279356	1_0_36367769_36365482_36365652_36358460	1.95322	88.02
CONT_365	PARP2	ENST00000250416.E15	ENSMUST00000036126.E15	125	125	9	21	26	34	7.52	7.52	8.66	8.9	2.23602	0.216065	24	17	7.66	10.28	7.77	8.26	246	218	117	115	14_1_20825308_20825555_20825679_20825797	14_1_50820576_50820795_50820919_50821035	2	89.6
CONT_366	CEP76	ENST00000262127.E7	ENSMUST00000097542.E7	129	129	11	9	15	30	7.44	7.44	6.49	7.44	-1.64804	-0.771104	29	36	8.76	8.76	11.7	13.38	3766	3503	4908	3110	18_0_12695253_12691358_12691486_12686449	18_0_67633451_67629819_67629947_67626708	1.93798	92
CONT_367	MTMR4	ENST00000579925.E6	ENSMUST00000119628.E6	161	161	29	29	33	40	10.07	10.07	11.09	11.09	1.34064	1.844	18	33	7.66	8.7	6.63	4.4	2587	1558	116	109	17_0_56588790_56586042_56586202_56585925	11_1_87598945_87600504_87600664_87600774	2	91.93
CONT_368	MED24	ENST00000394128.E5	ENSMUST00000017354.E5	74	74	25	19	16	16	10.28	9.22	9.05	9.04	1.05939	1.75784	18	49	9.11	9.11	9.71	6.12	320	247	372	354	17_0_38192369_38191975_38192048_38191602	11_0_98718818_98718497_98718570_98718142	1.83784	92.65
CONT_369	POMGNT1	ENST00000371984.E7	ENSMUST00000106498.E7	118	118	13	18	49	50	4.05	4.48	10.17	10.04	3.03872	0.10216	28	27	8.68	8.68	10.62	7.61	849	574	192	173	1_0_46661483_46660516_46660633_46660323	4_1_116152976_116153551_116153668_116153842	2	94.07
CONT_370	PPFIA1	ENST00000526347.E2	ENSMUST00000182958.E5	224	224	29	36	48	30	6.99	7.88	9.38	4.15	1.98985	1.42725	28	30	4.74	2.76	12.31	9.78	2571	1834	4296	936	11_1_70187203_70189775_70189998_70194295	7_0_144508129_144506071_144506294_144505134	1.89286	86.32
CONT_371	NEK4	ENST00000383721.E2	ENSMUST00000050171.E2	267	267	46	41	51	58	9.04	9.04	6.13	4.96	0.422364	1.57851	16	23	5.61	4.74	7.6	6.03	2049	2084	1962	2811	3_0_52804670_52802354_52802620_52800391	14_1_30951718_30953803_30954069_30956881	2	92.88
CONT_372	BBS9	ENST00000434373.E4	ENSMUST00000147405.E14	15	15	0	0	0	0	11.01	11.01	3.45	2.68	1.39273	-1.96924	65	71	7.82	7.82	10.33	11.98	1535	1951	4981	7190	7_1_33390935_33392471_33392485_33397467	9_1_22646068_22648020_22648034_22655225	2	100
CONT_373	GCHFR	ENST00000260447.E2	ENSMUST00000057454.E2	95	95	11	16	46	49	8	8	8.58	9.93	-0.445562	0.416083	33	21	10.13	10.13	11.47	12.24	1610	1802	1304	2171	15_1_41056414_41058025_41058119_41059424	2_1_119167873_119169676_119169770_119171942	2	90.53
CONT_374	COLGALT1	ENST00000252599.E6	ENSMUST00000047903.E6	120	120	39	21	24	8	8.73	8.73	7.58	7.84	-0.75675	3.00399	66	30	10.65	10.67	7.12	9.15	3769	1372	4592	829	19_1_17679522_17683292_17683411_17688004	8_1_71618279_71619652_71619771_71620601	1.86667	86.61
CONT_375	CAMK2B	ENST00000457475.E14	ENSMUST00000101586.E14	72	72	8	20	19	5	4.41	4.41	13.53	12.03	-0.533831	2.47	44	40	9.16	8.68	11.18	10.37	177	148	1523	1386	7_0_44274238_44273989_44274060_44272465	11_0_5982721_5982501_5982572_5981114	2	83.33
CONT_376	WWOX	ENST00000565562.E2	ENSMUST00000109108.E2	65	65	21	17	16	18	6.36	5.39	8.69	6.45	-0.94333	1.45737	28	20	7.66	7.47	13.32	10.42	8537	4589	1290	807	16_1_78133782_78142320_78142384_78143675	8_1_114439878_114444468_114444532_114445340	2	86.15
CONT_377	ATIC	ENST00000443953.E7	ENSMUST00000027384.E7	157	157	19	16	9	35	9.65	9.65	6.43	4.46	0.781824	0.361887	23	17	6.03	8.23	6.43	8.94	683	253	5403	2846	2_1_216190861_216191545_216191701_216197105	1_1_71564557_71564811_71564967_71567814	2	87.9
CONT_378	NOMO2	ENST00000381474.E5	ENSMUST00000033121.E5	107	107	12	19	29	17	8.4	8.4	9.15	10.54	3.08531	1.368	29	13	7.81	3.93	8.49	11.04	1811	962	2220	1592	16_0_18562761_18560843_18560949_18558622	7_1_46041569_46042532_46042638_46044231	2	85.05
CONT_379	MPZL1	ENST00000465787.E3	ENSMUST00000068705.E3	214	214	21	25	41	61	8.4	6.43	8.39	9.28	-0.435677	1.65083	37	35	10.53	10.48	10.41	11.91	6525	2615	747	866	1_1_167734986_167741512_167741725_167742473	1_0_165608438_165605609_165605822_165604742	1.85047	89.9
CONT_380	APLP2	ENST00000533618.E2	ENSMUST00000079758.E2	189	174	47	38	57	51	9.09	10.06	6.96	6.29	1.54243	1.10724	20	16	4.41	8.41	11.31	9.16	39346	33544	920	763	11_1_129939977_129979324_129979512_129980433	9_0_31211623_31177905_31178078_31177141	1.92064	89.66
CONT_381	BZW2	ENST00000452975.E2	ENSMUST00000020856.E2	65	65	6	6	4	6	6.59	6.59	10.67	10.52	-0.891944	1.74275	42	13	9.22	10.77	8.06	8.99	19148	21712	8910	4722	7_1_16685913_16705062_16705126_16714037	12_0_36156668_36134891_36134955_36130168	1.96923	96.88
CONT_382	EXOSC9	ENST00000509980.E5	ENSMUST00000029269.E5	138	138	16	22	16	28	8.69	8.69	6.64	9.01	0.318003	0.427336	32	23	5.87	8.68	6.03	6.81	1604	495	2780	706	4_1_122724172_122725777_122725914_122728695	3_1_36554142_36554638_36554775_36555482	2	93.48
CONT_383	ARHGEF3	ENST00000495373.E6	ENSMUST00000049206.E7	77	77	8	6	11	7	8.91	8.91	7.33	7.38	2.2329	1.9847	36	33	7.08	8.76	10.23	9.95	167	151	5593	7763	3_0_56785328_56785084_56785160_56779490	14_1_27385941_27386093_27386169_27393933	2	92.21
CONT_384	CAPZB	ENST00000401084.E2	ENSMUST00000102507.E2	90	90	9	24	2	6	9.57	8.29	10.96	13.04	3.72315	0.0121085	34	40	5.39	5.39	12.09	11.99	65685	45880	34034	18262	1_0_19811930_19746155_19746244_19712120	4_1_139193028_139238909_139238998_139257261	1.93333	91.95
CONT_385	PCID2	ENST00000375479.E8	ENSMUST00000168164.E5	76	76	19	16	24	45	6.3	5.42	6.46	8.37	-0.345462	0.352138	16	23	9.3	9.3	6.49	8.78	5311	4330	997	786	13_0_113845186_113839799_113839874_113838801	8_0_13090657_13086251_13086326_13085464	1.89474	91.67
CONT_386	CCT3	ENST00000496684.E2	ENSMUST00000164783.E2	62	62	11	9	7	5	1.86	5.56	13.41	15	1.53476	1.41619	32	27	7.68	7.68	7.34	9.47	2265	2075	908	1396	1_0_156307945_156305618_156305679_156304709	3_1_88297266_88299342_88299403_88300800	1.80645	94.64
CONT_387	BRD8	ENST00000402931.E12	ENSMUST00000115765.E13	453	453	88	65	108	93	7.82	7.44	8.83	8.14	2.32135	2.92539	23	27	9.01	9.01	10.65	8.16	661	283	300	270	5_0_137501517_137500403_137500855_137500102	18_0_34607775_34607039_34607491_34606768	1.98675	85.56
CONT_388	SLC19A2	ENST00000236137.E2	ENSMUST00000044021.E2	603	603	103	91	185	132	8.8	10.9	12.5	9.64	2.80908	3.1664	74	31	9.4	9.88	8.81	8.86	7805	7290	6968	3442	1_0_169454801_169446393_169446995_169439424	1_1_164249456_164256747_164257349_164260792	2	88.72
CONT_389	CNOT1	ENST00000567188.E22	ENSMUST00000068452.E22	79	79	17	16	13	5	11.08	11.08	4.31	6.61	1.17147	0.0569522	23	33	10.86	8.83	9.38	6.85	1390	682	1962	2666	16_0_58589155_58587686_58587764_58585723	8_0_95752502_95751741_95751819_95749074	2	91.14
CONT_390	PRMT5	ENST00000553641.E4	ENSMUST00000023873.E4	135	135	23	22	16	28	2.86	6.56	10.08	11.21	-0.1052	1.59921	45	18	9.63	9.63	5.05	4.94	465	668	711	415	14_0_23397335_23396735_23396869_23396023	14_0_54516106_54515303_54515437_54514887	1.95556	93.18
CONT_391	STAG1	ENST00000487065.E14	ENSMUST00000149771.E6	108	108	21	19	9	10	5.89	8.4	10.35	7.11	-0.867755	0.6428	18	18	9.14	9.14	11.15	7.3	7424	7058	12733	10195	3_0_136191255_136183723_136183830_136170989	9_1_100848738_100855797_100855904_100866100	1.92593	95.19
CONT_392	CHP1	ENST00000334660.E5	ENSMUST00000119172.E5	62	62	6	7	2	3	9.8	9.8	12	7.62	2.62052	0.976114	37	54	5.19	5.19	11.45	7.49	7673	8799	8148	3773	15_1_41555081_41562755_41562816_41570965	2_1_119571895_119580695_119580756_119584530	2	93.55
CONT_393	RCOR1	ENST00000570597.E10	ENSMUST00000084968.E10	58	58	8	8	0	2	8.76	10.4	5.42	3.98	1.15485	0.0669258	0	0	8.24	8.24	5.76	7.81	235	204	809	869	14_1_103187421_103187657_103187714_103188524	12_1_111108649_111108854_111108911_111109781	1.89655	87.27
CONT_394	SENP2	ENST00000458551.E4	ENSMUST00000023561.E4	67	67	15	19	3	4	6.74	8.73	9.48	7.98	-0.35782	1.10724	18	18	7.7	7.7	6.34	6.39	412	1941	1740	2071	3_1_185316333_185316746_185316812_185318553	16_1_22014257_22016199_22016265_22018337	1.91045	89.06
CONT_395	APP	ENST00000348990.E2	ENSMUST00000005406.E2	168	168	15	18	42	47	9.82	11.08	7.5	4.83	2.72741	2.30697	24	19	7.07	7.07	10.83	11.77	58418	52804	21907	17194	21_0_27542882_27484296_27484463_27462388	16_0_85173502_85120530_85120697_85103335	1.9881	88.62
CONT_396	IQSEC2	ENST00000498281.E2	ENSMUST00000146835.E2	96	96	9	9	3	3	10.77	10.77	11.24	11.24	2.43136	0.887629	157	164	9.79	9.79	9.3	9.52	1836	1906	12499	12773	X_0_53310678_53308746_53308841_53296246	X_1_152179090_152180997_152181092_152193866	2	100
CONT_397	WDR19	ENST00000506503.E5	ENSMUST00000041892.E5	116	116	20	21	18	30	7.03	7.03	8.48	8.55	-0.163931	1.44884	19	17	10.06	9.4	8.95	12.39	4762	6279	4818	2872	4_1_39191401_39196164_39196279_39201098	5_1_65206535_65212815_65212930_65215803	2	94.83
CONT_398	POLB	ENST00000524208.E2	ENSMUST00000033938.E6	50	50	11	10	1	1	10.47	8.88	6.5	8.27	0.028095	-1.17773	28	41	10.47	5.12	9.14	8.3	7499	2318	2947	2688	8_1_42202537_42210037_42210086_42213034	8_0_22647413_22645045_22645094_22642356	1.96	95.92
CONT_399	SPP1	ENST00000360804.E4	ENSMUST00000112746.E6	42	42	8	12	5	7	11.08	9.82	9.94	11.14	3.44012	1.68321	23	29	9.88	8.35	8.46	5.94	3295	490	1040	997	4_1_88898249_88901545_88901586_88902627	5_1_104437735_104438226_104438267_104439265	1.95238	90.24
CONT_400	FAM65A	ENST00000565176.E3	ENSMUST00000043531.E3	153	153	23	21	23	32	5.28	7.1	1.59	2.89	-1.27457	1.41619	43	23	10.12	10.12	9.1	10.29	121	115	165	149	16_1_67572453_67572575_67572727_67572893	8_1_105614525_105614641_105614793_105614943	1.86928	88.11
CONT_401	LEPREL4	ENST00000355468.E5	ENSMUST00000066489.E4	129	129	11	15	20	12	3.73	6.06	11.18	6.78	2.15742	3.19173	23	0	7.33	7.88	7.49	9.64	1028	779	1701	826	17_0_39967115_39965958_39966086_39964256	11_0_100413609_100412701_100412829_100411874	1.92248	91.13
CONT_402	MEDAG	ENST00000380482.E4	ENSMUST00000121876.E4	286	286	45	49	41	41	9.81	9.65	12.06	10.4	0.795799	1.71676	13	23	9.88	9.6	11.46	9.29	434	174	2464	2280	13_1_31495263_31495698_31495983_31498448	5_1_149427046_149427221_149427506_149429787	1.81818	82.69
CONT_403	CTSA	ENST00000372459.E3	ENSMUST00000152721.E3	51	51	3	3	2	2	3.37	2.63	12.1	13.31	0.920132	4.34932	32	11	10.1	10.1	10.47	11.55	245	266	74	89	20_1_44520666_44520912_44520962_44521037	2_1_164834431_164834698_164834748_164834838	1.80392	97.83
CONT_404	NOSIP	ENST00000339093.E7	ENSMUST00000107829.E7	188	188	34	23	46	25	8.41	8.41	10.2	8.16	1.38409	2.42413	38	24	8.69	9.35	5.96	6.12	138	123	123	81	19_0_50060132_50059806_50059993_50059682	7_1_45076428_45076552_45076739_45076821	2	86.7
CONT_405	ARMC8	ENST00000491704.E9	ENSMUST00000035043.E9	91	91	12	12	24	38	4.79	4.68	7.13	9.12	0.096566	0.712944	37	43	7.42	8.81	9.5	6.58	97	97	1895	1477	3_1_137956226_137956324_137956414_137958310	9_0_99527079_99526891_99526981_99525413	2	95.6
CONT_406	DNAJC7	ENST00000316603.E3	ENSMUST00000014339.E4	114	114	19	24	45	18	9.4	9.65	10.58	12.61	-0.141226	2.57518	48	60	8.79	8.79	8.76	5.4	690	456	1366	2374	17_0_40149133_40148329_40148442_40146962	11_0_100599185_100598615_100598728_100596240	1.87719	89.72
CONT_407	TMEM68	ENST00000522090.E4	ENSMUST00000029891.E4	168	165	29	33	39	36	7.82	8.59	8.44	9.44	1.29003	-3.43591	21	15	9.26	9.26	9.1	8.52	6223	5106	5086	3400	8_0_56675194_56668803_56668970_56663716	4_0_3569364_3564093_3564257_3560692	2	89.88
CONT_408	EXT2	ENST00000533608.E9	ENSMUST00000184931.E10	190	190	20	28	34	26	10.57	10.51	7.8	11.88	3.74699	2.39271	24	43	10.36	10.36	10.91	10.12	26086	22793	8774	9245	11_1_44193292_44219379_44219568_44228343	2_0_93762553_93739570_93739759_93730324	1.87368	89.89
CONT_409	LAMTOR1	ENST00000278671.E4	ENSMUST00000033131.E4	127	127	23	19	16	15	9.22	9.6	6.17	5.71	1.22807	1.59391	47	56	9.6	9.88	10.36	9.61	365	313	374	726	11_0_71809827_71809335_71809461_71808960	7_1_101910106_101910420_101910546_101911273	1.98425	93.65
CONT_410	MTFMT	ENST00000558460.E3	ENSMUST00000074792.E3	123	123	13	7	4	6	6.28	6.33	5.58	7.47	2.88541	1.06279	29	33	8.78	8.78	7.91	8.9	3036	2332	2055	693	15_0_65319169_65316010_65316132_65313954	9_1_65437197_65439530_65439652_65440346	1.98374	86.07
CONT_411	2015-03-06	ENST00000449913.E4	ENSMUST00000090227.E5	73	73	10	10	6	7	9.54	9.54	7.46	8.39	1.64833	1.64833	25	20	10.08	7.83	9.33	7.1	8161	1731	3265	2173	5_1_10378944_10387106_10387178_10390444	15_0_31502720_31500916_31500988_31498742	2	95.89
CONT_412	AKT2	ENST00000311278.E6	ENSMUST00000167435.E7	66	66	9	3	6	6	7.94	8.34	6.2	12.19	3.06645	2.9631	0	39	9.49	7.93	11.12	10.82	1827	2990	1071	715	19_0_40747845_40745952_40746017_40744880	7_1_27629427_27632418_27632483_27633199	1.87879	90.32
CONT_413	RPL13	ENST00000567815.E2	ENSMUST00000000756.E2	110	110	12	15	1	1	9.6	8.73	-5.81	8.56	2.20503	1.83837	33	39	8.41	10.03	7.54	10.84	241	207	163	82	16_1_89627120_89627362_89627471_89627635	8_1_123102445_123102653_123102762_123102845	2	90.91
CONT_414	PCM1	ENST00000519253.E17	ENSMUST00000045218.E16	191	191	45	32	43	33	6.91	6.91	-0.02	2.16	0.679326	1.28967	23	21	7.44	8.55	6.83	7.64	926	835	1276	2218	8_1_17819683_17820610_17820800_17822077	8_1_41282720_41283556_41283746_41285965	2	91.62
CONT_415	VPS35	ENST00000568784.E10	ENSMUST00000034131.E10	149	149	26	24	15	15	9.49	9.49	4.7	6.07	-0.64647	1.59744	42	13	7.44	7.44	8.31	9.02	101	107	1841	3676	16_0_46708476_46708226_46708374_46706384	8_0_85278960_85278704_85278852_85275027	1.95973	95.89
CONT_416	WDR19	ENST00000288634.E5	ENSMUST00000041892.E6	116	116	14	16	16	18	8.55	8.88	8.95	12.39	-1.03861	0.637146	20	41	10.06	7.03	7.45	10.59	9696	2872	4048	4517	4_1_39191401_39201098_39201213_39205262	5_1_65212930_65215803_65215918_65220436	2	91.38
CONT_417	HYOU1	ENST00000534233.E2	ENSMUST00000160902.E2	98	98	15	12	20	15	7.64	9.45	10.02	10.98	-0.387148	-0.524769	36	23	7.7	10.07	10.59	10.52	906	575	226	205	11_0_118927786_118926782_118926879_118926555	9_1_44379937_44380513_44380610_44380816	1.81633	91.01
CONT_418	CDH13	ENST00000566620.E3	ENSMUST00000148836.E3	209	209	18	29	69	45	8.88	8.63	8.19	9.43	1.74717	2.47754	50	58	4.95	4.95	14.42	11.71	173536	169302	93166	82141	16_1_82892078_83065615_83065823_83158990	8_1_118505715_118675018_118675226_118757368	2	86.6
CONT_419	AIDA	ENST00000340020.E9	ENSMUST00000109166.E9	118	118	20	18	33	20	8.59	8.59	8.63	10.12	-2.57129	0.0565503	24	27	7.81	7.81	7.29	11.72	3062	3349	143	87	1_0_222846655_222843475_222843592_222843331	1_1_183318934_183322284_183322401_183322489	1.81356	95.33
CONT_420	ECHDC2	ENST00000371520.E8	ENSMUST00000127392.E2	51	51	6	6	6	10	7.66	10.06	11.64	9.05	1.32238	-2.56135	19	24	6.34	9.99	7.05	6.94	5421	2898	1689	1247	1_0_53370318_53364846_53364896_53363156	4_1_108174174_108177073_108177123_108178371	1.88235	87.5
CONT_421	MOSPD3	ENST00000223054.E3	ENSMUST00000154708.E3	76	76	18	15	21	22	7.83	7.83	10.55	8.12	1.70918	0.114879	35	18	8.27	4.41	4.58	7.14	197	218	207	153	7_1_100210619_100210817_100210892_100211100	5_0_137600271_137599977_137600052_137599823	1.94737	93.24
CONT_422	2015-09-02	ENST00000391973.E5	ENSMUST00000179353.E5	124	124	15	23	24	44	5.91	5.24	8.55	7.27	0.834035	0.350768	13	29	8.59	8.76	8.76	5.22	762	1675	1283	1547	2_1_242274627_242275390_242275513_242276797	1_1_93495665_93497341_93497464_93499012	1.96774	84.43
CONT_423	GOLT1B	ENST00000540141.E3	ENSMUST00000032372.E3	179	179	39	36	95	53	11.08	10.07	13.91	12.73	0.805152	3.70405	18	24	7.8	8.62	11.73	11	1406	1506	3733	2081	12_1_21659910_21661317_21661495_21665229	6_1_142392421_142393928_142394106_142396188	1.93296	86.71
CONT_424	PLSCR4	ENST00000493382.E8	ENSMUST00000034941.E6	227	227	20	29	13	26	5.24	5.24	9.31	7.78	0.729931	2.60353	27	35	6.93	7.69	10.87	9.38	995	856	3019	3647	3_0_145918822_145917600_145917826_145914580	9_1_92483863_92484720_92484946_92488594	2	88.11
CONT_425	PAF1	ENST00000221265.E2	ENSMUST00000143201.E2	30	30	2	2	4	4	8.7	9.85	10.65	6.73	0.500835	0.581398	32	104	9.88	10.28	4.29	9.53	528	414	98	1344	19_0_39881458_39880900_39880929_39880801	7_1_28393254_28393669_28393698_28395043	2	93.33
CONT_426	METTL16	ENST00000538844.E2	ENSMUST00000010698.E2	128	128	25	24	11	19	9.65	10.29	9.16	10.62	1.36451	0.647351	61	95	7.07	8.42	8.48	7.79	9427	2537	24318	10408	17_0_2415053_2405498_2405625_2381179	11_1_74770984_74773522_74773649_74784058	1.95312	94.4
CONT_427	CDK7	ENST00000515180.E5	ENSMUST00000091299.E6	111	111	27	20	14	25	9.16	9.21	8.4	9.68	0.573042	-0.342317	19	20	10.06	10.06	6.93	4.38	2514	1619	1664	952	5_1_68551355_68553870_68553980_68555645	13_0_100719302_100717572_100717682_100716619	1.92793	91.59
CONT_428	CLASP2	ENST00000399362.E25	ENSMUST00000166734.E19	24	24	5	5	8	8	7.98	7.98	4.18	3.88	1.60254	3.12988	20	60	1.28	4.74	3.93	1.74	1672	2399	1118	1168	3_0_33617661_33615965_33615988_33614846	9_1_113876350_113878750_113878773_113879942	2	100
CONT_429	KRI1	ENST00000432197.E2	ENSMUST00000184326.E2	106	106	48	45	34	32	4.73	6.92	9.65	11.73	2.19141	1.38117	15	19	7	6.64	4.49	8.63	871	1014	2091	1211	19_0_10676582_10675605_10675710_10673513	9_0_21287699_21286579_21286684_21285367	2	87.74
CONT_430	PAPOLG	ENST00000414060.E7	ENSMUST00000020513.E7	112	112	15	13	18	14	9.26	11.01	8.14	9.12	-0.618901	-0.504905	64	69	9.82	9.82	11.58	12.21	1007	1766	3403	2219	2_1_60997646_60998654_60998765_61002169	11_0_23884061_23882183_23882294_23879963	2	93.75
CONT_431	CHAF1A	ENST00000301280.E2	ENSMUST00000002914.E2	51	51	7	6	3	4	8.83	9.01	7.74	11.49	2.98472	2.5284	13	22	7.53	6.14	9.97	8.29	3097	3510	2940	2710	19_1_4402811_4405909_4405959_4408900	17_1_56040551_56044062_56044112_56046823	1.88235	85.42
CONT_432	ATG4B	ENST00000429899.E4	ENSMUST00000027502.E7	80	80	8	7	8	10	9.14	9.14	9.81	9.8	3.88142	1.18476	21	28	6.97	8.4	9.51	10.05	3764	2584	7457	2353	2_1_242594758_242598523_242598602_242606060	1_1_93775700_93778285_93778364_93780718	1.9	89.47
CONT_433	PTK7	ENST00000345201.E15	ENSMUST00000044442.E16	233	233	42	41	102	72	6.73	8.14	4.8	5.92	3.08576	2.20503	0	24	7.43	6.57	9.84	10.06	593	665	1185	838	6_1_43112344_43112938_43113170_43114356	17_0_46573420_46572522_46572754_46571683	1.897	90.05
CONT_434	DYNC1H1	ENST00000360184.E58	ENSMUST00000018851.E58	147	147	29	22	60	31	5.19	4.95	5.22	7.86	3.76627	0.307862	15	22	8.08	7.44	7.93	13.14	1817	645	91	88	14_1_102502979_102504797_102504943_102505035	12_1_110657196_110657842_110657988_110658077	2	89.12
CONT_435	DOCK4	ENST00000445943.E51	ENSMUST00000037488.E51	114	114	12	19	26	31	6.29	6.29	9.58	9.58	2.60297	-2.67725	24	26	10.51	8.23	8.41	10.77	1749	1738	2766	2682	7_0_111376973_111375110_111375223_111372343	12_1_40836702_40838441_40838554_40841237	2	96.49
CONT_436	PAQR4	ENST00000318782.E2	ENSMUST00000024702.E2	222	222	37	51	100	32	9.27	7.43	12.59	11.21	0.336486	1.90659	24	13	9.44	10.15	10.32	14.35	1316	1498	136	140	16_1_3019841_3021158_3021379_3021516	17_0_23739860_23738140_23738361_23737999	2	89.64
CONT_437	THOC6	ENST00000574549.E13	ENSMUST00000047436.E12	135	135	10	17	23	24	8.23	8.23	12.33	12.84	3.59368	3.00927	40	46	8.3	7.54	12.83	12.73	85	85	76	89	16_1_3077281_3077367_3077501_3077578	17_0_23669196_23668976_23669110_23668886	1.95556	90.15
CONT_438	GNE	ENST00000396594.E2	ENSMUST00000102936.E2	206	206	32	37	15	29	8.91	7.23	7.89	8.34	0.679332	-0.29496	25	18	8.31	8.99	7.45	7.42	27496	5401	2709	6527	9_0_36276891_36249189_36249394_36246479	4_0_44072362_44066755_44066960_44060227	2	81.55
CONT_439	GRPEL2	ENST00000329271.E3	ENSMUST00000062991.E3	82	82	13	21	10	18	6.29	8.92	7.51	4.83	0.982359	0.982359	39	36	8.34	9.4	8.35	8.52	1228	866	1182	2626	5_1_148727988_148729217_148729298_148730481	18_0_61719702_61718754_61718835_61716127	1.97561	93.83
CONT_440	ATP6V1D	ENST00000216442.E7	ENSMUST00000021536.E7	67	67	9	17	4	3	10.13	10.13	8.3	8.07	-0.345462	-0.345462	25	30	10.86	8.56	8.04	5.9	2329	562	2853	2462	14_0_67812485_67810089_67810155_67807235	12_0_78848396_78847767_78847833_78845304	2	88.06
CONT_441	MTCH2	ENST00000530428.E5	ENSMUST00000150232.E6	58	58	11	5	6	6	8.35	9.94	7.21	7.93	1.40757	-1.1654	19	28	10.06	10.06	9.34	7.65	2960	1810	566	454	11_0_47656224_47653206_47653263_47652639	2_1_90853113_90854924_90854981_90855436	1.93103	96.43
CONT_442	BRF1	ENST00000548421.E2	ENSMUST00000011302.E2	81	81	7	12	27	26	3.85	2.04	11.99	12.82	1.70877	3.53705	40	40	11.45	11.45	8.63	9.61	14069	7028	13401	4971	14_0_105766783_105752633_105752713_105739231	12_0_113000173_112993064_112993144_112988092	2	83.95
CONT_443	DDR1	ENST00000418800.E12	ENSMUST00000155957.E11	245	245	30	23	98	121	10.28	10.28	9.67	7.85	2.60974	0.875456	60	53	9.45	9.68	8.76	9.51	1949	1594	148	183	6_1_30862448_30864398_30864642_30864791	17_0_35687145_35685306_35685550_35685122	1.96735	94.19
CONT_444	JMJD6	ENST00000445478.E5	ENSMUST00000047616.E5	139	139	14	17	24	8	8.41	8.41	7.52	10.61	1.22688	0.13017	15	26	6.95	6.95	8.34	8.37	1299	1281	1499	1226	17_0_74717880_74716442_74716580_74714942	11_0_116840410_116838990_116839128_116837763	1.94245	86.67
CONT_445	BRD8	ENST00000506167.E6	ENSMUST00000115765.E16	215	215	43	46	27	22	6.59	6.59	1.21	3.05	1.06449	1.52941	15	14	8.07	7.64	10.75	9.39	242	731	983	550	5_0_137499276_137498819_137499033_137497835	18_0_34606420_34605474_34605688_34604923	1.88837	91.13
CONT_446	DAB2IP	ENST00000408936.E9	ENSMUST00000091010.E9	237	237	51	43	32	31	9.1	9.1	9.59	9.37	2.56636	3.28355	33	30	6.6	6.32	8.59	7.41	2614	2018	1701	1565	9_1_124526158_124528773_124529009_124530711	2_1_35713250_35715269_35715505_35717071	1.99156	88.98
CONT_447	ZDHHC5	ENST00000287169.E3	ENSMUST00000035840.E3	122	122	36	28	28	24	10.06	10.06	10.55	10.35	0.528174	0.702592	34	19	7.77	7.77	11.22	9.55	9227	7863	5964	5932	11_1_57440666_57449894_57450015_57455980	2_0_84710318_84702333_84702454_84696400	1.86885	94.74
CONT_448	TLE4	ENST00000376520.E11	ENSMUST00000167776.E11	153	153	19	20	36	29	4.33	4.33	9.21	9.35	0.085178	0.649159	15	31	9.81	9.81	-3.44	7.24	804	478	223	1130	9_1_82320857_82321662_82321814_82322038	19_0_14467180_14466549_14466701_14465418	2	90.2
CONT_449	RBMS2	ENST00000552247.E6	ENSMUST00000092033.E6	80	80	22	27	4	4	10.07	10.07	9.48	8.39	3.74404	0.669434	27	0	9.16	10.51	10.82	8.86	9328	5197	135	88	12_1_56965639_56974968_56975047_56975183	10_0_128143395_128138118_128138197_128138029	1.9	96.05
CONT_450	SCFD1	ENST00000554776.E3	ENSMUST00000021335.E4	91	91	16	12	5	3	8.55	4.58	5.97	9.24	-0.0302966	-1.5277	21	43	7	7	7.62	7.16	3381	2143	9278	933	14_1_31099771_31103153_31103243_31112522	12_1_51387138_51389282_51389372_51390306	1.97802	91.11
CONT_451	RELA	ENST00000527909.E4	ENSMUST00000025867.E5	92	92	24	19	27	28	9.16	8.6	-2.02	-4.83	-1.09141	1.54972	0	0	7.09	8.83	8.88	10.18	1721	855	326	352	11_0_65429408_65427595_65427686_65427268	19_1_5639003_5639859_5639950_5640303	1.86957	90.7
CONT_452	TGFBR1	ENST00000552516.E3	ENSMUST00000007757.E3	243	243	45	52	30	41	8.88	9.43	2.19	0.84	1.26782	0.433034	22	23	10.65	10.86	11.54	8.9	3396	9252	5119	2865	9_1_101891382_101894779_101895021_101900141	4_1_47383994_47393247_47393489_47396355	1.98354	88.8
CONT_453	USP7	ENST00000567692.E2	ENSMUST00000162445.E22	101	101	15	19	20	20	6.97	6.97	10.84	11.18	0.733903	0.616116	30	34	9.27	3.52	8.91	9	511	760	772	631	16_0_8994999_8994387_8994487_8993614	16_0_8696677_8695816_8695916_8695184	2	95.05
CONT_454	PIGL	ENST00000477745.E2	ENSMUST00000014389.E2	100	100	19	13	31	29	8.55	8.88	8.69	11.93	-0.550422	-0.899829	19	33	9.79	9.79	10.47	11.09	16509	14674	65817	30210	17_1_16120775_16137285_16137384_16203202	11_1_62458694_62473369_62473468_62503679	1.94	87.63
CONT_455	KATNA1	ENST00000470620.E3	ENSMUST00000173400.E5	106	106	14	16	24	25	9.72	9.72	11.53	8.82	-0.229114	0.738116	25	26	8.88	8.95	4.8	9.16	19729	2646	1515	1094	6_0_149944239_149924404_149924509_149922888	10_1_7748897_7751544_7751649_7752744	1.96226	94.23
CONT_456	VAC14	ENST00000536184.E5	ENSMUST00000034190.E18	151	151	22	28	14	24	8.49	6.51	8.89	9.56	4.22877	3.68006	30	30	5.58	5.58	10.46	9.04	2572	2599	4730	4229	16_0_70729447_70726724_70726874_70721993	8_1_110712827_110715427_110715577_110719807	1.96026	93.24
CONT_457	DIS3L	ENST00000319194.E8	ENSMUST00000168844.E8	170	170	30	40	44	28	6.3	6.52	7.94	9.58	2.54733	3.17815	43	47	9.6	9.6	9.74	9.61	3233	3149	1952	1233	15_1_66607553_66610787_66610956_66612909	9_0_64322402_64319083_64319252_64317849	2	90.59
CONT_458	CUL2	ENST00000537177.E20	ENSMUST00000080089.E20	117	117	9	15	3	5	7.3	7.3	7.93	6.26	1.49135	1.3513	16	19	10.08	10.08	11.83	11.74	1734	2408	1405	733	10_0_35302627_35300776_35300892_35299370	18_1_3431585_3433994_3434110_3434844	1.93162	92.04
CONT_459	ADAMTSL1	ENST00000380559.E13	ENSMUST00000141889.E26	208	208	35	28	78	32	10.07	10.07	12.59	10.2	2.97161	1.91442	32	32	11.11	11.78	9.07	10.1	2640	2820	13185	4677	9_1_18889746_18892387_18892594_18905780	4_1_86415651_86418472_86418679_86423357	1.99038	88.41
CONT_460	ERCC2	ENST00000586131.E8	ENSMUST00000108460.E7	124	124	13	18	17	13	6.9	8.99	10.1	7.47					2.91	2.7	8.76	9.69	290	760	92	101	19_0_45868096_45867682_45867805_45867589	7_1_19385946_19386707_19386830_19386932	1.96774	90.16
CONT_461	LAMTOR4	ENST00000341942.E2	ENSMUST00000062067.E2	81	81	1	2	21	14	8.66	8.66	5.49	9.67	1.6025	-0.623794	24	45	10.13	10.13	7.83	5.71	523	449	3820	2321	7_1_99746598_99747122_99747202_99751023	5_1_138255803_138256253_138256333_138258655	2	92.59
CONT_462	LMAN2L	ENST00000377079.E2	ENSMUST00000001171.E2	119	119	10	10	18	26	8.24	8.24	10.91	12.61	1.39747	1.46612	31	30	7.13	7.13	6.28	6.9	1786	1440	3422	3764	2_0_97405591_97403686_97403804_97400263	1_0_36445050_36443491_36443609_36439726	2	90.76
CONT_463	TRIM3	ENST00000537602.E2	ENSMUST00000140882.E2	168	166	32	29	48	27	8.41	9.16	8.04	7.99	3.66567	2.68016	20	23	10.49	7.22	9.87	8.8	8058	7805	7268	5791	11_0_6495021_6486795_6486962_6479526	7_0_105633377_105625406_105625571_105619614	1.95217	90.8
CONT_464	NADK2	ENST00000404560.E5	ENSMUST00000067760.E12	54	54	2	3	7	3	8.68	8.46	9.85	9.4	0.279468	0.581779	52	46	9.27	9.27	6.96	9.65	825	287	2562	3349	5_0_36201208_36200329_36200382_36197766	15_1_9103038_9103326_9103379_9106729	1.85185	90
CONT_465	GLA	ENST00000218516.E4	ENSMUST00000033621.E4	92	92	16	9	10	7	8.68	9.6	10.85	10.45	-1.61616	-0.752607	68	31	5.46	8.35	5.85	7.41	874	1454	1719	1407	X_0_100656620_100655654_100655745_100653934	X_0_134595180_134593634_134593725_134592226	1.91304	87.5
CONT_466	CHD2	ENST00000557340.E2	ENSMUST00000169922.E19	153	153	18	23	49	41	11.08	10.77	6.6	5.51	-0.827972	-0.0142623	19	17	8.37	9.6	7.92	10.9	337	407	2461	1670	15_1_93515157_93515495_93515647_93518109	7_0_73480961_73480401_73480553_73478730	1.88235	90.28
CONT_467	BCL7B	ENST00000454871.E2	ENSMUST00000031692.E2	76	76	17	9	41	33	11.08	11.08	7.04	6.86	-0.378337	0.922239	23	16	7.61	7.61	9.63	11.42	5244	2488	12114	5966	7_0_72971817_72966497_72966572_72954382	5_1_135168598_135171087_135171162_135177129	2	90.79
CONT_468	YIF1A	ENST00000359461.E2	ENSMUST00000025811.E2	212	212	34	22	73	42	4.48	5.35	5.47	9.98	1.63284	0.851581	32	35	10.25	10.25	11.73	10.72	662	670	164	141	11_0_66056426_66055552_66055763_66055387	19_1_5088748_5089419_5089630_5089772	1.9434	86.89
CONT_469	MATN2	ENST00000522025.E12	ENSMUST00000163455.E13	123	123	24	30	33	29	9.35	9.35	9.46	10.77	2.62961	1.16999	36	40	9.82	8.57	9.07	12.41	3088	2346	6088	2148	8_1_99030344_99033433_99033555_99039644	15_1_34423816_34426163_34426285_34428434	1.80488	84.68
CONT_470	HECW2	ENST00000260983.E8	ENSMUST00000087659.E8	101	101	11	8	11	11	8.68	9.16	6.48	10.86	3.08576	-1.89222	30	31	4.59	4.34	10.34	7.34	2038	3804	434	381	2_0_197187202_197185063_197185163_197184628	1_0_53930970_53927065_53927165_53926683	1.92079	94.85
CONT_471	DDX42	ENST00000389924.E2	ENSMUST00000021046.E2	237	238	46	49	73	76	9.73	9.73	9.98	6.78	2.21632	0.406555	14	17	7.44	8.77	6.62	11.3	12657	6924	5141	465	17_1_61851736_61864394_61864630_61869772	11_1_106217156_106224081_106224318_106224784	1.97896	93.62
CONT_472	ACP1	ENST00000442386.E5	ENSMUST00000062740.E4	62	62	9	11	6	5	7.05	7.05	9.89	8.59	0.630467	0.630467	22	19	10.05	10.05	7.68	8.05	2989	7063	1778	1523	2_1_272150_275140_275201_276980	12_0_30904870_30897745_30897806_30896221	2	95.16
CONT_473	THOC3	ENST00000265097.E2	ENSMUST00000026990.E2	157	157	32	44	41	22	6.64	10.47	9.29	8.67	-1.19588	-1.63665	23	17	7.43	8.05	6.14	5.85	674	558	1955	1441	5_0_175394945_175394114_175394270_175392158	13_0_54468541_54467826_54467982_54466384	1.89809	90.6
CONT_474	SETDB1	ENST00000368964.E4	ENSMUST00000124638.E4	35	35	6	6	12	12	11	10.47	8.95	9.05	3.21322	1.06037	26	33	11.08	8.76	8.95	11.53	9821	4668	1354	1743	1_1_150902594_150912416_150912450_150913805	3_0_95354542_95349839_95349873_95348095	2	100
CONT_475	CNN1	ENST00000592923.E7	ENSMUST00000001384.E6	147	147	20	21	21	26	10.67	6.84	9.03	6.9	0.978835	0.642911	24	15	10.05	9.99	4.28	8.97	1415	1970	80	88	19_1_11658722_11660138_11660284_11660365	9_1_22105780_22107751_22107897_22107986	2	91.84
CONT_476	HM13	ENST00000469126.E3	ENSMUST00000125366.E5	86	86	21	22	10	8	10.47	11	6.87	6.69	1.18065	2.95107	20	22	8.68	8.68	13.49	8.25	3993	2476	949	88	20_1_30132838_30136832_30136917_30137867	2_1_152686186_152688663_152688748_152688837	2	91.86
CONT_477	KDM1A	ENST00000400181.E10	ENSMUST00000170979.E7	12	12	0	0	0	0	7.64	7.64	3.31	3.63	-0.370964	-0.370964	22	21	8.56	8.56	6.11	8.55	6892	5123	2467	2277	1_1_23385660_23392553_23392564_23395032	4_0_136568573_136563438_136563449_136561160	2	100
CONT_478	PCNX	ENST00000439984.E24	ENSMUST00000021567.E26	216	216	37	22	66	61	10.06	9.85	9.54	10.27	0.0896307	-0.184672	23	42	8.55	10.77	10.14	6.62	1946	1681	15820	867	14_1_71522279_71524226_71524441_71540262	12_1_81979127_81980809_81981024_81981892	1.9537	89.57
CONT_479	THBS3	ENST00000541990.E13	ENSMUST00000119084.E13	160	160	19	29	51	21	-0.94	-2.6	7.4	8.5	3.00927	-1.03034	43	26	5.88	9.4	7.63	7.39	286	1368	337	242	1_0_155170688_155170242_155170401_155169904	3_1_89221634_89223003_89223162_89223405	1.85	91.22
CONT_480	PPP1R13B	ENST00000554136.E3	ENSMUST00000054815.E3	120	120	22	20	59	47	7.24	10.29	6.44	8.39	-0.796931	0.231259	18	27	8.35	7.64	10.53	11.01	12456	5751	5973	8128	14_0_104263708_104251132_104251251_104245158	12_0_111872286_111866415_111866534_111858286	1.96667	83.05
CONT_481	PDCD10	ENST00000470131.E7	ENSMUST00000161137.E6	79	79	15	13	14	10	9.15	10.45	11.24	10.38	1.86469	-2.02573	33	47	7.47	10.08	5.53	6.64	7902	6478	298	246	3_0_167413384_167405403_167405481_167405104	3_0_75527588_75521031_75521109_75520784	2	96.2
CONT_482	ARHGEF4	ENST00000355771.E5	ENSMUST00000159747.E8	180	180	44	51	28	59	5.03	9.3	8.61	8.12	3.28153	-1.28774	11	21	8.41	8.41	2.22	4.04	68	179	789	564	2_1_131797765_131797834_131798013_131798803	1_1_34806135_34806315_34806494_34807059	1.95556	86.36
CONT_483	DNAL1	ENST00000555631.E6	ENSMUST00000046340.E5	56	56	15	14	18	13	8.37	8.37	9.03	7.41	-0.43474	1.1762	24	27	8.07	8.07	10.14	11.02	9499	4314	15661	4179	14_1_74128745_74138245_74138300_74153962	12_1_84127017_84131332_84131387_84135567	2	92.86
CONT_484	RAE1	ENST00000527947.E9	ENSMUST00000029013.E9	107	107	25	30	40	40	9.09	10.27	7.66	6.78	0.565152	2.60977	18	35	9.73	8.56	8.76	7.61	4662	2522	81	73	20_1_55943868_55948531_55948637_55948719	2_1_173009477_173012000_173012106_173012180	1.83178	91.84
CONT_485	FECH	ENST00000262093.E7	ENSMUST00000025484.E7	99	99	16	19	8	14	7.96	7.96	6.4	6.63	-1.48717	2.12217	141	34	9.88	6.99	11.06	10.78	3630	3543	4192	1871	18_0_55230106_55226377_55226475_55222184	18_0_64467728_64464086_64464184_64462214	2	87.88
CONT_486	KLC2	ENST00000394067.E3	ENSMUST00000113728.E3	231	231	67	46	71	80	6.06	5.2	4.12	5.14	1.64544	3.64338	0	0	10.28	10.28	11.33	12.55	2919	3022	150	90	11_1_66026293_66029213_66029443_66029594	19_0_5117194_5113941_5114171_5113850	1.86147	89.77
CONT_487	DCAF5	ENST00000554681.E2	ENSMUST00000054145.E2	144	144	26	27	33	39	7.3	10.06	6.66	5.05	-1.16303	1.16891	36	20	7.7	8.76	12.72	11.7	30583	31486	2986	4569	14_0_69619661_69588934_69589077_69585947	12_0_80436185_80404555_80404698_80399985	2	93.06
CONT_488	LRP1	ENST00000243077.E44	ENSMUST00000049149.E44	193	193	38	40	59	37	7.39	7.39	10.54	9.19	1.7613	1.28093	0	38	5.56	5.56	9.93	7.49	310	294	1332	745	12_1_57584792_57585103_57585295_57586628	10_0_127560455_127559968_127560160_127559222	2	91.71
CONT_489	NUP214	ENST00000451030.E9	ENSMUST00000065398.E9	67	67	15	14	11	10	8.76	8.76	7.44	9.32	0.321651	0.321651	33	34	8.27	6.64	12.56	10.36	935	812	3274	1095	9_1_134010391_134011327_134011393_134014668	2_1_31988260_31989073_31989139_31990235	2	94.03
CONT_490	MYO1E	ENST00000288235.E5	ENSMUST00000034745.E5	88	88	10	13	28	12	10.67	10.67	9.95	10.34	-0.345557	-0.942432	40	37	9.46	9.79	3.84	5.82	19611	14804	4793	3389	15_0_59548483_59528784_59528871_59523990	9_1_70301787_70316592_70316679_70320069	1.97727	89.66
CONT_491	AP4E1	ENST00000558439.E19	ENSMUST00000002063.E19	191	191	29	20	13	45	6.62	6.62	10.36	11.06	0.596427	1.35381	35	22	8.38	10.57	6.14	6.67	1188	1231	1763	1411	15_1_51290080_51291269_51291459_51293223	2_1_127062038_127063270_127063460_127064872	1.94764	81.18
CONT_492	TBC1D15	ENST00000460818.E4	ENSMUST00000020339.E4	139	139	35	32	26	38	8.55	8.55	8.16	9.26	-1.27613	1.40083	19	14	7.64	7.64	9.37	8.87	7465	6013	4203	3784	12_1_72266783_72274249_72274387_72278591	10_0_115239272_115233120_115233258_115229335	2	83.45
CONT_493	EPRS	ENST00000609181.E6	ENSMUST00000046514.E6	95	95	13	7	25	29	8.91	9.08	8.23	10.86	0.73187	0.0693711	17	46	8.15	8.15	7.76	7.76	1906	1060	5127	4562	1_0_220205729_220203728_220203822_220198600	1_1_185373057_185374118_185374212_185378775	2	89.47
CONT_494	PRRC2B	ENST00000372249.E4	ENSMUST00000132459.E9	193	193	30	42	49	56	7.88	9.04	8.07	7.51	-0.166789	3.14153	0	16	8.37	8.95	3.67	9.68	3997	1734	5406	2990	9_1_134330553_134334551_134334743_134340150	2_1_32199091_32200826_32201018_32204009	1.92746	80.65
CONT_495	PRKAA1	ENST00000506652.E5	ENSMUST00000051186.E5	88	88	16	14	18	19	5.69	7.76	10.4	9.77	0.511985	1.24206	13	27	8.92	8.92	9.31	5.14	2215	1216	1725	4191	5_0_40771821_40769518_40769605_40767792	15_1_5168712_5169929_5170016_5174208	2	95.45
CONT_496	CAMK2B	ENST00000258682.E12	ENSMUST00000101585.E12	43	43	11	8	1	1	9.6	9.22	13.17	9.57	2.62961	2.25444	38	35	9.16	10.08	1.88	1.66	950	811	6030	969	7_0_44281299_44280306_44280348_44274275	11_0_5988955_5988101_5988143_5987131	2	97.67
CONT_497	TIMMDC1	ENST00000492164.E2	ENSMUST00000002925.E3	89	89	13	15	30	32	10.08	8.07	4.54	5.18	0.669839	2.86558	20	18	-2.51	8.95	7.93	10.39	4604	7559	333	1812	3_1_119217774_119222379_119222467_119222801	16_0_38518367_38510719_38510807_38508906	1.82022	88.89
CONT_498	HDAC3	ENST00000469550.E5	ENSMUST00000043498.E7	134	134	18	18	18	17	9.99	9.46	10.01	7.97	-0.0296954	-0.518151	16	24	10.08	8.07	9.44	11.58	377	314	533	682	5_0_141009251_141008740_141008873_141008206	18_0_37945340_37944892_37945025_37944209	2	94.78
CONT_499	SUMF2	ENST00000423763.E5	ENSMUST00000153063.E4	56	56	4	3	30	30	10.77	10.77	12.56	9.04	2.77822	1.27509	177	25	11.08	9.15	11.93	8.6	2615	3401	1212	1541	7_1_56141911_56144527_56144582_56145795	5_1_129854838_129858240_129858295_129859837	2	91.07
CONT_500	RCL1	ENST00000381750.E3	ENSMUST00000064393.E3	176	176	24	21	29	11	7.68	11.11	8.52	8.96	1.56452	-0.998558	31	78	9.88	9.88	6.92	7.58	3238	2430	6120	2869	9_1_4823619_4826858_4827033_4833154	19_1_29115794_29118225_29118400_29121270	1.98864	88
CONT_501	WDR47	ENST00000369965.E3	ENSMUST00000139626.E3	84	84	7	11	27	27	10.57	9.45	8.61	5.64	1.47992	0.532289	22	22	8.55	9.4	11.9	9.63	5753	1312	3592	2893	1_0_109565977_109560140_109560223_109556547	3_1_108610043_108611356_108611439_108614333	1.80952	93.42
CONT_502	BAP1	ENST00000460680.E7	ENSMUST00000022458.E7	143	143	16	22	9	26	7.42	7.42	11.48	11.05	3.67444	1.15801	27	29	6.99	9.8	9.08	10.83	82	72	266	251	3_0_52441415_52441190_52441332_52440923	14_1_31254094_31254167_31254309_31254561	1.9021	88.97
CONT_503	LYSMD4	ENST00000332728.E3	ENSMUST00000179106.E2	290	283	79	62	107	61	6.91	7.31	8.64	4.41	1.9211	2.77282	17	21	6.54	8.46	9.91	5.86	921	570	1986	1972	15_0_100273134_100271923_100272212_100269936	7_1_67223038_67223609_67223891_67225864	1.97199	81.18
CONT_504	EIF4G2	ENST00000530211.E2	ENSMUST00000160132.E2	65	65	5	5	30	30	8.17	9.99	7.99	7.99	1.01184	0.406555	32	24	10.47	10.47	7.01	5.15	1385	1213	369	542	11_0_10830252_10828802_10828866_10828432	7_0_111082785_111081507_111081571_111080964	2	100
CONT_505	COMMD4	ENST00000562789.E2	ENSMUST00000065358.E3	66	66	10	10	29	25	7.77	7.77	4.59	2.66	2.22913	0.611619	0	32	6.35	-18.36	7.3	6.14	2124	226	225	219	15_1_75628571_75630696_75630761_75630987	9_0_57157067_57156775_57156840_57156555	2	89.39
CONT_506	TCF4	ENST00000398339.E3	ENSMUST00000114982.E2	92	92	29	29	38	38	9.63	9.63	7.93	7.93	1.52541	1.29261	25	23	10.29	4.3	10.62	11.45	44161	1339	1692	1701	18_0_53298529_53254276_53254367_53252583	18_1_69345939_69347279_69347370_69349072	2	100
CONT_507	CKAP5	ENST00000526876.E2	ENSMUST00000147809.E6	24	24	2	3	2	2	9.11	9.11	6.77	6.77	1.09241	1.09241	53	53	7.44	4.58	7.71	7.62	236	225	909	1013	11_0_46782162_46781902_46781925_46780992	2_1_91599378_91599604_91599627_91600641	2	95.83
CONT_508	ANXA5	ENST00000513523.E3	ENSMUST00000029266.E3	85	85	6	9	15	10	4.69	4.85	7.54	10.16	0.453274	-0.824088	18	17	11.08	9.26	7.2	8.15	10208	10094	2810	1188	4_0_122617736_122607443_122607527_122604632	3_0_36475430_36465251_36465335_36464062	1.85882	91.14
CONT_509	AHSA1	ENST00000555473.E4	ENSMUST00000021425.E8	52	52	3	2	6	6	10.45	10.45	8.14	6.28	1.29003	1.05669	0	0	10.1	10.1	10.13	10	272	222	568	92	14_1_77934527_77934800_77934851_77935420	12_1_87273224_87273447_87273498_87273591	2	88.46
CONT_510	POLB	ENST00000524208.E7	ENSMUST00000033938.E11	87	87	14	17	8	7	11.01	11.01	5.24	3.51	-0.0949234	1.35965	45	44	5.4	8.16	7.84	6.19	1246	2779	6572	5548	8_1_42218883_42220130_42220216_42226789	8_0_22639934_22637068_22637154_22631519	1.83908	88.75
CONT_511	GGA3	ENST00000584978.E13	ENSMUST00000123485.E6	170	170	23	23	24	24	7.87	6.77	8.67	7.48	2.60423	1.80012	0	18	4.34	8.78	4.94	7.08	291	510	151	119	17_0_73235456_73234995_73235164_73234843	11_0_115586996_115586316_115586485_115586196	2	91.76
CONT_512	TMEM259	ENST00000593068.E6	ENSMUST00000124536.E9	100	100	13	17	14	16	10.07	10.07	9.04	9.82					8.02	4.41	10.44	5.83	171	125	200	109	19_0_1011366_1011095_1011194_1010894	10_0_79978188_79977963_79978062_79977853	2	95
CONT_513	MAP2K4	ENST00000581941.E2	ENSMUST00000152096.E4	175	175	33	33	28	28	6.84	6.84	5.31	5.31	-1.95061	-1.75637	18	13	8.34	7.83	9.81	9.88	11506	20902	14044	15588	17_1_11973166_11984673_11984847_11998892	11_0_65756269_65735192_65735366_65719603	2	99.43
CONT_514	DBNL	ENST00000440166.E2	ENSMUST00000109845.E4	75	75	8	21	19	11	10.51	10.29	7.28	8.13	-1.28637	0.709068	18	21	4.81	7.43	4.93	4.48	8046	474	3815	1136	7_1_44084419_44092466_44092540_44096356	11_1_5793762_5794237_5794311_5795448	2	90.67
CONT_515	ITSN1	ENST00000399326.E21	ENSMUST00000056482.E22	206	206	28	30	37	28	7.64	7.64	2.41	2.66	2.58439	-0.17878	15	17	9.65	9.46	8.91	10.8	4194	2729	768	672	21_1_35186376_35190571_35190776_35191545	16_1_91850965_91853695_91853900_91854573	2	95.15
CONT_516	SLC12A9	ENST00000415287.E3	ENSMUST00000039991.E5	309	309	31	35	112	92	8.02	8.95	10.6	12.3	3.19323	1.21228	35	26	9.27	3.05	-4.66	6.67	2489	2197	1658	732	7_1_100452000_100454490_100454798_100456457	5_0_137330943_137328437_137328745_137327704	1.96764	82.89
CONT_517	SMC1A	ENST00000322213.E23	ENSMUST00000045312.E23	70	70	7	7	6	5	8.23	10.29	6.66	6.29	2.00972	0.969307	23	26	11.08	9.31	11.23	7.87	1144	1196	287	247	X_0_53409153_53407939_53408008_53407651	X_1_152059779_152060976_152061045_152061293	2	98.57
CONT_518	RRM1	ENST00000526350.E3	ENSMUST00000033283.E3	178	178	33	35	29	28	10.36	8.61	8.26	8.26	0.580484	1.24338	39	34	7.52	7.52	11.48	12.05	3964	3474	1211	1073	11_1_4123311_4127276_4127453_4128665	7_1_102443075_102446550_102446727_102447801	2	91.01
CONT_519	ALDH1A3	ENST00000561338.E4	ENSMUST00000174215.E4	130	130	31	20	57	20	9.6	9.6	7.92	10.67	-2.65124	-0.663529	19	24	8.56	8.56	9	9.13	4797	6072	305	481	15_1_101427917_101432715_101432844_101433150	7_0_66419103_66412901_66413030_66412419	1.95385	88.98
CONT_520	CACNB3	ENST00000301050.E3	ENSMUST00000109150.E3	123	123	16	15	13	35	3.49	8.73	1.46	3.57	2.70164	0.633727	0	32	7.64	9.55	9.12	9.01	214	203	454	402	12_1_49217249_49217464_49217586_49218041	15_1_98639610_98639814_98639936_98640339	2	96.75
CONT_521	PDCD6IP	ENST00000457054.E10	ENSMUST00000111861.E10	178	178	28	29	32	34	9.81	9.12	8	10.81	0.235958	1.21421	24	18	6.86	6.86	8.13	4.91	3569	3803	2037	1510	3_1_33879819_33883389_33883566_33885604	9_0_113678306_113674325_113674502_113672814	1.80899	88.2
CONT_522	ZNF462	ENST00000277225.E7	ENSMUST00000098070.E7	192	192	21	17	11	10	4.79	9.48	11.1	9.98	1.14693	3.12573	135	44	10.1	10.1	12.11	12.62	3294	3207	32897	26579	9_1_109697902_109701197_109701388_109734286	4_1_55020207_55023415_55023606_55050186	2	90.1
CONT_523	DHX29	ENST00000251636.E2	ENSMUST00000038574.E2	74	74	8	10	10	11	9.72	8.4	10.08	7.55	1.41026	1.53625	17	36	9.78	10.22	9.56	7.75	8722	1653	1192	1141	5_0_54603215_54594419_54594492_54593226	13_1_112927973_112929627_112929700_112930842	2	91.89
CONT_524	UEVLD	ENST00000396197.E8	ENSMUST00000094398.E8	171	171	29	34	33	39	8.59	8.59	8.17	8.31	-0.236025	-0.182893	34	35	6.43	7.81	2.6	4.85	11177	3484	2083	2068	11_0_18579775_18568427_18568597_18566343	7_0_46943788_46940133_46940303_46938064	2	87.13
CONT_525	DICER1	ENST00000343455.E25	ENSMUST00000041987.E25	163	163	41	40	78	86	5.64	4.67	7.2	4.67	-0.110882	-1.07731	32	24	7.15	7.15	7.7	4.89	2522	2012	93	100	14_0_95560225_95557540_95557702_95557446	12_0_104694478_104692303_104692465_104692202	2	90.18
CONT_526	UBXN6	ENST00000301281.E4	ENSMUST00000139371.E4	129	129	24	39	42	52	9.27	11.11	6.04	12.38	-0.54525	-1.82691	17	34	8.24	10.48	8.52	9.41	965	190	3948	1415	19_0_4453455_4452361_4452489_4448412	17_0_56072720_56072401_56072529_56070985	1.82946	83.9
CONT_527	SEC23A	ENST00000556092.E3	ENSMUST00000021375.E2	242	246	52	47	28	48	11.01	6.49	5.6	8.67	1.5075	0.840018	19	14	9.1	7.92	7.25	6.89	6892	4610	2653	1673	14_0_39572236_39565102_39565343_39562448	12_0_59011846_59006990_59007235_59005316	1.98374	89.67
CONT_528	SNX17	ENST00000427123.E9	ENSMUST00000138986.E7	70	70	5	6	17	17	9.6	10.67	7.67	6.76	2.31532	2.42496	48	24	4.94	4.94	7.76	4.31	255	216	302	432	2_1_27597300_27597556_27597625_27597928	5_1_31196264_31196481_31196550_31196983	2	98.57
CONT_529	ZNF236	ENST00000543926.E5	ENSMUST00000182122.E5	125	125	14	16	10	5	9.46	9.46	7.41	9.96	0.201886	0.748534	40	43	6.99	7.37	11.88	11.48	2837	2496	3666	2941	18_1_74580819_74583657_74583781_74587448	18_0_82674307_82671686_82671810_82668744	1.872	85.47
CONT_530	QDPR	ENST00000507439.E5	ENSMUST00000118097.E5	84	84	10	11	4	14	6.51	6.05	11.34	7.51	1.76291	1.00072	25	19	8.69	9.09	11.8	9.86	10973	1358	3425	3164	4_0_17503342_17492285_17492368_17488859	5_0_45439285_45437843_45437926_45434678	1.83333	97.4
CONT_531	EMC4	ENST00000558205.E2	ENSMUST00000028551.E2	123	115	7	10	27	25	7.13	8.04	8.66	6.33	-0.404808	-0.345043	26	31	10.07	10.67	10.18	8.52	335	302	2034	3096	15_1_34517401_34517737_34517859_34519894	2_0_112367819_112367402_112367516_112364305	1.86766	96.4
CONT_532	CSNK1G2	ENST00000585959.E3	ENSMUST00000079773.E6	86	86	7	9	17	32	7.93	8.23	12.92	11.24	1.37741	1.57851	20	0	7.75	9.6	0.46	1.78	69	77	70	88	19_1_1979092_1979162_1979247_1979318	10_1_80638628_80638706_80638791_80638880	2	94.19
CONT_533	ZC4H2	ENST00000545618.E5	ENSMUST00000044382.E4	163	163	37	37	14	14	11	10.47	6.06	4.47	0.58848	1.44075	17	26	5.07	5.07	10.86	9.16	876	981	1145	1512	X_0_64139961_64138922_64139084_64137776	X_0_95643308_95642164_95642326_95640651	2	88.96
CONT_534	TOM1L1	ENST00000571319.E2	ENSMUST00000154599.E2	85	85	7	16	18	20	8.73	10.17	4.83	6.05	0.347789	0.347789	25	23	9.31	9.31	7.91	7.49	2784	2366	8873	1748	17_1_52978284_52981069_52981153_52990027	11_0_90687513_90685062_90685146_90683313	1.92941	91.46
CONT_535	MAPKBP1	ENST00000456763.E11	ENSMUST00000128077.E3	190	190	36	33	63	75	9.81	10.2	11.08	11.46	3.24098	1.88497	32	39	9.6	9.6	9.59	13.92	768	843	519	530	15_1_42105979_42106748_42106937_42107457	2_1_120013779_120014623_120014812_120015343	2	90.53
CONT_536	PPOX	ENST00000494216.E2	ENSMUST00000073120.E6	145	145	16	23	42	47	10.07	10.07	4.89	6.05	1.11787	1.11763	17	24	3.85	3.85	10.89	10.37	304	294	416	116	1_1_161137917_161138222_161138366_161138783	1_0_171279869_171279430_171279574_171279313	2	90.34
CONT_537	KIAA1429	ENST00000521080.E8	ENSMUST00000108307.E23	332	332	83	75	105	71	9.01	6.64	5.23	8.81	-0.0550323	1.06554	14	17	8.38	8.38	9.75	10.18	742	971	1495	2430	8_0_95504880_95503806_95504137_95502310	4_1_11544997_11545969_11546300_11548731	2	90.66
CONT_538	ITGA3	ENST00000007722.E4	ENSMUST00000001548.E4	250	250	32	44	35	27	5.87	5.87	7.08	10.2	3.27565	3.66322	18	15	10.65	10.65	7.02	11.93	3448	2212	2538	2541	17_1_48141971_48145420_48145669_48148208	11_0_95068225_95065763_95066012_95063221	2	90
CONT_539	LSM2	ENST00000470086.E3	ENSMUST00000007266.E4	60	60	6	2	3	2	10.13	11.01	8.54	7.03	0.77641	1.15265	33	27	9.65	9.22	7.04	8.03	8025	109	107	108	6_0_31773852_31765767_31765826_31765659	17_1_34985139_34985249_34985308_34985417	1.9	96.49
CONT_540	CECR5	ENST00000480451.E2	ENSMUST00000075303.E2	204	204	28	18	69	39	7.66	10.57	10.13	11.25	2.21064	1.36336	28	44	8.08	8.41	11.15	11.86	8711	7557	981	2099	22_0_17639347_17630432_17630635_17629450	6_0_120531167_120523406_120523609_120521306	1.91176	87.18
CONT_541	HNRNPUL1	ENST00000593587.E7	ENSMUST00000043765.E7	113	113	23	21	19	36	10.49	10.49	6.74	12.52	1.54998	1.13005	42	28	9.31	9.14	9.69	11.18	1986	1986	10969	6002	19_1_41785081_41787068_41787180_41798150	7_0_25742927_25740828_25740940_25734825	1.9646	93.69
CONT_542	CUL5	ENST00000531427.E3	ENSMUST00000034529.E3	100	100	28	24	26	18	9.07	8.56	7.13	8.94	1.00724	0.990758	38	26	9.77	9.77	5.93	7.2	12359	3199	3520	8428	11_1_107904637_107916997_107917096_107920617	9_0_53658571_53655272_53655371_53646843	1.98	94.95
CONT_543	CANX	ENST00000510810.E2	ENSMUST00000020637.E3	74	74	9	10	21	30	10.45	10.45	6.19	5.88	-0.405407	-0.771104	16	20	7.66	5.13	7.05	8.13	7155	736	800	363	5_1_179126103_179133259_179133332_179134133	11_0_50311604_50310794_50310867_50310430	1.83784	91.18
CONT_544	ATXN2	ENST00000542287.E2	ENSMUST00000051950.E2	37	37	4	5	1	1	11.45	11.45	7.29	7.17	-0.536065	0.453601	20	20	6.84	8.56	9.32	8.44	43655	33446	1665	1650	12_0_112037379_111993687_111993723_111992021	5_1_121712276_121745723_121745759_121747410	2	91.89
CONT_545	USP35	ENST00000529308.E4	ENSMUST00000168435.E3	130	130	25	27	41	43	8.46	8.46	8.88	8.78	3.06645	-0.144618	52	26	6.71	8.56	4.78	10.28	1526	2029	408	387	11_1_77909114_77910641_77910770_77911179	7_0_97324208_97322049_97322178_97321661	2	96.92
CONT_546	DDX5	ENST00000581230.E2	ENSMUST00000021062.E2	166	166	39	44	53	70	7.39	7.39	10.05	9.86	1.85144	0.757483	30	17	9.25	9.25	8.89	5.72	1233	1198	358	364	17_0_62502194_62500795_62500960_62500436	11_0_106788273_106786909_106787074_106786544	1.95181	93.21
CONT_547	OXR1	ENST00000531443.E11	ENSMUST00000170127.E10	126	126	16	18	21	21	9.11	9.55	11	8.85	1.74146	0.490298	29	20	10.28	10.28	6.4	4.97	25472	24406	759	790	8_1_107726213_107751686_107751811_107752571	15_1_41826052_41850459_41850584_41851375	2	90.48
CONT_548	PIGB	ENST00000570059.E2	ENSMUST00000183904.E2	105	105	9	10	12	12	10.36	10.36	2.54	5.33	1.53476	1.15446	17	36	7.93	10.65	7.58	2.81	8117	2112	2088	2303	15_1_55611611_55619729_55619833_55621922	9_0_73036704_73034487_73034591_73032183	1.94286	83.33
CONT_549	MBTD1	ENST00000415868.E11	ENSMUST00000107853.E12	148	148	18	21	17	30	7.82	6.43	4.8	6.86	-1.16966	-0.174974	39	24	10.57	10.57	8.01	9.55	6230	3287	1703	2051	17_0_49278953_49272575_49272722_49270871	11_1_93926326_93929614_93929761_93931813	2	93.92
CONT_550	DBNL	ENST00000490734.E2	ENSMUST00000109845.E2	56	56	8	13	16	12	7.93	10.03	12.08	12.01	0.969307	1.77768	22	30	4.81	6.99	4.93	8.85	5404	3149	6476	1802	7_1_44084419_44089824_44089879_44096356	11_1_5788642_5791792_5791847_5793650	1.92857	96.3
CONT_551	CLTC	ENST00000269122.E3	ENSMUST00000103186.E3	269	269	30	40	36	24	8.88	8.55	7.04	7.25	1.44099	-0.609466	28	69	7.08	7.08	8.48	10.03	2914	3226	573	909	17_1_57721844_57724759_57725027_57725601	11_0_86737071_86733576_86733844_86732666	2	94.8
CONT_552	RENBP	ENST00000393700.E7	ENSMUST00000155597.E7	82	82	17	13	48	23	10.07	6.66	8.4	9.5	-0.809863	2.15082	42	47	6.92	9.88	6.8	7.96	822	755	296	290	X_0_153208307_153207403_153207484_153207106	X_0_73929116_73928279_73928360_73927988	2	86.59
CONT_553	CUL3	ENST00000454323.E2	ENSMUST00000163119.E15	146	146	28	32	21	16	8.41	10.28	9.85	6.57	-0.775669	0.55776	31	30	8.98	8.16	12.77	12.27	17486	2168	3823	1922	2_0_225360549_225342917_225343062_225339093	1_0_80271524_80269210_80269355_80267287	1.94521	93.66
CONT_554	USP33	ENST00000370792.E20	ENSMUST00000117492.E19	170	170	33	31	39	27	10.06	10.06	8.25	7.86	1.1106	1.75673	20	13	7.57	7.66	10.55	7.82	958	1074	1332	1026	1_0_78181427_78180299_78180468_78178966	3_1_152380640_152381715_152381884_152382911	2	90.59
CONT_555	SEC23B	ENST00000262544.E17	ENSMUST00000128210.E14	87	87	17	12	20	15	10.06	10.28	9.54	10.69					8.41	10.28	6.63	5.7	2318	614	3059	405	20_1_18529414_18531733_18531819_18534879	2_1_144585759_144586374_144586460_144586866	1.93103	92.86
CONT_556	G3BP2	ENST00000395719.E2	ENSMUST00000113127.E2	119	119	20	15	33	39	8.76	8.59	7.97	10.6	-0.205598	0.158839	17	44	7.65	6.14	7.7	5.45	10969	10250	3006	2721	4_0_76598203_76587115_76587233_76584108	5_0_92083529_92073160_92073278_92070438	2	96.64
CONT_557	SLMAP	ENST00000494088.E4	ENSMUST00000145738.E7	75	75	30	31	12	15	9.26	9.26	9.17	9.26	0.380806	3.59425	18	25	8.4	8.68	6.09	3.38	12143	1471	3230	686	3_1_57882659_57894803_57894877_57898108	14_0_26429788_26428242_26428316_26427555	2	94.67
CONT_558	PSMD2	ENST00000435761.E3	ENSMUST00000172207.E5	214	225	33	46	23	32	10.67	10.67	-1.86	5.44	1.48176	2.28913	26	19	10.77	11.08	8.02	5.52	199	148	298	210	3_1_184019446_184019646_184019859_184020158	16_1_20654669_20654818_20655042_20655253	1.95111	88.79
CONT_559	CDCA7	ENST00000496441.E6	ENSMUST00000102691.E7	150	150	14	22	43	31	9.39	10.91	5.79	11.68	0.319668	1.46414	15	23	7.54	10.1	7.31	6.14	690	582	717	427	2_1_174230320_174231011_174231160_174231878	2_1_72484016_72484599_72484748_72485176	1.96	86.39
CONT_560	RNPS1	ENST00000301730.E8	ENSMUST00000163717.E8	142	142	45	40	15	22	8.14	10.47	12.53	11.86	0.309512	-3.55839	31	38	7.07	7.7	11.91	10.58	6551	2098	1521	542	16_0_2312279_2305586_2305727_2304064	17_1_24422303_24424402_24424543_24425086	2	85.92
CONT_561	MTHFD2	ENST00000470592.E2	ENSMUST00000005810.E3	123	123	31	25	18	9	10.67	10.67	5.76	8.6	1.59349	4.12516	18	21	10.53	10.24	10.97	8.39	8961	1427	742	449	2_1_74425869_74434831_74434953_74435696	6_0_83313362_83311812_83311934_83311362	1.86992	86.96
CONT_562	UBE3B	ENST00000449510.E16	ENSMUST00000074002.E16	119	119	25	21	25	16	9.14	9.31	9.57	5.15	0.793308	1.11601	26	24	6.85	6.85	10.63	7.72	1860	1460	629	455	12_1_109945540_109947401_109947519_109948149	5_1_114404711_114406172_114406290_114406746	1.98319	91.53
CONT_563	EXOSC9	ENST00000509980.E9	ENSMUST00000029269.E9	147	147	42	33	29	27	-0.81	8.46	3.8	8.12	-0.282033	-0.771104	51	64	11	10.86	2.14	3.21	1562	826	485	908	4_1_122732826_122734389_122734535_122735021	3_1_36561191_36562018_36562164_36563073	2	87.76
CONT_564	ASRGL1	ENST00000415229.E3	ENSMUST00000049948.E3	143	143	13	10	21	21	7.84	10.75	10.29	7.08	3.64009	0.143791	34	47	8.76	8.76	8.19	5.9	18157	15456	519	501	11_1_62105639_62123797_62123939_62124459	19_0_9134787_9119188_9119330_9118686	1.94406	85.61
CONT_565	RFC2	ENST00000494019.E2	ENSMUST00000023867.E2	70	70	10	5	9	4	10.03	8.41	9.2	10.59	1.3914	0.92889	19	33	6.13	6.64	8.92	8.98	1772	4011	2648	1964	7_0_73668601_73666759_73666828_73664110	5_1_134582886_134586898_134586967_134588932	1.88571	84.85
CONT_566	CHRNA1	ENST00000409323.E4	ENSMUST00000028515.E4	110	110	14	19	24	31	6.39	7.47	8.55	6.51	1.77587	3.96814	31	26	8.63	6.99	7.44	7.79	1655	951	3151	1651	2_0_175624059_175622294_175622403_175619142	2_0_73574321_73573260_73573369_73571608	2	89.09
CONT_567	NEDD4L	ENST00000356462.E13	ENSMUST00000080418.E14	120	120	16	21	3	2	7.66	7.66	5.4	4.67	2.13219	2.13219	30	30	5.28	9.79	10.11	8.37	7785	509	1108	1009	18_1_56001124_56008910_56009029_56010138	18_1_65172406_65172916_65173035_65174045	2	93.33
CONT_568	HPS5	ENST00000545561.E5	ENSMUST00000130365.E4	114	114	16	11	31	43	10.24	10.75	9.15	8.76	1.58045	1.55393	33	33	8.68	9.88	6.87	5.56	1131	825	1444	2168	11_0_18308138_18306893_18307006_18305448	7_0_46768033_46767094_46767207_46764925	1.85965	91.51
CONT_569	DCUN1D5	ENST00000527576.E2	ENSMUST00000034499.E3	71	71	7	8	7	7	5.87	7.69	8.68	9.41	0.631411	0.244963	21	27	7.88	9.43	8.45	10.78	8460	1886	16688	345	11_0_102962516_102953985_102954055_102937296	9_1_7186859_7188746_7188816_7189162	1.97183	100
CONT_570	KDM8	ENST00000441782.E7	ENSMUST00000033010.E7	93	93	13	14	38	7	8.07	9.88	9.99	8.26	2.67371	1.82928	22	22	5.59	9.79	10.4	11.46	1282	890	80	79	16_1_27230431_27231714_27231806_27231887	7_1_125460024_125460915_125461007_125461087	1.80645	84.52
CONT_571	PTRH1	ENST00000543175.E4	ENSMUST00000138214.E3	46	46	2	0	1	1	7.8	7.8	6.16	4.51	3.54664	3.15305	34	31	10.07	9.16	10.51	5.52	178	176	96	93	9_0_130476882_130476658_130476703_130476561	2_1_32776806_32776983_32777028_32777122	2	93.48
CONT_572	MAP2K4	ENST00000353533.E2	ENSMUST00000046963.E2	103	103	13	13	7	6	7.83	7.83	10.49	11.38	1.06274	-1.2846	29	39	9.16	9.16	5.31	5.31	33887	31764	26364	20902	17_1_11924318_11958206_11958308_11984673	11_0_65788136_65756269_65756371_65735366	2	92.23
CONT_573	UTP18	ENST00000225298.E7	ENSMUST00000130797.E7	175	175	29	24	44	24	10.06	10.06	9.81	8.55	-0.421041	-0.907996	32	14	9.37	9.99	11.96	10.4	1138	96	2700	5203	17_1_49353352_49354491_49354665_49357366	11_0_93876055_93875784_93875958_93870580	2	91.43
CONT_574	GRAMD1A	ENST00000598073.E3	ENSMUST00000085636.E3	21	21	0	0	0	0	8.46	6.96	11.22	11.12	3.12573	3.6398	44	28	8.46	8.23	7.34	7.06	93	89	444	658	19_1_35500233_35500327_35500347_35500792	7_0_31143657_31143547_31143567_31142888	2	100
CONT_575	MAST2	ENST00000361297.E10	ENSMUST00000128252.E4	210	210	36	32	14	11	7.77	9.11	10.53	11.16	0.854838	0.699682	51	57	10.51	10.51	10.39	8.65	2358	3599	8656	2403	1_1_46474043_46476402_46476611_46485268	4_0_116326073_116322264_116322473_116319860	1.84762	91.75
CONT_576	COX7A2	ENST00000370089.E2	ENSMUST00000034881.E2	90	90	16	23	12	7	9.04	9.04	7.75	10.85	1.24777	0.345639	15	23	8.3	8.37	9.59	9.52	2451	1060	790	2128	6_0_75953433_75950892_75950981_75950101	9_0_79759640_79758490_79758579_79756361	1.84444	83.13
CONT_577	ATXN3	ENST00000555958.E3	ENSMUST00000021606.E4	86	86	14	13	29	30	3.54	3.54	9.54	10.55	-1.49364	0.327051	30	37	10.86	10.08	12.39	10.6	2261	2084	427	367	14_0_92562437_92560090_92560175_92559662	12_0_101948004_101945834_101945919_101945466	2	95.35
CONT_578	PLEKHH2	ENST00000405000.E26	ENSMUST00000047206.E26	146	146	18	22	17	28	10.51	10.51	7.65	6.14	2.72741	0.682695	27	49	8.63	8.66	10.78	11.63	3358	3794	1635	735	2_1_43980899_43984258_43984403_43986039	17_1_84606962_84610757_84610902_84611638	1.91781	85
CONT_579	GYS1	ENST00000484289.E2	ENSMUST00000107766.E5	118	118	21	14	34	25	7.7	7.43	5.48	9.51	-1.77065	-1.03783	21	25	9.46	9.46	7.03	9.18	2623	2373	344	375	19_0_49488718_49485977_49486094_49485632	7_1_45440049_45442423_45442540_45442916	2	91.53
CONT_580	ADPGK	ENST00000562286.E2	ENSMUST00000026266.E3	63	63	16	19	20	19	10.29	11	7.25	7.25	-0.771104	1.77587	15	0	8.18	6.84	9.87	10.16	11400	5737	11255	6676	15_0_73075587_73064124_73064186_73052868	9_1_59297751_59303489_59303551_59310228	1.90476	90
CONT_581	SLC37A4	ENST00000330775.E3	ENSMUST00000165839.E2	233	233	29	33	74	50	10.47	10.47	6.99	10.63	3.00927	3.00927	83	86	7.23	8.84	9.48	7.99	795	627	321	313	11_0_118899932_118898904_118899136_118898582	9_1_44398621_44399249_44399481_44399795	1.97425	86.96
CONT_582	FAM45A	ENST00000487888.E4	ENSMUST00000025957.E4	149	149	18	19	35	28	10.57	10.57	11.16	11.71	-1.29263	0.172307	41	37	3.44	3.44	6.11	6.5	5590	3596	2673	939	10_1_120871440_120877031_120877179_120879853	19_1_60817610_60821207_60821355_60822295	1.89262	89.36
CONT_583	EIF4G1	ENST00000426123.E5	ENSMUST00000151679.E3	100	100	9	16	14	14	9.89	9.26	10.76	7.75	1.17147	0.878747	63	81	10.07	10.07	7.52	7.45	1498	209	1872	1856	3_1_184034006_184035505_184035604_184037477	16_1_20675520_20675730_20675829_20677686	1.96	95.92
CONT_584	DMD	ENST00000378677.E73	ENSMUST00000114000.E73	66	66	10	10	4	4	8.31	8.31	7.15	7.15	-0.339127	-0.339127	30	30	9.46	9.46	9.61	9.61	1125	1017	2746	2748	X_0_31191656_31190465_31190530_31187718	X_1_85149195_85150213_85150278_85153027	2	100
CONT_585	TBC1D22A	ENST00000337137.E2	ENSMUST00000063414.E2	57	57	13	19	23	3	10.16	10.16	8.09	7.18	1.87583	3.84787	47	37	8.56	8.56	5.94	4.94	29671	20093	924	729	22_1_47158745_47188417_47188473_47189398	15_1_86214636_86234730_86234786_86235516	2	91.23
CONT_586	LSM14A	ENST00000433627.E9	ENSMUST00000085585.E9	232	232	55	54	110	69	10.45	10.45	4	6.57	0.439821	2.78924	26	21	4.67	5.9	11.54	10.07	1629	1872	4669	3303	19_1_34710782_34712412_34712643_34717313	7_0_34353390_34351286_34351517_34347982	2	89.22
CONT_587	USP28	ENST00000540438.E9	ENSMUST00000047349.E8	70	74	8	6	3	7	6.43	6.43	-0.81	7.67	2.14009	2.14009	15	28	7.09	8.17	3.72	5.34	1430	1009	976	946	11_0_113704142_113702642_113702711_113701665	9_1_49009233_49010243_49010316_49011263	1.94595	95.71
CONT_588	RAP1GDS1	ENST00000264572.E3	ENSMUST00000098574.E3	123	123	15	23	4	7	7.61	7.61	10.24	12.45	1.401	1.48233	17	37	8.65	8.65	8.97	10.11	49623	28545	9214	6141	4_1_99214666_99264290_99264412_99273627	3_0_139050481_139021813_139021935_139015671	1.9187	90.68
CONT_589	SLC6A6	ENST00000454876.E3	ENSMUST00000032185.E3	236	240	34	36	80	64	8.7	8.41	-2.44	10.34	1.00163	0.555775	40	29	10.74	10.07	10.83	9.52	27174	24249	1853	1320	3_1_14457961_14485136_14485371_14487225	6_1_91699032_91723282_91723521_91724842	1.94972	90.52
CONT_590	MYBPC1	ENST00000392934.E7	ENSMUST00000119185.E7	57	57	13	6	9	19	6.95	6.95	6.4	6.54	0.53737	0.0748646	39	32	9.01	8.83	5.89	8.08	2066	2033	5690	6117	12_1_102028383_102030450_102030506_102036197	10_0_88568598_88566508_88566564_88560390	2	98.25
CONT_591	SNX2	ENST00000505934.E3	ENSMUST00000037850.E3	161	164	25	22	45	27	6.62	4.48	-2.03	4.13	2.18533	-0.338711	15	41	8.55	8.55	5.46	4.01	4311	4657	2013	3261	5_1_122131078_122135390_122135550_122137564	18_1_53189772_53194430_53194593_53197855	1.93247	85.99
CONT_592	NMT1	ENST00000590114.E4	ENSMUST00000148795.E3	119	119	22	23	24	28	8.95	8.95	8.82	12.26	0.95845	0.265045	24	16	7.43	7.76	8.36	11.95	7032	5682	2390	2873	17_1_43164020_43171053_43171171_43173562	11_1_103046523_103052206_103052324_103055198	1.96639	89.74
CONT_593	RABL3	ENST00000473654.E5	ENSMUST00000130028.E5	98	98	16	11	10	9	7.12	7.12	3.04	3.19	1.24415	1.41698	35	16	7.23	8.84	12.8	11.51	7479	3559	4198	3553	3_0_120424847_120417270_120417367_120413071	16_1_37560109_37563669_37563766_37567320	2	92.86
CONT_594	ATG7	ENST00000354449.E18	ENSMUST00000182902.E20	123	123	24	13	29	19	10.06	10.06	6.52	6.9	-0.995102	0.648784	19	13	9.72	9.72	12.5	11.14	46751	51982	127884	81911	3_1_11421526_11468278_11468400_11596285	6_1_114724974_114776957_114777079_114858991	2	88.62
CONT_595	CASC4	ENST00000559222.E3	ENSMUST00000135416.E2	55	55	11	9	12	9	9.21	9.21	7.55	9.58	-0.655994	-0.837525	25	23	10.51	10.51	2.46	8.84	33608	31266	5665	2329	15_1_44581554_44615163_44615217_44620883	2_1_121867531_121898798_121898852_121901182	2	94.55
CONT_596	H2AFY	ENST00000304332.E6	ENSMUST00000016081.E6	100	100	7	7	12	12	7.27	7.27	10.25	10.21	0.873961	1.00201	75	25	10.08	10.08	10.52	8.23	7451	6266	6888	5472	5_0_134696187_134688636_134688735_134681747	13_0_56096124_56089758_56089857_56084285	2	100
CONT_597	PLRG1	ENST00000499023.E14	ENSMUST00000029628.E14	194	194	31	30	38	37	10.11	11.37	6.12	12.36	1.04522	1.15374	27	17	7.3	8.1	8.36	7.47	489	453	541	727	4_0_155459121_155458438_155458631_155457896	3_1_83070736_83071190_83071383_83072111	1.92784	91.98
CONT_598	CACNB3	ENST00000301050.E7	ENSMUST00000109150.E7	81	81	4	5	19	17	7.66	8.41	8.36	6.37	3.65082	3.59987	24	23	10.67	10.67	8.52	9.26	194	198	190	142	12_1_49218751_49218946_49219026_49219217	15_1_98640978_98641177_98641257_98641400	2	96.3
CONT_599	PRPSAP2	ENST00000268835.E11	ENSMUST00000151966.E10	147	147	25	20	11	12	8.1	4.45	7.94	7.39	3.60044	1.26782	15	21	7.64	7.64	12.01	7.9	4826	3436	1582	1122	17_1_18827297_18832124_18832270_18833853	11_0_61735008_61731425_61731571_61730302	2	92.52
CONT_600	ACAA1	ENST00000447223.E7	ENSMUST00000175743.E6	99	99	9	2	24	44	7.93	7.93	10.84	11.45	0.646282	1.559	63	38	8.91	8.91	12.52	10.2	2207	1961	1423	1161	3_0_38173087_38170781_38170879_38169357	9_1_119344508_119346470_119346568_119347730	2	83.84
CONT_601	C12orf29	ENST00000550333.E4	ENSMUST00000054471.E5	198	198	28	20	23	36	10.13	11.01	9.27	8.42	0.464011	-0.468856	32	28	1.6	1.6	7.52	7.53	1866	956	1027	1274	12_1_88437492_88439359_88439556_88440584	10_0_100578315_100577161_100577358_100575886	2	82.83
CONT_602	PGGT1B	ENST00000296642.E5	ENSMUST00000025354.E6	46	46	4	3	17	22	9.48	11.01	10.57	9.8	0.6978	2.38867	30	17	10.13	10.13	6.07	6.65	5368	3760	14002	5223	5_0_114572087_114566673_114566718_114552670	18_0_46258085_46254279_46254324_46249055	2	89.13
CONT_603	NPRL3	ENST00000457916.E3	ENSMUST00000129010.E4	130	130	26	19	29	24	9.99	9.99	9.01	6.7	1.45737	1.74146	48	34	9.65	9.21	8.68	8.28	11266	3648	1750	1489	16_0_180521_169125_169254_167374	11_0_32259217_32255439_32255568_32253949	1.89231	95.93
CONT_604	KLHL20	ENST00000209884.E3	ENSMUST00000111611.E3	574	574	92	91	98	116	10.03	10.03	10.08	12.12	0.443721	0.96075	60	60	9.88	9.88	8.01	4.48	17646	20593	17477	2356	1_1_173685205_173702852_173703425_173720903	1_0_161130389_161109222_161109795_161106865	2	93.73
CONT_605	ANKRD27	ENST00000306065.E10	ENSMUST00000040844.E10	122	122	10	19	7	29	6.36	6.36	8.82	5.99	0.834035	1.33823	22	29	11.08	10.67	10.92	8.91	977	1493	1638	1196	19_0_33134029_33132930_33133051_33131291	7_1_35604289_35605783_35605904_35607101	1.93443	82.2
CONT_606	NFKBIA	ENST00000556664.E2	ENSMUST00000021413.E4	89	89	7	13	15	10	8.08	10.67	12.38	12.37	-1.98985	1.31711	49	11	8.35	8.6	7.31	8.52	290	260	107	104	14_0_35872356_35871977_35872065_35871869	12_0_55491120_55490771_55490859_55490666	2	89.89
CONT_607	SCARA5	ENST00000354914.E4	ENSMUST00000154373.E4	675	675	114	111	146	179	9.67	6.44	10.86	9.38	3.31974	2.03034	28	31	10.77	10.77	11.17	11.06	44168	40624	11827	7228	8_0_27823931_27779088_27779762_27767260	14_1_65689896_65730521_65731195_65738424	1.9763	86.51
CONT_608	HNRNPUL1	ENST00000593587.E14	ENSMUST00000043765.E14	192	192	29	36	37	23	10.28	10.67	9.01	6.9	-0.942432	1.24815	49	32	9.22	10.07	8.17	9.11	1414	1557	581	442	19_1_41810166_41811581_41811772_41812354	7_0_25724555_25722806_25722997_25722363	2	91.67
CONT_609	PARP12	ENST00000470515.E2	ENSMUST00000038398.E7	142	142	20	20	8	23	8.33	8.49	9.6	10.64	0.452924	0.253786	28	30	10.86	10.08	7.94	5.8	3787	3571	3383	2811	7_0_139741444_139737515_139737656_139734131	6_0_39100249_39096536_39096677_39093724	1.88732	84.33
CONT_610	GGA1	ENST00000413251.E4	ENSMUST00000041587.E4	99	99	14	18	16	17	8.46	9.49	12.07	11	2.85135	1.78639	45	33	8.94	10.65	6.03	6.32	1450	1064	1691	718	22_1_38013004_38014455_38014553_38016245	15_1_78882203_78883268_78883366_78884085	1.93939	91.67
CONT_611	IFT122	ENST00000348417.E3	ENSMUST00000112925.E3	85	85	15	16	20	19	4.79	9.48	9.54	8.73	-0.832898	-0.508708	36	34	6.77	6.77	5.1	4.69	1976	1583	6600	10794	3_1_129168780_129170757_129170841_129177442	6_1_115862781_115864365_115864449_115875244	2	95.29
CONT_612	GGCT	ENST00000426081.E2	ENSMUST00000131475.E3	136	136	27	34	26	27	10.22	9.6	9.16	8.4	-1.07096	-0.0922973	0	18	3.27	3.27	10.75	8.03	1597	2443	906	831	7_0_30540152_30538419_30538554_30537512	6_0_54989412_54986833_54986968_54986001	1.94118	87.88
CONT_613	RAD54L	ENST00000371975.E5	ENSMUST00000102705.E6	136	136	5	11	44	22	7.44	5.38	5.4	5.96	1.4011	-0.016735	0	0	8.38	8.38	10.12	10.23	1217	1154	442	434	1_1_46724418_46725636_46725771_46726214	4_0_116112481_116111191_116111326_116110756	2	88.97
CONT_614	ZDHHC7	ENST00000313732.E4	ENSMUST00000124044.E2	125	125	18	16	22	10	10.65	9.99	6.1	6.49	2.33251	-1.05929	43	65	7.21	7.85	6.7	6.7	8309	1000	2584	1187	16_0_85023910_85015476_85015600_85012891	8_0_120087754_120086629_120086753_120085441	1.856	87.07
CONT_615	ME1	ENST00000543031.E2	ENSMUST00000034989.E3	150	150	19	20	37	10	9.79	9.26	8.73	12.62	0.287914	1.49928	19	14	8.14	7.33	11.43	7.72	32360	1805	46227	23145	6_0_84140596_84108086_84108235_84061858	9_0_86679819_86677864_86678013_86654718	2	80.67
CONT_616	MAPT	ENST00000334239.E7	ENSMUST00000106988.E11	82	82	9	8	8	25	7.13	6.37	12.9	10.85	0.0414647	0.967912	164	71	8.68	6.96	11.76	8.22	17578	3101	4293	995	17_1_44074030_44091609_44091690_44095984	11_1_104318249_104321351_104321432_104322428	1.80488	91.89
CONT_617	POU6F1	ENST00000333640.E2	ENSMUST00000177202.E6	129	129	16	21	80	51	3.1	3.1	10.81	10.7	2.58467	1.39448	23	83	6.08	6.08	9.96	9.55	842	1715	625	599	12_0_51591553_51590582_51590710_51589956	15_0_100585875_100584031_100584159_100583431	2	93.02
CONT_618	PRDM10	ENST00000358825.E4	ENSMUST00000117389.E4	60	60	10	9	2	4	10.52	11.08	7.32	8.93	0.852452	2.72189	39	28	2.05	2.05	6.41	5.46	2174	2177	8141	7055	11_0_129827641_129825407_129825466_129817265	9_1_31316334_31318512_31318571_31325627	1.86667	94.64
CONT_619	ITPR2	ENST00000381340.E2	ENSMUST00000111673.E2	71	71	16	20	21	20	10.06	10.28	9.76	11.63	0.842059	1.5983	25	15	7.79	7.79	6.76	8.99	42462	25029	64391	50116	12_0_26985623_26943090_26943160_26878698	6_0_146501787_146476687_146476757_146426570	1.88732	92.54
CONT_620	YIPF2	ENST00000586748.E6	ENSMUST00000034700.E5	117	117	20	18	24	14	9.04	9.04	11.49	10.39	3.62683	-1.59047	18	19	10.13	6.41	6.53	7.26	1493	954	76	78	19_0_11036362_11034752_11034868_11034675	9_0_21591427_21590356_21590472_21590277	2	88.03
CONT_621	SLC10A7	ENST00000507030.E5	ENSMUST00000034111.E5	39	39	9	7	20	21	10.47	9.27	8.43	10.48	0.0196245	0.485622	55	49	10.03	10.03	12.29	12.47	61027	47560	116786	84229	4_0_147425001_147363935_147363973_147247148	8_1_78531158_78578719_78578757_78662987	2	94.87
CONT_622	GNB2L1	ENST00000504325.E3	ENSMUST00000020640.E3	148	148	29	23	20	15	9.65	9.65	7.05	6.26	3.92406	1.35365	13	23	0.18	2.98	10.91	10.43	530	438	1909	983	5_0_180669170_180668492_180668639_180666582	11_1_48801834_48802273_48802420_48803404	2	89.86
CONT_623	CPSF4	ENST00000412686.E5	ENSMUST00000162244.E4	96	96	10	15	1	3	10.15	8.6	6.47	8.27	2.1597	-0.895248	0	0	10.48	10.48	6.81	6.7	2002	2097	330	458	7_1_99045896_99047899_99047994_99048325	5_1_145173459_145175557_145175652_145176111	1.95833	90.43
CONT_624	DPYSL3	ENST00000523458.E4	ENSMUST00000121805.E12	180	180	29	26	61	64	8.38	10.47	9.03	5.81	1.14711	2.61693	38	64	4.7	8.99	8.9	9.65	1236	1186	1944	2437	5_0_146778645_146777229_146777408_146775284	18_0_43329691_43328325_43328504_43325887	1.9	94.15
CONT_625	PFDN1	ENST00000261813.E2	ENSMUST00000025204.E2	167	167	22	24	21	20	8.62	7.8	6.5	5.77	1.14746	1.07309	21	23	8.38	9.06	9.78	10.61	2458	3206	18882	18689	5_0_139682626_139680001_139680167_139661118	18_0_36454453_36451080_36451246_36432390	2	92.81
CONT_626	LGALSL	ENST00000238875.E4	ENSMUST00000144441.E3	178	178	25	34	71	17	9.25	8.1	7.29	10.05	-1.3753	1.1077	30	26	10.28	10.51	12.29	11.73	610	591	1819	2753	2_1_64682811_64683422_64683599_64685419	11_0_20830038_20829269_20829446_20826515	2	89.33
CONT_627	RALGAPB	ENST00000397040.E10	ENSMUST00000109486.E10	202	202	40	40	48	51	1.23	0.68	10.9	9.55	1.42636	1.42636	26	25	6.06	6.06	10.81	10.81	3496	3293	3079	2266	20_1_37146643_37150140_37150341_37153421	2_1_158437476_158440770_158440971_158443238	2	95.54
CONT_628	RAP1GDS1	ENST00000408900.E5	ENSMUST00000098574.E6	129	129	20	24	30	38	10.47	10.47	11.85	13.33	0.0484464	1.79497	79	49	10.11	4.68	11.34	9.54	39350	17725	12396	1917	4_1_99273752_99313103_99313231_99325628	3_0_138983722_138965868_138965996_138963950	2	84.5
CONT_629	REV3L	ENST00000422377.E19	ENSMUST00000131186.E18	193	193	29	32	22	16	7.76	7.76	9.16	8.33	0.00115052	-0.990091	20	33	7.3	7.3	10.67	7.94	4838	2516	1696	1273	6_0_111685056_111680025_111680217_111678328	10_1_39832643_39835160_39835352_39836626	1.88601	91.76
CONT_630	CLCN2	ENST00000423355.E22	ENSMUST00000120099.E23	87	87	8	12	15	25	8.41	8.41	7.8	10.7	-1.86276	1.27305	24	21	8.76	9.45	11.1	9.94	4991	3532	134	117	3_0_184069801_184064723_184064809_184064588	16_0_20707174_20703555_20703641_20703437	1.93103	91.67
CONT_631	TTC26	ENST00000478836.E15	ENSMUST00000162554.E17	134	134	21	24	52	63	10.08	10.08	9.5	9.44	-0.530959	0.154397	25	15	10.47	10.47	8.79	6.78	6207	1704	1781	1644	7_1_138865944_138872152_138872285_138874067	6_1_38421645_38423350_38423483_38425128	2	90.3
CONT_632	NUP85	ENST00000583948.E7	ENSMUST00000021085.E7	122	122	19	17	14	24	8.85	10.1	4.29	3.5	-0.0122989	0.801706	17	21	9.88	8.66	6.97	10.87	2361	227	6796	7809	17_1_73211918_73214280_73214401_73221198	11_1_115569771_115569999_115570120_115577930	1.90164	88.79
CONT_633	PLCG1	ENST00000373271.E25	ENSMUST00000151590.E26	97	97	24	33	36	36	5.42	5.42	6.51	6.51					6.65	6.65	5.52	4.24	1923	1324	131	131	20_1_39798909_39800833_39800929_39801061	2_1_160758129_160759454_160759550_160759682	2	88.66
CONT_634	CDIP1	ENST00000589159.E4	ENSMUST00000117713.E5	208	223	44	46	81	78	6.59	6.59	1.13	7.26					9.89	10.67	11.04	9.58	697	672	107	95	16_0_4563697_4562792_4562999_4562684	16_0_4769640_4768745_4768967_4768649	1.93274	91.35
CONT_635	TSPAN14	ENST00000429989.E3	ENSMUST00000047652.E3	51	51	2	2	16	16	10.29	10.29	6.38	9.74	1.86581	3.64338	57	105	10.24	10.24	13.4	9.34	15413	15507	2449	1680	10_1_82249070_82264484_82264534_82266984	14_0_40934188_40918630_40918680_40916949	1.96078	100
CONT_636	PHLPP2	ENST00000567016.E13	ENSMUST00000034175.E13	201	201	31	29	20	22	8.38	10.47	7.08	-0.36	-0.140368	0.699971	20	26	9.72	8.4	10.23	9.27	3078	2549	5083	4475	16_0_71701081_71697802_71698002_71692718	8_1_109925905_109928455_109928655_109933131	2	85.57
CONT_637	CCT3	ENST00000368262.E5	ENSMUST00000168062.E4	63	63	6	9	16	16	6.14	6.14	7.27	9.09	-0.0654054	2.00298	28	31	10.08	5.64	8.39	9.23	92	78	1069	1776	1_0_156304659_156304504_156304566_156303434	3_1_88300850_88300929_88300991_88302768	2	98.41
CONT_638	WHSC1	ENST00000382892.E12	ENSMUST00000137191.E11	124	124	24	30	38	15	3.1	10.86	10.56	11.7	1.64846	0.757483	27	31	10.07	10.07	6.13	2.81	904	862	1092	811	4_1_1952930_1953835_1953958_1955051	5_1_33879189_33880052_33880175_33880987	2	83.87
CONT_639	NAP1L1	ENST00000550934.E2	ENSMUST00000065917.E2	37	37	1	0	1	1	10.08	10.08	10.32	11.25	1.40675	0.988647	24	35	7.34	7.77	3.67	3.24	10327	7928	5208	4182	12_0_76478347_76467983_76468019_76462774	10_1_111473351_111481280_111481316_111485499	1.89189	94.29
CONT_640	ITSN1	ENST00000440794.E2	ENSMUST00000113999.E20	15	15	4	4	15	15	10.24	10.24	0.96	0.96	0.0748646	0.0748646	32	37	9.48	9.48	10	9.82	2500	1017	8530	6079	21_1_35172233_35174734_35174748_35183279	16_1_91841610_91842628_91842642_91848722	2	100
CONT_641	ZCCHC6	ENST00000375960.E13	ENSMUST00000071703.E20	114	114	28	23	12	11	6.46	9.65	8.34	10.06	-0.684743	-1.50167	23	25	10.47	10.29	4.69	7.37	351	322	173	150	9_0_88924843_88924378_88924491_88924204	13_0_59789848_59789412_59789525_59789261	2	83.33
CONT_642	TRIM11	ENST00000602582.E2	ENSMUST00000108809.E2	96	96	15	13	2	9	2.53	2.53	10.91	10.5	1.24815	1.29166	29	27	3.68	9.49	10.41	9.15	3992	2596	4900	656	1_0_228593855_228589767_228589862_228584866	11_1_58978644_58981241_58981336_58981993	1.89583	85.71
CONT_643	PPM1B	ENST00000419807.E4	ENSMUST00000112307.E2	118	118	11	17	6	10	10.57	10.51	8.74	8.69	-0.39532	-0.453018	61	15	9.79	9.79	4.95	6.15	7164	8726	8639	1528	2_1_44429184_44436349_44436466_44445106	17_1_84994539_85003266_85003383_85004912	2	94.07
CONT_644	LANCL1	ENST00000443314.E6	ENSMUST00000027149.E7	183	183	12	23	45	31	8.56	8.49	8.04	10.12	0.49884	0.88385	33	31	11.08	11.08	12.97	11.38	2725	2177	1297	1901	2_0_211305322_211302414_211302596_211301116	1_0_67009228_67006868_67007050_67004966	1.89071	86.71
CONT_645	ZFYVE21	ENST00000555163.E2	ENSMUST00000021714.E4	76	76	6	12	5	26	10.06	10.06	7.71	5.84	2.20321	-0.728247	30	23	9.63	10.36	6.15	11.76	993	929	107	88	14_1_104194251_104195245_104195320_104195428	12_1_111823923_111824853_111824928_111825017	2	82.89
CONT_646	MATR3	ENST00000511978.E5	ENSMUST00000166793.E9	168	168	20	26	16	25	8.55	9.65	2.66	5.85	0.49884	0.727763	49	121	6.19	5.69	11.28	11.8	3145	196	2396	629	5_1_138651877_138655023_138655190_138657587	18_1_35581722_35581919_35582086_35582716	2	93.45
CONT_647	STAT5A	ENST00000345506.E3	ENSMUST00000004145.E3	138	138	18	21	31	36	7.42	7.23	5.26	11.49	-0.620366	2.47754	0	18	8.56	8.56	7.37	8.02	803	751	326	255	17_1_40440616_40441420_40441557_40441884	11_1_100860576_100861328_100861465_100861721	1.85507	91.41
CONT_648	COPS3	ENST00000417352.E6	ENSMUST00000136901.E4	180	180	34	32	57	34	6.99	8.55	5.55	5.23	2.34911	0.12079	13	26	9.88	9.99	6.76	6.52	2903	2121	2695	1415	17_0_17171199_17168116_17168295_17165420	11_0_59830147_59827846_59828025_59826430	1.95556	92.61
CONT_649	CERS5	ENST00000547787.E10	ENSMUST00000023762.E9	157	157	24	14	50	34	9.16	10.51	11.63	12.31	1.83553	1.12904	29	29	10.65	10.36	7.37	10.88	1029	584	3851	2228	12_0_50529515_50528329_50528485_50524477	15_0_99739406_99738665_99738821_99736436	2	82.8
CONT_650	FAM117A	ENST00000514018.E3	ENSMUST00000129553.E3	96	96	10	21	22	39	5.82	8.39	12.98	8.23	1.93922	2.86628	32	21	9.43	9.43	6.66	8.93	9956	7269	2062	3448	17_0_47809913_47799861_47799956_47797798	11_1_95364168_95371438_95371533_95374982	1.9375	88.17
CONT_651	MATR3	ENST00000509918.E2	ENSMUST00000166793.E3	62	62	2	2	7	7	1.65	1.65	7.23	7.23	1.06279	1.06279	21	21	10.08	10.47	8.27	8.19	20869	4622	960	796	5_1_138629494_138650364_138650425_138651386	18_1_35572935_35577558_35577619_35578416	2	100
CONT_652	CLN3	ENST00000333496.E5	ENSMUST00000150917.E7	80	80	13	12	6	7	5.06	5.06	7.29	9.09	1.98683	2.15742	29	25	8.31	7.39	8.76	7.83	1548	380	120	103	16_0_28500611_28498983_28499062_28498862	7_0_126580793_126580333_126580412_126580229	1.925	85.71
CONT_653	PBRM1	ENST00000420148.E2	ENSMUST00000112095.E2	142	140	4	14	35	40	7.8	7.83	8.09	8.34	1.70326	0.973077	25	25	9.08	8.05	4.55	5.93	3515	3426	2365	2638	3_0_52719765_52716108_52716249_52713742	14_1_31019293_31022720_31022859_31025498	1.92918	96.32
CONT_654	SAE1	ENST00000540850.E4	ENSMUST00000094815.E5	100	100	11	14	13	12	9.79	10.22	10.1	9.63	2.32135	0.49449	29	25	8.56	9.35	10	11.18	4738	1602	14604	7665	19_1_47653632_47658371_47658470_47673075	7_0_16368509_16366807_16366906_16359141	1.98	88.89
CONT_655	TLN1	ENST00000314888.E41	ENSMUST00000030187.E41	150	150	36	34	41	15	5.94	4.9	11.6	9.35	-1.62644	0.0466592	37	40	7.76	6.33	8.41	7.42	84	92	110	102	9_0_35706193_35705959_35706108_35705848	4_0_43538432_43538190_43538339_43538087	2	92
CONT_656	TMEM87B	ENST00000283206.E5	ENSMUST00000110325.E5	51	51	11	15	6	7	9.26	9.89	9.31	10.35	2.60353	1.55134	37	39	7.8	7.8	11.17	10.33	7844	2017	2229	2053	2_1_112824644_112832489_112832539_112834769	2_1_128826388_128828406_128828456_128830510	1.92157	85.71
CONT_657	PDE4A	ENST00000592685.E12	ENSMUST00000003395.E5	165	165	23	27	27	28	7.77	7.77	8.93	8.5	-0.321945	-0.100031	30	21	5.99	5.99	9.03	12.61	96	91	1244	771	19_1_10570174_10570271_10570435_10571680	9_1_21203296_21203388_21203552_21204324	1.95152	91.3
CONT_658	VIPAS39	ENST00000553888.E5	ENSMUST00000179379.E5	39	39	6	6	6	15	7.42	9.26	12.08	13.14	2.57518	2.57518	54	52	8.27	8.27	9.1	10.69	1434	1627	356	865	14_0_77917530_77916057_77916095_77915700	12_0_87259081_87257415_87257453_87256549	2	97.44
CONT_659	SLC25A17	ENST00000412879.E2	ENSMUST00000023040.E2	61	61	9	7	11	9	10.45	9.25	10.21	8.05	1.2645	0.859173	21	0	5.46	6.13	9.45	8.47	20111	16515	6346	4060	22_0_41215199_41195027_41195087_41188680	15_0_81360677_81344101_81344161_81340040	2	86.89
CONT_660	LMBR1L	ENST00000553204.E4	ENSMUST00000109127.E4	140	140	21	19	14	10	4.84	8.35	9.54	10.95	1.65423	1.76931	30	31	9.73	7.55	10.21	11.28	1038	1019	932	150	12_0_49499707_49498529_49498668_49497596	15_0_98913557_98912398_98912537_98912247	1.94286	90.44
CONT_661	PAPOLG	ENST00000414060.E14	ENSMUST00000020513.E15	110	110	9	6	24	23	10.77	10.77	7.69	8.03	-1.43063	0.474162	21	15	9.35	10.07	4.79	5.74	444	440	4140	1712	2_1_61014201_61014646_61014755_61018896	11_0_23870743_23870193_23870302_23868480	2	98.18
CONT_662	DNAJC18	ENST00000515581.E5	ENSMUST00000025208.E2	187	187	36	28	60	83	9.6	10.22	3.55	5.2	1.56289	3.36257	16	15	7.52	7.52	9.99	7.84	1847	2035	8688	3680	5_0_138775095_138773061_138773247_138764372	18_0_35703026_35700804_35700990_35697123	2	87.7
CONT_663	ATM	ENST00000533690.E6	ENSMUST00000118282.E38	88	88	24	21	13	14	8.73	7.3	4.9	5.54	0.0279511	-0.36135	23	27	6.49	7.91	8.8	8.73	3044	5877	2175	2108	11_1_108175579_108178624_108178711_108180887	9_0_53479581_53473616_53473703_53471507	2	90.91
CONT_664	ACAT1	ENST00000528370.E3	ENSMUST00000034547.E5	101	101	26	25	6	8	10.77	10.77	6.8	8.9	1.26568	0.519878	15	0	8.16	9.46	9.6	4.63	825	187	3655	2294	11_1_108005043_108005869_108005969_108009625	9_0_53594694_53594406_53594506_53592111	1.9604	94.95
CONT_665	TPM3	ENST00000473036.E2	ENSMUST00000062193.E3	134	134	26	26	15	19	6.14	6.14	7.62	3.56	2.29745	2.12217	105	40	10.88	9.22	7.46	8.57	6739	12600	2913	875	1_0_154155464_154148591_154148724_154145677	3_1_90073845_90086446_90086579_90087455	2	91.04
CONT_666	SIDT2	ENST00000324225.E24	ENSMUST00000114573.E25	111	111	22	18	72	55	9.6	10.07	6.23	4.09	0.717093	3.15119	32	0	10.47	6.38	4.82	9.43	594	465	1838	1780	11_1_117063974_117064569_117064679_117066518	9_0_45941877_45941301_45941411_45939520	2	94.59
CONT_667	MCF2L	ENST00000439475.E5	ENSMUST00000145892.E5	93	93	8	8	15	10	8.38	9.06	11.29	10.47					8.23	10.47	10.94	6.57	339	264	4353	3339	13_1_113744042_113744382_113744474_113748828	8_1_13013650_13013915_13014007_13017347	1.87097	90.8
CONT_668	SPPL2A	ENST00000261854.E9	ENSMUST00000028844.E9	82	82	13	15	40	17	8.99	4.79	9.22	15.6	0.704061	2.03121	24	36	9.46	6.99	9.11	8.51	3416	1757	1563	514	15_0_51028298_51024800_51024881_51023236	2_0_126919639_126917800_126917881_126917285	1.95122	91.25
CONT_669	EFTUD2	ENST00000591382.E3	ENSMUST00000173679.E2	166	166	33	42	32	33	7.79	9.99	11.53	11.01	-1.11049	2.37789	13	60	7.3	7.3	11.98	11.59	7666	6424	1250	773	17_0_42971785_42963953_42964118_42962702	11_0_102877610_102871020_102871185_102870246	2	89.16
CONT_670	FIG4	ENST00000230124.E22	ENSMUST00000043814.E22	87	87	16	20	19	21	8.59	8.59	7.53	10	2.72132	0.999346	22	54	8.68	10.77	9.21	13.04	4100	5936	28236	32199	6_1_110113867_110117968_110118054_110146291	10_0_41226922_41220899_41220985_41188699	1.97701	84.88
CONT_671	CCNH	ENST00000504878.E5	ENSMUST00000022030.E5	164	164	16	20	25	12	7.04	7.04	8.05	7.46	1.7664	1.7664	22	22	8.14	8.14	8.9	7.06	2968	4771	3071	3631	5_0_86703793_86700661_86700824_86697589	13_1_85197561_85202333_85202496_85206128	1.89024	91.61
CONT_672	DLD	ENST00000415325.E5	ENSMUST00000110857.E7	144	144	23	22	9	12	5.46	5.46	0.33	2.11	-0.154378	-0.128711	28	16	8.68	8.46	11.46	10.08	302	370	762	482	7_1_107545503_107545806_107545949_107546712	12_0_31341378_31340864_31341007_31340381	2	89.58
CONT_673	IQGAP1	ENST00000268182.E2	ENSMUST00000167377.E2	100	100	25	30	15	14	8.27	8.98	9.73	11.04	-1.65694	-1.1028	32	38	7.39	7.39	10.77	12.72	2377	3191	35236	31384	15_1_90931628_90934006_90934105_90969342	7_0_80803141_80799850_80799949_80768465	1.96	90.82
CONT_674	CCHCR1	ENST00000396263.E14	ENSMUST00000045956.E17	152	152	48	28	69	35	6.77	6.35	5.56	8.72	3.18914	3.64066	51	29	8.69	7.54	10.05	4.19	1273	1001	127	144	6_0_31112464_31111039_31111190_31110911	17_1_35529146_35530148_35530299_35530444	2	84.21
CONT_675	OSBPL2	ENST00000313733.E12	ENSMUST00000040668.E12	124	124	24	17	4	7	5.46	8.73	11.39	12.54	0.499586	-2.03328	30	19	6.84	6.84	6.59	6.64	2495	2421	2372	1076	20_1_60861767_60864263_60864386_60866759	2_1_180155407_180157829_180157952_180159029	1.80645	88.39
CONT_676	TLE4	ENST00000376524.E4	ENSMUST00000167776.E4	45	45	2	2	8	8	10.86	10.86	8.03	7.67	-0.916465	-0.496528	39	38	9.48	9.48	1.18	10.74	1196	1161	3882	29932	9_1_82189851_82191048_82191092_82194975	19_0_14595590_14594384_14594428_14564451	2	97.78
CONT_677	ANKRD46	ENST00000335659.E4	ENSMUST00000057486.E4	159	159	42	32	36	55	8.56	7.46	10.42	8.57	-0.764502	2.63538	62	40	10.47	9.27	11.49	9.75	1519	1655	5073	4507	8_0_101541751_101540073_101540231_101534999	15_0_36485795_36483981_36484139_36479473	2	88.68
CONT_678	ALDOC	ENST00000226253.E6	ENSMUST00000017534.E6	84	84	8	9	3	14	10.47	10.57	11.18	9.75	-0.9383	1.74888	37	26	6.99	6.99	7.42	8.46	118	119	252	229	17_0_26901714_26901512_26901595_26901259	11_1_78325209_78325329_78325412_78325642	2	89.29
CONT_679	PLSCR1	ENST00000487389.E5	ENSMUST00000093801.E6	221	221	49	34	42	58	5.39	7.7	8.56	7.55	-1.31013	1.06274	34	21	9.79	10.47	9.83	8.98	3551	1702	127	100	3_0_146243392_146239620_146239840_146239492	9_1_92264688_92266391_92266611_92266712	1.9819	86.76
CONT_680	SSH1	ENST00000546697.E3	ENSMUST00000077689.E3	65	65	17	15	3	1	9.45	7.54	9.52	11.13	0.379267	-0.556906	16	20	10.07	6.6	7.9	7.62	4944	3597	1089	407	12_0_109217034_109212025_109212089_109210935	5_0_113970371_113966709_113966773_113966301	2	90.77
CONT_681	SLC16A3	ENST00000583237.E3	ENSMUST00000154187.E4	144	144	40	39	81	63	9.89	10.1	9.35	8.03	0.983771	1.29086	20	21	10.07	10.07	9.22	11.85	497	329	265	412	17_1_80194107_80194605_80194748_80195014	11_1_120955469_120955799_120955942_120956355	1.94444	91.43
CONT_682	KCTD5	ENST00000301738.E3	ENSMUST00000127755.E3	92	92	26	26	17	14	9.22	9.22	9.74	9.59	-0.693831	1.77217	36	38	10.22	10.22	12.88	8.77	1862	929	1823	1385	16_1_2746044_2747907_2747998_2749822	17_0_24060243_24059222_24059313_24057836	1.82609	97.62
CONT_683	TLE4	ENST00000474519.E2	ENSMUST00000167776.E4	45	45	2	2	8	8	10.86	10.86	8.03	7.67	-0.916465	-0.496528	39	38	7.65	9.48	10.1	10.74	105	1161	36478	29932	9_1_82190942_82191048_82191092_82227571	19_0_14595590_14594384_14594428_14564451	2	97.78
CONT_684	PSMA3	ENST00000553665.E2	ENSMUST00000160683.E2	83	83	5	5	7	4	9.14	9.14	5.74	5.87	0.193993	0.247125	37	40	7.93	7.93	10.43	7.33	2808	3965	4286	4503	14_1_58711659_58714468_58714550_58718837	12_1_70974767_70978733_70978815_70983319	2	92.77
CONT_685	EYA3	ENST00000373863.E6	ENSMUST00000145668.E6	137	137	15	13	6	9	8.92	9.86	5.79	7.26	-1.86569	1.99946	29	29	9.72	9.72	4.32	6.13	3158	2640	18304	16672	1_0_28365350_28362055_28362191_28343750	4_1_132670255_132672896_132673032_132689705	1.9708	90.37
CONT_686	RYR1	ENST00000360985.E61	ENSMUST00000179893.E61	50	50	5	5	21	9	10.47	10.47	9.39	8.6	1.96341	-0.0662247	79	126	8.07	8.07	8.94	7.84	779	869	461	698	19_1_39001421_39002201_39002250_39002712	7_0_29066495_29065576_29065625_29064877	2	92
CONT_687	SIK3	ENST00000446921.E18	ENSMUST00000126865.E19	110	110	21	18	7	5	11.45	11.45	11.69	10.14	0.571908	-0.528494	55	36	8.55	8.73	8.83	13.04	457	405	1669	811	11_0_116732557_116731990_116732099_116730320	9_1_46209149_46209555_46209664_46210476	1.81818	91
CONT_688	DCTN5	ENST00000568589.E3	ENSMUST00000033156.E3	119	119	20	17	24	6	8.34	8.34	8.93	9.03	1.43654	0.493868	18	19	10.51	9.06	10.83	11.79	15483	814	2544	3077	16_1_23654344_23669828_23669946_23672491	7_1_122134237_122135052_122135170_122138248	2	90.76
CONT_689	UQCC1	ENST00000397556.E2	ENSMUST00000142655.E5	108	108	22	14	27	17	4.2	3.32	5.41	4.79	0.637146	0.637146	48	51	10.77	10.47	6.75	8.34	12066	1276	7661	931	20_0_33981895_33969721_33969828_33962059	2_0_155911741_155910357_155910464_155909425	1.90741	92.23
CONT_690	ZFAT	ENST00000520356.E5	ENSMUST00000162054.E5	151	151	21	31	11	20	9.65	10.67	8	7.46	-0.243203	-0.0831543	17	0	6.6	6.54	8.71	11.09	1590	2479	5795	3262	8_0_135622713_135620972_135621122_135615176	15_0_68187051_68184421_68184571_68181158	2	86.75
CONT_691	MYO9A	ENST00000568042.E4	ENSMUST00000127933.E3	132	132	27	18	9	7	7.47	7.47	10.3	9.57	1.19472	0.672299	50	41	8.63	6.43	11.73	11.68	1085	1516	1067	636	15_0_72143594_72142377_72142508_72141309	9_1_59908299_59909816_59909947_59910584	2	94.7
CONT_692	PTPN12	ENST00000494248.E2	ENSMUST00000140057.E5	72	72	15	15	11	12	7.65	7.65	5.66	5.97	1.06279	1.48233	33	44	8.34	9.15	7.58	9.52	6603	945	5585	2949	7_1_77214898_77221502_77221573_77227159	5_0_21015711_21014694_21014765_21011744	2	93.06
CONT_693	PRC1	ENST00000417173.E2	ENSMUST00000172911.E3	123	123	18	22	7	31	6.47	5.06	11.43	9.62	-0.947238	-0.630742	32	82	8.17	10.47	9.08	8.51	10266	603	2036	3201	15_0_91537637_91527248_91527370_91525211	7_1_80300433_80301037_80301159_80304361	1.90244	85.47
CONT_694	NOL10	ENST00000473087.E3	ENSMUST00000046011.E4	78	78	12	8	8	7	10.47	10.57	7.58	9.37	0.742133	-1.05605	13	25	8.69	8.69	10.16	11	6099	2497	2236	1606	2_0_10822097_10815920_10815997_10813683	12_1_17352739_17355237_17355314_17356921	2	88.46
CONT_695	ANKRD44	ENST00000450567.E12	ENSMUST00000044359.E13	69	69	19	17	14	14	9.81	9.81	9.38	9.95	0.723857	0.758795	34	34	9.25	9.25	11.44	11.03	1962	1999	3170	3053	2_0_197953435_197951404_197951472_197948233	1_0_54734996_54732928_54732996_54729874	1.97101	91.18
CONT_696	PNN	ENST00000216832.E5	ENSMUST00000021381.E5	95	95	11	12	20	20	7.64	5.39	7.65	12.25	0.152566	0.990011	34	42	7.76	7.76	10.49	9.89	108	103	153	119	14_1_39646688_39646797_39646891_39647045	12_1_59068798_59068902_59068996_59069116	2	91.58
CONT_697	KCTD10	ENST00000537165.E4	ENSMUST00000001125.E4	90	90	19	16	9	12	9.79	6.3	3.8	2.55	0.575792	0.763166	17	24	5.3	5.3	4.3	12.39	2554	1028	309	546	12_0_109898441_109895797_109895886_109895487	5_0_114370059_114368941_114369030_114368394	2	87.78
CONT_698	DOLPP1	ENST00000540102.E4	ENSMUST00000133991.E5	99	99	9	10	12	13	9.99	9.99	6.55	6.77	0.0115006	2.18508	19	23	10.47	8.68	10.36	4.93	211	179	1092	488	9_1_131847585_131847797_131847895_131848988	2_1_30396252_30396432_30396530_30397019	2	87.88
CONT_699	MTA3	ENST00000406652.E3	ENSMUST00000067826.E3	94	94	8	17	9	15	8.78	8.78	9.82	9.73	0.565152	-0.153935	43	43	7.64	10.47	3.94	4.46	8602	6147	30257	23621	2_1_42797644_42806247_42806340_42836598	17_1_83708466_83714614_83714707_83738329	2	87.23
CONT_700	RAB1A	ENST00000409751.E3	ENSMUST00000020358.E4	96	96	29	26	16	16	10.86	10.86	4.77	7.03	1.02278	0.250164	76	48	9.07	8.65	9.59	11.21	13655	4175	1912	1187	2_0_65331868_65318117_65318212_65316204	11_1_20218908_20223084_20223179_20224367	2	98.96
CONT_701	ATXN3	ENST00000554592.E3	ENSMUST00000159883.E3	42	42	4	6	11	7	10.86	10.08	0.8	-2.13	2.72572	1.6971	66	47	9.04	9.04	9.54	10.55	539	229	2261	2084	14_0_92563018_92562437_92562478_92560175	12_0_101948275_101948004_101948045_101945919	1.95238	95.12
CONT_702	GOLM1	ENST00000388712.E4	ENSMUST00000095739.E5	55	55	14	10	4	4	11	10.22	7.67	7.39	-0.190322	1.52951	24	21	2.76	10.51	7.78	6.32	24820	13447	5964	1030	9_0_88692327_88667452_88667506_88661487	13_0_59664198_59650696_59650750_59649665	2	89.09
CONT_703	SCRN1	ENST00000409497.E4	ENSMUST00000019268.E5	195	195	37	37	50	52	10.47	11	7.01	6.06	-0.318183	1.97404	15	23	10.67	11.08	11.65	12.19	3100	2554	3960	1894	7_0_29983593_29980298_29980492_29976337	6_0_54525509_54522760_54522954_54520865	2	83.08
CONT_704	ASB7	ENST00000332783.E5	ENSMUST00000124899.E5	606	606	103	102	116	97	7.44	7.44	6.71	6.45	2.34911	4.0444	32	27	10.03	10.03	13.26	11.58	17009	18824	18280	11724	15_1_101152632_101169642_101170247_101188528	7_0_66679080_66659650_66660255_66647925	2	88.94
CONT_705	HAUS1	ENST00000589554.E3	ENSMUST00000048192.E5	124	124	21	19	14	3	6.36	8.42	7.28	2.38	-0.995102	2.18476	27	29	8.68	7.36	6.39	10.53	17098	951	708	373	18_1_43685334_43702433_43702556_43703265	18_0_77761982_77760907_77761030_77760533	1.91935	84.87
CONT_706	CASP9	ENST00000333868.E7	ENSMUST00000030747.E7	180	180	29	26	12	8	9.6	9.6	10.4	9.94	0.510307	1.65249	32	39	7.79	8.95	8.6	10.93	9158	4276	1271	488	1_0_15831106_15821768_15821947_15820496	4_1_141807262_141811539_141811718_141812207	2	80.66
CONT_707	RBBP6	ENST00000564314.E12	ENSMUST00000071590.E14	69	69	14	22	25	16	9.88	9.88	10.16	7.02	-1.19714	-0.338123	43	33	8.34	9.07	5.76	6.49	1132	2215	2277	2204	16_1_24574985_24576118_24576186_24578464	7_1_122992454_122994670_122994738_122996943	2	86.96
CONT_708	LMBR1L	ENST00000553040.E6	ENSMUST00000109127.E16	162	162	34	35	35	20	6.29	8.92	8.74	5.62	1.15704	2.22859	20	0	10.24	9.27	9.91	12.8	2282	1089	204	156	12_0_49494171_49491727_49491888_49491522	15_0_98905916_98904665_98904826_98904508	1.90123	96.1
CONT_709	CLPTM1	ENST00000337392.E4	ENSMUST00000055242.E4	159	159	38	28	29	24	6.92	10.28	12.17	8.97	4.34875	2.82104	16	22	6.06	5.46	12.62	7.58	1228	715	2745	2672	19_1_45476467_45477696_45477854_45480600	7_0_19646716_19645842_19646000_19643169	2	89.31
CONT_710	ZFAND2B	ENST00000468301.E3	ENSMUST00000161657.E2	127	132	16	18	44	31	7.34	8.88	7.74	6.48	3.76398	3.2001	26	20	9.16	9.16	8.77	7.38	226	220	112	133	2_1_220072143_220072370_220072496_220072609	1_1_75169279_75169500_75169631_75169765	1.96212	96.06
CONT_711	SLC11A2	ENST00000547732.E2	ENSMUST00000123461.E3	149	149	43	42	71	44	7.15	7.7	3.42	4.2	1.06279	0.0494099	21	13	9.68	7.53	8.81	9.91	17690	1959	3039	757	12_0_51420098_51402259_51402407_51399219	15_0_100412191_100410083_100410231_100409325	1.90604	80.99
CONT_712	EPB41L2	ENST00000525193.E12	ENSMUST00000053748.E17	99	99	22	24	21	20	9.06	9.06	6.04	7.03	-1.20585	2.48439	41	46	9.26	7.09	6.25	9.32	19461	1915	1817	1503	6_0_131206236_131186676_131186774_131184858	10_1_25504259_25506175_25506273_25507777	2	95.96
CONT_713	DHX36	ENST00000308361.E20	ENSMUST00000029336.E21	100	100	16	14	9	26	8.68	9.65	8.34	8.34	-0.815612	-0.178421	15	26	9.43	7.64	9.28	12.41	2325	2240	93	111	3_0_154000977_153998552_153998651_153998458	3_0_62475270_62472930_62473029_62472818	2	95
CONT_714	FARP1	ENST00000319562.E20	ENSMUST00000026635.E20	69	69	13	17	27	28	10.1	10.1	11.53	7.52	-0.719797	-0.299804	34	24	9.04	7.26	7.66	8.62	3097	2500	234	142	13_1_99087960_99091058_99091126_99091361	14_1_121272874_121275375_121275443_121275586	2	95.65
CONT_715	SRSF4	ENST00000466448.E4	ENSMUST00000030743.E4	215	215	18	27	44	25	8.56	8.56	11.49	13.4	2.34113	1.59349	37	32	5.28	5.28	9.45	9.46	4463	5463	5469	2190	1_0_29485886_29481208_29481422_29475738	4_1_131892193_131897657_131897871_131900062	2	93.02
CONT_716	TSPAN4	ENST00000409531.E5	ENSMUST00000138092.E5	102	102	23	20	14	17	4.68	4.17	7.87	5.76	4.12818	3.15305	20	0	10.26	9.79	4.54	8.23	1001	735	79	100	11_1_864511_865513_865614_865694	7_1_141490836_141491572_141491673_141491774	1.92157	91.84
CONT_717	CAPZB	ENST00000401084.E8	ENSMUST00000042675.E8	77	77	11	15	7	9	8.73	8.73	10.4	9.62	4.88594	3.59368	19	26	10.03	10.03	13.55	13.92	752	661	4740	3170	1_0_19671681_19670852_19670928_19666111	4_1_139287094_139287756_139287832_139291003	2	92.21
CONT_718	ETV1	ENST00000497115.E3	ENSMUST00000162730.E3	54	54	5	8	1	1	8.3	8.3	11.18	11.02	-0.925598	1.10957	62	30	10.51	10.57	9.22	8.55	9157	9885	38180	34553	7_0_14026263_14017052_14017105_13978871	12_1_38783285_38793171_38793224_38827778	2	98.15
CONT_719	PADI2	ENST00000375481.E8	ENSMUST00000030765.E8	104	104	31	25	11	8	9.68	9.68	8.69	8.85	1.24993	1.65243	45	37	10.07	7.66	5.19	6.55	1818	503	761	322	1_0_17413016_17411094_17411197_17410332	4_1_140932243_140932747_140932850_140933173	1.80769	88.3
CONT_720	MMP19	ENST00000552872.E5	ENSMUST00000026411.E5	246	246	21	31	100	73	6.57	8.27	8.23	9.88	3.81807	2.65965	53	51	6.99	8.37	6.47	9.36	925	524	761	583	12_0_56234451_56233280_56233525_56232518	10_1_128795035_128795560_128795805_128796389	1.95935	86.72
CONT_721	CTSB	ENST00000530640.E5	ENSMUST00000006235.E5	119	119	28	9	38	42	9.89	9.89	8.32	3.11	2.58115	3.24155	18	28	9.08	8.91	3.26	2.45	1701	684	893	1507	8_0_11708375_11706555_11706673_11705661	14_1_63135722_63136407_63136525_63138033	1.89916	83.19
CONT_722	IARS	ENST00000375629.E3	ENSMUST00000165316.E3	157	157	18	17	29	30	7.64	8.61	6.22	7.99	-0.497833	-0.968359	25	14	6.93	7.99	7.29	5.54	1018	645	215	210	9_0_95051583_95050408_95050564_95050192	13_1_49687511_49688157_49688313_49688524	1.98726	89.1
CONT_723	YIF1A	ENST00000484814.E2	ENSMUST00000025811.E3	105	105	28	27	56	57	9.6	9.6	11.73	10.72	0.940819	0.875456	12	37	10.25	5.35	2.64	1.48	1038	141	135	127	11_0_66056426_66055283_66055387_66055147	19_1_5089630_5089772_5089876_5090004	1.92381	92.08
CONT_724	CHIC2	ENST00000263921.E4	ENSMUST00000075452.E4	57	57	6	6	10	10	10.47	10.47	10.24	10.43	0.231259	0.231259	43	39	9.35	9.35	7.64	6.51	34835	15558	166	162	4_0_54915122_54880230_54880286_54880063	5_0_75027068_75011453_75011509_75011290	2	100
CONT_725	FAM53C	ENST00000434981.E2	ENSMUST00000097622.E2	230	230	42	54	71	39	4.78	5.75	5.34	5.53	1.58847	3.64009	20	18	10.07	9	5.94	6.23	3331	2897	395	348	5_1_137673541_137676873_137677102_137677498	18_1_34759597_34762495_34762724_34763073	1.97391	88.99
CONT_726	DENND4C	ENST00000380432.E9	ENSMUST00000045512.E13	146	146	21	25	35	44	8.38	8.49	11.08	11.56	0.314093	-0.272509	18	27	9.25	9.25	10.37	9.68	7522	3335	1431	2317	9_1_19316837_19324360_19324505_19325937	4_1_86799571_86802907_86803052_86805370	1.87671	95.62
CONT_727	DENND6A	ENST00000487662.E5	ENSMUST00000037585.E8	63	63	4	5	11	12	6.13	6.37	13.14	9.59	3.29192	-0.450571	20	31	8.49	8.92	12.36	9.11	1579	1122	1382	966	3_0_57646487_57644845_57644907_57643462	14_1_26604753_26605876_26605938_26606905	1.90476	91.67
CONT_728	PSMD4	ENST00000368884.E6	ENSMUST00000140280.E4	216	216	26	24	23	17	7.43	8.69	11.7	9.59	-1.39668	0.199767	30	40	10.03	11.08	8.35	9.46	159	160	394	539	1_1_151237710_151237870_151238085_151238480	3_0_95034942_95034566_95034781_95034026	1.90741	92.23
CONT_729	RCN3	ENST00000270645.E3	ENSMUST00000117546.E3	203	203	43	39	79	60	8.81	7.63	7.34	9.62	3.36201	2.50138	13	25	7.83	5.12	10	8.77	5478	2740	2637	1660	19_1_50031971_50037450_50037652_50040290	7_0_45091441_45088498_45088700_45086837	1.89163	89.58
CONT_730	KAT7	ENST00000509773.E7	ENSMUST00000103159.E7	192	192	32	26	36	36	10.13	8.35	5.89	8.96	1.91929	1.99132	46	54	9.27	9.27	9.84	9	1906	2109	3325	2100	17_1_47893275_47895182_47895373_47898699	11_0_95286330_95284029_95284220_95281928	2	90.1
CONT_731	PRPF8	ENST00000304992.E4	ENSMUST00000018449.E3	165	165	18	25	41	42	4.74	4.74	6.26	10.37	1.42725	1.29166	37	33	8.05	7.93	11.72	10.95	1239	1948	90	91	17_0_1586827_1585423_1585587_1585332	11_1_75487793_75489742_75489906_75489998	1.91515	89.87
CONT_732	BTBD7	ENST00000355125.E2	ENSMUST00000045652.E6	76	76	9	10	22	26	9.85	11.08	6.95	7.68	1.4586	-0.0621478	16	27	9.11	6.99	9.64	10.15	32180	1439	4246	3059	14_0_93760204_93727948_93728023_93723701	12_0_102812635_102811120_102811195_102808060	2	96.05
CONT_733	SEC61A2	ENST00000441368.E3	ENSMUST00000102981.E3	66	66	18	10	18	18	9.8	9.8	8.11	6.46	2.12929	0.422013	23	33	9.72	9.72	8.97	9.65	2796	1798	6946	4712	10_1_12175307_12178104_12178169_12185116	2_0_5893154_5891290_5891355_5886577	1.90909	92.06
CONT_734	GNB2L1	ENST00000504325.E5	ENSMUST00000125166.E3	111	111	12	14	7	6	7.64	7.64	6.92	8.51	3.74347	-0.0232835	17	28	9.6	10.22	7.79	9.23	309	358	827	187	5_0_180666487_180666067_180666177_180665239	11_1_48803499_48803858_48803968_48804156	1.94595	95.37
CONT_735	CNOT8	ENST00000517568.E3	ENSMUST00000020822.E3	194	194	23	39	34	37	9.27	9.22	10.01	5.01	0.238599	1.29534	33	17	9.33	10.13	6.35	6.19	1796	1493	5275	1598	5_1_154242955_154244752_154244945_154250221	11_1_58109766_58111260_58111453_58113052	1.96907	87.43
CONT_736	CCDC88A	ENST00000263630.E18	ENSMUST00000040182.E18	165	165	19	19	51	59	8.62	10.74	6.7	7.73	1.47136	-0.87367	38	39	9.49	9.49	5.73	8.2	5601	6837	3523	3031	2_0_55555430_55549664_55549828_55546140	11_1_29470456_29477294_29477458_29480490	1.85455	88.89
CONT_737	LRP6	ENST00000261349.E20	ENSMUST00000111950.E8	231	231	45	41	56	64	10.67	10.86	7.7	7.81	1.3352	1.8282	20	17	8.3	8.3	11.66	12.37	3861	1372	1258	1221	12_0_12283717_12279625_12279855_12278366	6_0_134457658_134456055_134456285_134454833	2	88.31
CONT_738	PSMD2	ENST00000439383.E3	ENSMUST00000172207.E5	225	225	42	46	25	32	10.67	10.67	4.83	5.44	1.48176	2.28913	26	19	10.77	11.08	8.02	5.52	188	148	298	210	3_1_184019446_184019635_184019859_184020158	16_1_20654669_20654818_20655042_20655253	1.99111	89.29
CONT_739	PPM1M	ENST00000296487.E7	ENSMUST00000136431.E3	64	64	12	9	5	6	8.94	8.94	5	6.16	1.12038	1.46612	20	18	10.1	8.05	8.27	11.71	183	161	255	210	3_1_52282469_52282653_52282716_52282972	9_0_106196593_106196368_106196431_106196157	2	90.62
CONT_740	DOCK4	ENST00000464338.E3	ENSMUST00000037488.E35	61	61	7	19	20	15	6.32	4.82	9.97	10.49	2.29897	1.65243	31	34	9.88	9.88	10.17	10.51	932	773	4494	3959	7_0_111423913_111422920_111422980_111418425	12_1_40794863_40795637_40795697_40799657	1.90164	93.1
CONT_741	CNOT8	ENST00000520671.E2	ENSMUST00000020822.E3	194	194	23	39	34	37	9.27	9.22	10.01	5.01	0.238599	1.29534	33	17	8.8	10.13	6.35	6.19	6423	1493	5275	1598	5_1_154238328_154244752_154244945_154250221	11_1_58109766_58111260_58111453_58113052	1.96907	87.43
CONT_742	RPL18	ENST00000549273.E2	ENSMUST00000075178.E3	87	87	14	16	6	7	9.16	10.22	10.44	6.35	0.390793	1.98765	29	19	8.27	9.26	11.51	13.62	1263	1113	367	189	19_0_49122398_49121048_49121134_49120680	7_1_45718139_45719253_45719339_45719529	1.86207	92.59
CONT_743	NDRG2	ENST00000557353.E3	ENSMUST00000004673.E4	106	106	13	14	17	5	5.19	4.8	10.02	4.69	4.12516	2.71037	53	27	4.15	8.66	3.14	5.18	743	300	226	244	14_0_21491400_21490551_21490656_21490324	14_0_51911086_51910680_51910785_51910435	2	88.68
CONT_744	MDM2	ENST00000393410.E2	ENSMUST00000132277.E4	75	75	5	6	1	1	9.85	8.7	10.42	13.86	-0.749722	1.23064	36	51	6.32	4.67	7.96	9.24	4261	4470	25645	2819	12_1_69203072_69207334_69207408_69233054	10_0_117709700_117705155_117705229_117702335	2	90.67
CONT_745	NARG2	ENST00000439632.E11	ENSMUST00000034761.E11	176	176	40	50	24	15	9.35	9.35	2.65	1.4	1.93672	1.08879	13	16	10.93	10.93	5.79	6.71	702	572	5424	4551	15_0_60741047_60740169_60740344_60734744	9_1_69416361_69416934_69417109_69421661	2	86.93
CONT_746	LDHA	ENST00000486690.E2	ENSMUST00000132157.E3	174	174	27	25	40	49	10.07	9.6	8.08	9.87	0.455459	1.062	38	20	11	8.46	7	7.43	3868	1087	1829	533	11_1_18418515_18422384_18422557_18424387	7_1_46849090_46850178_46850351_46850885	1.91954	84.43
CONT_747	CCT7	ENST00000537131.E4	ENSMUST00000032078.E5	53	53	9	7	6	8	8.46	8.46	8.25	7.16	0.653078	0.653078	29	22	7.13	5.53	8.41	7.09	867	337	494	465	2_1_73470257_73471125_73471177_73471672	6_1_85461170_85461508_85461560_85462026	1.88679	90
CONT_748	AP3M2	ENST00000521280.E6	ENSMUST00000163739.E7	208	208	24	31	100	70	8.76	8.76	10.08	10.04	1.15485	3.07869	36	25	6.95	6.95	7.46	8.11	1603	1265	294	219	8_1_42023078_42024682_42024889_42025184	8_0_22792718_22791245_22791452_22791025	1.96154	89.71
CONT_749	FTSJ1	ENST00000348411.E6	ENSMUST00000033513.E6	53	53	3	5	2	2	7.39	7.39	6.56	7.23	4.18851	3.23048	26	28	6.41	6.41	11.36	11.18	2034	2057	85	88	X_1_48337504_48339539_48339591_48339677	X_0_8248979_8246869_8246921_8246780	1.81132	91.67
CONT_750	ILVBL	ENST00000533747.E3	ENSMUST00000105384.E3	202	202	35	25	34	32	9.35	9.68	8.65	7.7	0.727763	3.64338	38	52	8.17	4.72	8.46	9.18	1348	1350	131	116	19_0_15235736_15234186_15234387_15234054	10_1_78575231_78576582_78576783_78576900	1.9604	87.37
CONT_751	MMS22L	ENST00000275053.E12	ENSMUST00000131282.E5	120	120	35	40	36	37	10.1	10.65	6.77	8.92	-0.359023	0.309512	18	19	9.37	9.37	12.46	8.02	12647	7740	2208	3739	6_0_97694504_97681737_97681856_97679528	4_1_24521303_24529044_24529163_24532903	1.85	90.99
CONT_752	ERH	ENST00000557016.E3	ENSMUST00000021559.E3	121	121	37	31	12	15	8.07	8.07	12.33	11.2	-1.09241	1.26699	56	27	10.47	10.47	9.96	8.13	7741	3346	6322	2962	14_0_69861542_69853680_69853800_69847357	12_0_80640957_80637490_80637610_80634527	2	90.08
CONT_753	KLHDC2	ENST00000555443.E11	ENSMUST00000021362.E12	53	53	5	5	4	4	11.81	11.81	10.73	11	1.15878	-1.26167	14	57	8.56	8.56	10.74	10.6	84	941	235	113	14_1_50249175_50249260_50249312_50249548	12_1_69309045_69309987_69310039_69310153	2	96.23
CONT_754	STX3	ENST00000530221.E2	ENSMUST00000069285.E9	111	111	7	13	7	27	8.68	9.16	6.13	10.15	3.66037	1.06274	15	29	10.86	6.52	9.99	9.65	1857	2253	1800	1345	11_1_59560987_59562845_59562955_59564756	19_0_11785390_11783026_11783136_11781680	1.94595	90.74
CONT_755	EFTUD1	ENST00000561389.E5	ENSMUST00000125245.E6	138	138	18	22	16	18	7.51	8.35	9.29	9.01	0.926047	-1.78209	15	20	9.43	10.77	6.51	7.21	714	1071	1896	1420	15_0_82533611_82532759_82532896_82530862	7_1_82671738_82672810_82672947_82674368	2	93.48
CONT_756	NOP58	ENST00000264279.E10	ENSMUST00000027174.E10	164	164	25	20	31	22	6.64	10.47	10.8	10.17	1.39273	0.230182	34	32	5.99	5.49	8.68	6.19	2770	842	1541	876	2_1_203157626_203160397_203160560_203162102	1_1_59704750_59705593_59705756_59706633	2	90.85
CONT_757	WDR54	ENST00000409791.E4	ENSMUST00000154625.E2	54	54	19	20	16	7	6.74	7.23	8.15	3.74	1.45678	0.230625	34	18	8.16	8.16	4.1	7.12	92	94	323	294	2_1_74650512_74650605_74650658_74650982	6_0_83155070_83154922_83154975_83154627	2	92.59
CONT_758	TTLL4	ENST00000457313.E9	ENSMUST00000042125.E10	83	83	8	9	5	5	8.7	8.7	7.86	7.71	0.4153	0.4153	31	33	8.28	9.09	9.83	10.74	95	82	224	162	2_1_219611917_219612013_219612095_219612320	1_1_74687395_74687478_74687560_74687723	2	93.98
CONT_759	SOS2	ENST00000555794.E2	ENSMUST00000183277.E8	99	99	9	14	5	7	10.51	10.57	8.79	8.52	0.0197224	-1.26759	30	24	7.82	6.99	8.25	7.61	6019	4744	12844	9033	14_0_50647290_50641172_50641270_50628327	12_0_69632060_69627217_69627315_69618183	2	88.89
CONT_760	ZNF385A	ENST00000549937.E2	ENSMUST00000168828.E3	111	111	8	14	35	13	10.77	10.77	8.07	7.22	2.47777	2.11333	16	0	10.43	8.34	4.96	5.69	8473	12664	1708	2178	12_0_54778212_54769628_54769738_54767919	15_0_103333065_103320290_103320400_103318111	2	94.59
CONT_761	CKMT2	ENST00000424301.E7	ENSMUST00000022122.E6	86	86	10	10	31	26	7.13	7.13	9.33	10.56	0.0564063	1.64544	62	17	7.77	7.77	8.09	5.94	1700	1193	732	540	5_1_80551033_80552734_80552819_80553552	13_0_91861138_91859859_91859944_91859318	2	96.51
CONT_762	UNG	ENST00000336865.E3	ENSMUST00000112275.E2	98	98	17	14	20	19	8.68	7.48	8.61	8.56	3.68006	0.985441	0	30	9.11	7.77	7.7	10.91	2617	3587	839	385	12_1_109537089_109539707_109539804_109540644	5_1_114132276_114135864_114135961_114136347	2	90.82
CONT_763	TRMT61A	ENST00000389749.E2	ENSMUST00000168338.E2	360	360	64	62	51	59	10.1	9.6	6.26	6.84	2.53604	3.81807	19	14	9.22	1.4	9.41	9.93	688	302	2272	1839	14_1_103995598_103996287_103996646_103998919	12_1_111678300_111678603_111678962_111680802	1.92778	88.18
CONT_764	EMC4	ENST00000558810.E2	ENSMUST00000028551.E2	115	115	7	10	26	25	8.04	8.04	8.66	6.33	-0.404808	-0.345043	26	31	10.07	10.67	10.18	8.52	335	302	2042	3096	15_1_34517401_34517737_34517851_34519894	2_0_112367819_112367402_112367516_112364305	1.93043	96.4
CONT_765	RGPD6	ENST00000446930.E2	ENSMUST00000003310.E2	65	68	10	10	6	4	9.72	9.72	1.63	7.96	0.42377	1.09071	17	24	10.67	9.85	4.27	7.31	7231	4932	1581	1260	2_0_111334530_111327234_111327298_111325652	10_1_58447051_58451984_58452051_58453312	1.95588	98.46
CONT_766	WBP4	ENST00000379487.E3	ENSMUST00000022601.E3	63	63	16	23	6	14	8.88	8.55	7.78	11.09	1.3991	1.77768	11	29	0.57	0.57	5.97	8.15	2299	3268	85	109	13_1_41636852_41639152_41639214_41639300	14_0_79480373_79477042_79477104_79476932	2	92.06
CONT_767	EIF4A3	ENST00000269349.E4	ENSMUST00000026667.E4	63	63	7	8	3	18	8.68	8.68	6.58	9.47	0.845019	2.41152	15	19	8.55	5.95	9.4	7.89	400	531	1178	769	17_0_78115581_78115118_78115180_78113939	11_0_119296067_119295473_119295535_119294703	2	85.71
CONT_768	CCSER2	ENST00000498300.E6	ENSMUST00000183316.E6	40	40	2	2	1	1	1.34	1.34	-1.74	-0.24	2.85135	2.85135	71	71	7.36	7.36	5.98	7.29	7334	4551	6115	5988	10_1_86259715_86267050_86267089_86273205	14_0_36890342_36885751_36885790_36879762	2	100
CONT_769	SLC25A40	ENST00000341119.E9	ENSMUST00000170496.E8	110	110	24	26	28	24	7.96	7.96	8.29	9.8	1.08438	1.50609	23	27	9.79	9.79	6.77	5.3	3085	3512	2039	2205	7_0_87476264_87473069_87473178_87471029	5_1_8443785_8447298_8447407_8449613	2	93.64
CONT_770	RABL3	ENST00000468192.E4	ENSMUST00000023524.E5	151	151	26	16	36	33	7.12	7.12	5.7	6.03	1.24415	-1.02076	35	38	7.23	8.84	12.8	11.51	7426	3506	4198	3553	3_0_120424847_120417270_120417420_120413071	16_1_37560109_37563616_37563766_37567320	2	93.38
CONT_771	CD44	ENST00000527889.E2	ENSMUST00000111190.E3	134	137	21	21	29	15	8.08	8.08	14.18	11.21	-1.69625	0.95403	21	50	10.77	10.77	8.93	10.94	3533	3584	6424	5592	11_1_35198287_35201821_35201954_35208379	2_0_102865281_102861560_102861696_102855967	2	84.67
CONT_772	TADA2A	ENST00000591992.E4	ENSMUST00000018795.E7	89	89	15	12	16	23	8.24	8.1	6.64	8.71	-1.50013	2.78924	31	28	8.59	8.59	11.46	11.83	1901	1908	2044	1066	17_1_35800763_35802665_35802753_35804798	11_0_84106189_84104192_84104280_84103125	1.93258	90.7
CONT_773	OGG1	ENST00000344629.E2	ENSMUST00000136263.E2	248	248	38	39	57	30	10.47	10.47	6.39	5.89	-0.684737	1.55874	0	16	10.9	10.9	9.41	8.63	521	1002	577	533	3_1_9792107_9792629_9792876_9793454	6_1_113327362_113328365_113328612_113329146	2	84.68
CONT_774	ARHGAP22	ENST00000249601.E2	ENSMUST00000111956.E3	200	200	48	40	80	65	9.22	10.07	8.78	11.17	2.41152	3.65082	27	48	9.65	5.2	10.79	11.32	21610	54672	27402	26720	10_0_49812808_49790998_49791197_49763595	14_1_33217111_33271784_33271983_33298704	1.98	85.86
CONT_775	WSB1	ENST00000579733.E2	ENSMUST00000131848.E4	132	132	13	10	24	40	8.35	8.35	10.45	8.3	0.567115	-1.03861	58	56	8.99	9.99	8.25	6.97	10344	2089	1870	1606	17_1_25621461_25631806_25631937_25633808	11_0_79248391_79246170_79246301_79244563	2	90.15
CONT_776	OSBPL9	ENST00000462759.E2	ENSMUST00000159545.E4	96	96	15	20	7	11	9.26	9.26	9.35	10	0.0401743	2.9709	17	38	7.93	7.61	6.77	9.07	15411	31151	1078	1333	1_1_52195796_52211208_52211303_52212382	4_0_109133744_109102497_109102592_109101163	2	87.5
CONT_777	TTC7A	ENST00000440051.E4	ENSMUST00000125875.E13	58	58	4	8	2	1	8.41	8.41	10.69	7.8	2.71037	3.1805	37	20	8.73	10.13	9.98	11.82	11972	879	821	1121	2_1_47238574_47250547_47250604_47251426	17_1_87340008_87340888_87340945_87342067	2	91.38
CONT_778	PET112	ENST00000263985.E5	ENSMUST00000029726.E5	123	123	9	10	43	27	6.68	6.68	6.57	5.91	3.08576	3.08576	30	28	9.88	7.85	11.5	10.79	744	435	7907	6214	4_0_152638028_152637161_152637283_152629253	3_1_85604579_85605015_85605137_85611352	1.9187	88.98
CONT_779	FRYL	ENST00000503238.E44	ENSMUST00000156661.E6	98	98	14	12	10	10	10.22	10.22	7.84	10.69	0.653682	0.166029	21	15	5.99	5.99	9.54	8.06	284	335	4143	4956	4_0_48542370_48541988_48542085_48537844	5_0_73064939_73064506_73064603_73059549	2	93.88
CONT_780	ARHGEF7	ENST00000370623.E8	ENSMUST00000098938.E9	139	139	16	26	63	26	7.67	6.62	4.49	4.25	3.66624	3.07869	33	63	9.1	7.44	7	10.48	6143	3392	778	662	13_1_111920017_111926161_111926299_111927078	8_1_11805323_11808716_11808854_11809517	1.81295	89.68
CONT_781	PKNOX2	ENST00000559662.E4	ENSMUST00000176562.E3	109	109	7	8	6	6	10.67	10.67	13.85	13.58	2.1125	3.15305	35	37	5.96	5.42	14.04	13.76	19358	18681	16453	13545	11_1_125201821_125221180_125221288_125237742	9_0_36987168_36968378_36968486_36954832	1.90826	97.12
CONT_782	ILK	ENST00000528784.E4	ENSMUST00000127298.E4	86	86	6	7	0	11	5.57	3.49	7.43	9.81	2.90565	-0.899643	16	20	8.4	8.4	8.13	8.96	103	104	142	140	11_1_6630198_6630302_6630387_6630530	7_1_105741043_105741148_105741233_105741374	2	89.53
CONT_783	SLC4A3	ENST00000416910.E6	ENSMUST00000124341.E12	185	185	28	20	36	40	4.94	8.46	12.24	9.33	1.79076	1.34724	31	28	6.74	6.74	8.57	7.31	440	370	666	448	2_1_220498701_220499142_220499326_220499993	1_1_75552252_75552623_75552807_75553256	1.94595	87.78
CONT_784	SEC61G	ENST00000352861.E2	ENSMUST00000109643.E2	100	100	15	16	4	4	8.83	8.49	10.48	7.94	0.00288646	1.05963	22	49	8.83	9.09	8.75	7.61	1563	1631	1613	1534	7_0_54826851_54825188_54825287_54823574	11_0_16508104_16506373_16506472_16504838	1.9	92.63
CONT_785	POLK	ENST00000505975.E11	ENSMUST00000022172.E11	97	97	22	16	8	11	4.72	8.56	10.86	12.51	-2.41811	-0.833847	26	20	8.73	8.49	6.79	8.41	3285	1658	3437	2202	5_1_74882883_74886169_74886265_74889703	13_0_96490937_96489182_96489278_96486979	2	80.41
CONT_786	ISYNA1	ENST00000578963.E2	ENSMUST00000019283.E5	194	194	40	37	50	16	4.87	6.92	-0.18	0.66					4.9	4.9	7.22	11.61	95	89	204	150	19_0_18547783_18547494_18547687_18547289	8_1_70595271_70595361_70595554_70595705	1.80412	86.29
CONT_787	VPS39	ENST00000318006.E11	ENSMUST00000028752.E11	130	130	23	27	12	14	8.88	8.88	8.13	11.56	1.12344	-0.329574	14	55	9.07	10.49	8.82	12.97	4365	4946	3856	4674	15_0_42470416_42465921_42466050_42462064	2_0_120338466_120333390_120333519_120328715	1.95385	94.49
CONT_788	DCTN2	ENST00000548249.E12	ENSMUST00000026479.E12	103	103	10	17	7	10	6.03	6.3	12.01	7.85	3.65082	-0.943735	21	26	6.23	6.23	9.17	8.83	256	181	106	94	12_0_57926355_57925996_57926098_57925889	10_1_127277938_127278120_127278222_127278317	2	89.32
CONT_789	MATN2	ENST00000522025.E4	ENSMUST00000163455.E5	123	123	33	28	37	22	8.73	10.28	4.08	5.16	3.36201	2.6818	16	15	6.42	6.38	9.33	10.23	19508	22969	17355	9946	8_1_98954127_98973636_98973758_98991114	15_1_34355685_34378655_34378777_34388724	1.8374	84.07
CONT_790	C17orf62	ENST00000580560.E2	ENSMUST00000149351.E2	70	74	13	8	28	20	10.28	10.06	2.26	9.97	0.936226	0.870418	24	17	7.75	8.27	6.22	5.27	4007	400	662	868	17_0_80408576_80404499_80404568_80403836	11_0_121227243_121226769_121226842_121225900	1.91815	94.2
CONT_791	KBTBD3	ENST00000531837.E3	ENSMUST00000049648.E2	245	245	58	70	33	86	8.17	9.04	8.26	9.14	0.516037	-0.90493	29	36	0.75	8.56	10.55	10.46	17397	6892	4409	12777	11_0_105947234_105929592_105929836_105925182	9_1_4309934_4316827_4317071_4329849	1.89388	88.79
CONT_792	LRRC20	ENST00000355790.E3	ENSMUST00000049242.E3	150	150	22	31	4	12	8.99	8.99	9.7	10.8	1.32515	1.24815	38	39	8.73	10.24	4.32	6.63	35749	44577	16522	20838	10_0_72136208_72100309_72100458_72083786	10_1_61482482_61527060_61527209_61548048	2	87.33
CONT_793	CREBBP	ENST00000262367.E5	ENSMUST00000023165.E5	114	114	27	27	17	17	9.72	9.72	6.1	6.1	0.535108	0.535108	33	33	11	11	8.76	9.14	1291	1265	9054	8679	16_0_3843387_3841982_3842095_3832927	16_0_4138745_4137366_4137479_4128686	2	100
CONT_794	ATP5B	ENST00000553007.E4	ENSMUST00000026459.E6	159	159	22	22	27	20	10.06	7.81	5.8	9.51	-1.52618	2.60297	37	13	10.22	9.6	10.15	11.97	571	411	92	101	12_0_57037187_57036457_57036615_57036364	10_1_128085626_128086038_128086196_128086298	2	88.05
CONT_795	GTPBP4	ENST00000360059.E3	ENSMUST00000021574.E3	104	104	14	10	26	6	7.66	7.66	11.86	10.35	2.03673	1.86989	26	33	9.11	9.11	8.49	8.01	3269	609	73	80	10_1_1038599_1041869_1041972_1042046	13_0_8992645_8991932_8992035_8991851	2	91.35
CONT_796	VPS11	ENST00000527798.E3	ENSMUST00000034644.E3	136	136	18	26	11	26	3.22	5.91	7.87	11.87	-0.619296	2.18533	22	0	9.27	10.65	12.69	11.48	97	91	656	310	11_1_118940054_118940152_118940287_118940944	9_0_44359839_44359612_44359747_44359301	1.95588	91.73
CONT_797	NUP107	ENST00000229179.E18	ENSMUST00000167943.E18	70	70	8	9	17	18	9.48	9.48	6.42	6.02	0.390994	-2.43575	20	20	8.88	11	7.08	8.13	3574	3784	702	304	12_1_69115932_69119507_69119576_69120279	10_0_117770188_117766334_117766403_117766029	2	90
CONT_798	TOM1L1	ENST00000572158.E2	ENSMUST00000154599.E2	85	85	7	16	18	20	8.73	10.17	4.83	6.05	0.347789	0.347789	25	23	9.31	9.31	6.07	7.49	2784	2366	1696	1748	17_1_52978284_52981069_52981153_52982850	11_0_90687513_90685062_90685146_90683313	1.92941	91.46
CONT_799	MCFD2	ENST00000409147.E2	ENSMUST00000144236.E4	160	160	32	36	24	18	9.65	9.65	8.02	8.24	2.40732	3.10154	0	0	9.79	5.66	8.53	7.32	33602	621	2215	1089	2_0_47168711_47134949_47135108_47132733	17_0_87257928_87257147_87257306_87256057	1.95	87.82
CONT_800	MAU2	ENST00000609060.E2	ENSMUST00000050561.E5	95	95	10	10	36	43	8.81	10.08	11.07	8.81	-0.461382	-1.4912	37	34	7.39	8.56	11.47	12.04	1579	726	1906	1406	19_1_19448074_19449654_19449748_19451655	8_0_70031463_70030642_70030736_70029235	1.87368	88.76
CONT_801	RUVBL1	ENST00000464873.E9	ENSMUST00000032165.E9	103	103	17	32	2	14	9.6	9.88	7.33	7.03	-0.335909	1.80012	24	19	9.79	9.46	8.6	8.96	9491	5604	22485	4789	3_0_127816143_127806549_127806651_127784063	6_1_88485911_88491516_88491618_88496408	1.90291	82.65
CONT_802	TOP3A	ENST00000582981.E2	ENSMUST00000002891.E2	60	60	17	18	4	12	10.28	10.86	7.62	9.75	-0.923615	0.964521	55	16	9.84	9.84	11.15	9.92	5657	13496	1915	824	17_0_18217913_18212196_18212255_18210280	11_0_60776922_60763366_60763425_60762541	1.93333	93.1
CONT_803	GCFC2	ENST00000472230.E3	ENSMUST00000152996.E3	225	225	27	35	34	46	4.99	5.55	9.45	9.09	0.0121085	2.36391	25	34	8.02	4.39	5.24	6.2	4099	4773	911	1921	2_0_75933649_75929325_75929549_75928413	6_1_81925894_81930668_81930892_81932814	1.90222	80.84
CONT_804	PDCD4	ENST00000280154.E9	ENSMUST00000165617.E9	108	108	17	15	19	17	6.42	6.38	4.83	4.83	3.03854	2.48496	20	21	8.73	7.82	7.59	10.21	3420	4074	213	221	10_1_112650428_112653849_112653956_112654170	19_1_53922131_53926206_53926313_53926535	2	95.37
CONT_805	ARSK	ENST00000380009.E3	ENSMUST00000120573.E3	160	160	27	30	23	11	6.02	9.14	8.73	8.23	0.559072	-4.34021	56	115	9.46	9.46	7.91	6.37	1762	2070	14866	16606	5_1_94901831_94903594_94903753_94918620	13_0_76093888_76091658_76091817_76075051	2	92.5
CONT_806	HHAT	ENST00000545154.E2	ENSMUST00000044190.E3	68	68	17	23	18	18	6.82	9.06	5.7	9.39	2.78237	-0.474215	35	62	6.36	10.28	10.41	11.45	33747	10722	24548	7257	1_1_210502448_210536196_210536263_210560812	1_0_192759671_192748881_192748948_192741623	1.85294	87.3
CONT_807	MCM3	ENST00000596288.E2	ENSMUST00000053266.E2	113	113	16	21	40	27	8.72	8.69	7.66	6.74	0.337286	0.16702	15	17	8.41	8.41	7.14	5.44	1190	2225	432	341	6_0_52149395_52148092_52148204_52147659	1_0_20820131_20817793_20817905_20817451	1.9469	87.27
CONT_808	ZNRF1	ENST00000335325.E4	ENSMUST00000168428.E4	90	92	15	8	11	12	9.6	9.6	8.76	5.87	1.79501	1.93672	21	25	9.45	6.82	4.95	7.68	1592	2284	1161	1111	16_1_75138787_75140380_75140469_75141631	8_1_111619311_111621596_111621687_111622799	2	91.3
CONT_809	MLTK(protein_coding)	ENST00000476618.E2	ENSMUST00000135204.E2	193	193	35	39	42	42	10.28	10.06	13.12	11.45	0.434241	0.250984	62	49	9.46	11.08	6.91	5.92	14995	12332	78614	57177	2_1_173940730_173955726_173955918_174034533	2_1_72285855_72298188_72298380_72355558	2	94.82
CONT_810	USP19	ENST00000398896.E3	ENSMUST00000178075.E5	134	134	8	11	43	57	10.1	8.14	10.93	11.66	1.34176	2.07059	32	18	6.99	9.73	7.01	5.95	86	85	493	77	3_0_49155090_49154870_49155003_49154376	9_1_108493264_108493350_108493483_108493561	1.98507	82.71
CONT_811	KDM5A	ENST00000399788.E3	ENSMUST00000100996.E3	123	123	25	22	18	25	9.16	9.16	5.2	6.38	0.494683	-0.178421	34	79	11.08	10.03	10.28	10.81	1743	2284	17926	5762	12_0_495063_493197_493319_475270	6_1_120366647_120368932_120369054_120374817	2	92.68
CONT_812	CHMP2B	ENST00000263780.E2	ENSMUST00000004965.E2	92	92	15	26	20	33	10.65	10.1	7.89	10.02	-0.148104	1.44434	13	33	10.13	11.45	10.7	9.82	13142	11420	4923	3919	3_1_87276706_87289849_87289940_87294864	16_0_65562475_65550963_65551054_65547043	2	85.87
CONT_813	GGCT	ENST00000275428.E3	ENSMUST00000131475.E3	136	136	27	34	26	27	10.22	9.6	9.16	8.4	-1.07096	-0.0922973	0	18	3.27	3.27	7.82	8.03	1597	2443	1567	831	7_0_30540152_30538419_30538554_30536851	6_0_54989412_54986833_54986968_54986001	1.94118	87.88
CONT_814	USP48	ENST00000400301.E21	ENSMUST00000055131.E22	107	107	22	16	20	23	8.56	7.87	8.3	11.17	0.845769	2.81427	74	13	9.09	8.78	8.06	2.28	643	265	1909	943	1_0_22030755_22030005_22030111_22028095	4_1_137637890_137638156_137638262_137639206	1.96262	86.67
CONT_815	IL17RC	ENST00000438091.E4	ENSMUST00000147316.E3	110	110	7	5	15	15	5.97	7.64	9.58	6.97	3.76398	3.64009	26	26	8.27	9.2	11.21	10.4	424	88	1881	1273	3_1_9959759_9960184_9960293_9962175	6_1_113472689_113472778_113472887_113474161	1.92727	86.79
CONT_816	TRIM8	ENST00000302424.E2	ENSMUST00000026008.E2	96	96	25	27	15	19	5.82	4.58	7.77	7.78	2.07059	1.87622	16	16	2.99	2.99	9.61	10.21	9465	9709	331	289	10_1_104404944_104414410_104414505_104414837	19_1_46503013_46512723_46512818_46513108	2	96.88
CONT_817	MLX	ENST00000246912.E5	ENSMUST00000149411.E5	100	100	17	15	8	7	1.69	5.66	10.39	7.07	-0.278311	1.20612	38	32	5.54	6.64	6.44	5.01	260	228	203	186	17_1_40720961_40721222_40721321_40721525	11_1_101088704_101088933_101089032_101089219	2	94
CONT_818	WIPF2	ENST00000323571.E2	ENSMUST00000037480.E2	132	131	21	17	27	19	10.28	10.28	11.57	9.18	1.83717	0.926047	17	27	5.59	5.57	10.11	9.68	36898	21071	4012	5595	17_1_38375744_38412643_38412774_38416787	11_1_98863902_98884974_98885104_98890700	2	91.67
CONT_819	HERC2	ENST00000261609.E69	ENSMUST00000076226.E69	192	192	33	26	72	46	10.67	10.67	5.82	7.04	2.18819	2.34113	30	19	4.41	4.94	12.79	12.39	4401	2275	10263	2654	15_0_28412833_28408240_28408431_28397976	7_1_56191934_56194210_56194401_56197056	2	87.5
CONT_820	MRPL52	ENST00000556465.E2	ENSMUST00000010550.E2	58	58	5	6	14	9	8.34	8.28	10.84	10.08	2.40107	3.36791	51	29	7.68	8.28	10.02	8.99	112	73	76	79	14_1_23299149_23299262_23299319_23299396	14_1_54426960_54427034_54427091_54427171	1.89655	85.45
CONT_821	PSMC3	ENST00000602866.E5	ENSMUST00000146506.E5	63	63	4	4	9	10	8.95	8.95	9	8.02	3.54664	0.528946	15	0	9.6	11.08	11.36	9.25	115	85	245	194	11_0_47446158_47445980_47446042_47445734	2_1_91055562_91055648_91055710_91055905	1.90476	93.33
CONT_822	ECE1	ENST00000415912.E18	ENSMUST00000102518.E19	96	96	32	24	41	36	10.67	9.6	9.41	11.31	1.75482	2.02638	38	18	7.62	9.5	9.17	8.81	3407	3453	1615	991	1_0_21551743_21548240_21548335_21546624	4_1_137958189_137961643_137961738_137962730	1.9375	89.25
CONT_823	ARID4A	ENST00000348476.E3	ENSMUST00000046305.E3	111	111	4	6	11	23	8.49	8.88	10.61	12.3	0.564239	0.830833	32	38	11	11	8.12	9.51	1719	2225	3253	2708	14_1_58766578_58768298_58768408_58771662	12_1_71017148_71019374_71019484_71022193	1.92793	97.2
CONT_824	PMPCA	ENST00000371717.E5	ENSMUST00000114093.E5	95	95	18	22	8	5	6.34	6.34	8.41	10.06	-1.85813	2.03344	27	16	7.56	7.64	11.71	8.91	1660	506	1643	687	9_1_139307344_139309005_139309099_139310743	2_1_26390577_26391084_26391178_26391866	1.83158	89.66
CONT_825	ELMO2	ENST00000469801.E7	ENSMUST00000126318.E5	100	100	15	15	14	18	10.07	10.07	3.37	3.3	2.35799	1.28048	25	46	8.28	8.28	7.3	8.05	1601	1348	1062	1110	20_0_45017678_45015977_45016076_45014914	2_0_165311623_165310175_165310274_165309064	2	97
CONT_826	PRDM15	ENST00000447207.E13	ENSMUST00000121584.E14	132	132	25	20	33	34	2.88	3.97	9.03	12.06	2.60395	2.81825	19	17	8.99	8.99	5.2	6.82	2510	2270	1280	798	21_0_43246316_43243674_43243805_43242393	16_0_97811057_97808655_97808786_97807856	2	93.94
CONT_827	NDRG4	ENST00000569923.E13	ENSMUST00000073139.E13	52	52	1	1	24	25	8.34	9.49	9.35	7.25	2.3725	-1.80124	28	31	9.22	7.61	12.12	9.63	111	123	2069	1180	16_1_58543093_58543205_58543256_58545326	8_1_95710969_95711093_95711144_95712325	2	96.15
CONT_828	C12orf4	ENST00000545746.E4	ENSMUST00000032497.E4	182	182	27	26	37	32	7.63	7.96	8.48	9.88	-1.30602	3.62683	20	16	10.06	10.06	9.05	8.37	4106	1539	4285	3399	12_0_4643323_4639035_4639216_4634749	6_1_126944937_126946477_126946658_126950058	2	87.36
CONT_829	WARS	ENST00000557135.E5	ENSMUST00000162748.E4	109	109	16	20	14	14	7.2	4.84	10.34	9.08	1.84166	1.35736	36	22	8.11	9.27	10.36	11.6	1045	1543	5987	5257	14_0_100828045_100826891_100826999_100820903	12_0_108882695_108881043_108881151_108875785	1.81651	90.91
CONT_830	ATG16L2	ENST00000536995.E7	ENSMUST00000131988.E2	102	102	23	22	51	37	7.43	8.05	5.06	7.32	3.92168	1.81567	41	43	9.8	9.73	10.64	8.81	106	91	318	235	11_1_72539821_72539928_72540029_72540348	7_0_101290363_101290170_101290271_101289934	1.86275	88.42
CONT_831	VOPP1	ENST00000427700.E4	ENSMUST00000127485.E3	78	78	9	10	16	18	8.37	10.47	13.5	13.79	3.66567	1.6971	27	29	6.69	6.69	9.83	12.55	23381	15188	5194	12139	7_0_55588765_55565306_55565383_55560111	6_0_57789977_57774711_57774788_57762571	1.84615	93.06
CONT_832	PPP1R12A	ENST00000550903.E8	ENSMUST00000070663.E22	105	105	9	9	1	4	7.44	7.44	6.71	5.95	-0.589573	0.242778	45	26	8.4	6.64	8.04	7.68	2169	546	4511	2363	12_0_80182428_80180154_80180258_80175642	10_1_108268707_108269254_108269358_108271722	2	92.38
CONT_833	MTMR14	ENST00000351233.E14	ENSMUST00000144976.E9	71	68	8	11	25	20	11.08	11.08	10.54	12.83	2.28909	2.49663	22	18	10.03	10.28	9.5	6.05	2573	2032	804	805	3_1_9726931_9729505_9729575_9730380	6_1_113266595_113268628_113268695_113269501	2	91.55
CONT_834	ZNF608	ENST00000505686.E4	ENSMUST00000064763.E6	418	418	70	76	66	79	9.57	9.57	-0.07	6.57	0.587405	0.743996	23	18	9.46	7.61	9.48	9.48	4948	1527	560	596	5_0_123985303_123979937_123980354_123979376	18_0_54897165_54895220_54895637_54894623	1.98565	88.19
CONT_835	HSPA13	ENST00000285667.E3	ENSMUST00000046283.E3	214	214	30	33	13	24	8.88	4.88	6.66	9.28	-1.67828	2.61097	46	36	11	9.45	8.13	11.51	2790	3634	2379	1513	21_0_15753524_15750520_15750733_15748140	16_0_75764944_75761096_75761309_75759582	1.98131	84.91
CONT_836	PGAP3	ENST00000309862.E4	ENSMUST00000128897.E3	63	63	9	1	25	22	8.7	8.7	10.94	12.34	2.50335	3.52623	24	25	6.86	10.47	10.51	7.44	9917	7127	562	553	17_0_37840850_37830870_37830932_37830307	11_0_98398885_98391695_98391757_98391141	2	93.65
CONT_837	FADS1	ENST00000424501.E2	ENSMUST00000010807.E2	111	111	26	19	22	14	5.55	3.37	9.19	11.97	2.96284	1.9158	35	37	9.44	8.94	10.97	8.4	3201	1662	574	647	11_0_61584027_61580715_61580825_61580140	19_1_10183264_10184927_10185037_10185685	2	90.09
CONT_838	SMC4	ENST00000344722.E19	ENSMUST00000148385.E20	174	174	23	25	18	13	7.66	7.66	6.67	8.21	0.92649	2.99503	30	26	8.55	10.06	7.34	9.37	288	184	437	796	3_1_160148531_160148820_160148993_160149431	3_1_69031552_69031737_69031910_69032707	1.97701	92.44
CONT_839	GADD45A	ENST00000370986.E2	ENSMUST00000043098.E2	102	102	11	12	51	15	8.58	8.58	7.41	10.95	3.15119	3.64009	27	29	10.47	11	8.06	9.77	486	89	223	94	1_1_68151221_68151708_68151809_68152033	6_0_67037201_67037010_67037111_67036915	2	88.24
CONT_840	COPS8	ENST00000392008.E6	ENSMUST00000036153.E5	108	108	26	28	7	7	8.83	8.4	5.11	7.82	0.56	0.45839	17	56	4.58	4.58	8.42	6.71	4095	3423	1624	774	2_1_237998637_238002733_238002840_238004465	1_1_90606669_90610093_90610200_90610975	2	94.44
CONT_841	GNB2L1	ENST00000504325.E7	ENSMUST00000125166.E5	111	111	21	18	36	14	10.86	10.86	9.27	8.27	0.35452	1.6108	33	23	8.73	10.24	12.23	8.52	379	1248	566	324	5_0_180665099_180664609_180664719_180664042	11_1_48804296_48805545_48805655_48805980	1.89189	92.38
CONT_842	SLC35B2	ENST00000495706.E2	ENSMUST00000041353.E2	155	155	25	23	34	27	8.56	10.77	11.11	9.92	0.763377	1.79076	27	20	6.92	9.43	11.52	14.47	903	151	697	1229	6_0_44225137_44224079_44224233_44223381	17_1_45564773_45564925_45565079_45566309	1.81935	86.52
CONT_843	FAM117A	ENST00000513602.E2	ENSMUST00000037502.E2	170	170	22	22	24	23	9.43	9.43	10.44	9.06	2.60977	1.54456	23	27	7.77	9.6	12.98	8.23	55776	26737	9956	7269	17_0_47865859_47809913_47810082_47799956	11_1_95337261_95363999_95364168_95371438	2	94.71
CONT_844	HMBS	ENST00000543090.E3	ENSMUST00000097558.E4	50	50	5	9	24	18	8.92	10.19	7.86	7.93	0.212102	1.06196	21	21	7.68	9.14	8.22	10.4	374	361	85	83	11_1_118959417_118959792_118959841_118959927	9_0_44341626_44341215_44341264_44341131	2	96
CONT_845	PHF23	ENST00000320316.E2	ENSMUST00000101526.E2	32	32	2	1	3	3	10.07	9.6	8.7	7.7	1.28967	1.83837	33	21	9.6	10.22	8.03	8.66	1585	1543	151	117	17_0_7142565_7140948_7140979_7140796	11_1_69996053_69997597_69997628_69997746	2	90.62
CONT_846	HTT	ENST00000355072.E61	ENSMUST00000080036.E61	191	191	32	38	30	11	8.28	8.28	10.84	8.97	-1.51971	0.927762	17	17	11.01	10.13	11	8.33	3120	3281	1930	1914	4_1_3231769_3234890_3235080_3237011	5_1_34899927_34903209_34903399_34905314	1.90576	85.16
CONT_847	ITGA5	ENST00000293379.E2	ENSMUST00000023128.E2	131	131	14	24	47	50	10.08	10.08	11.92	11.44	0.622766	1.82077	38	47	9.89	9.89	5.43	5.17	7016	7119	2236	1489	12_0_54812765_54805618_54805748_54803381	15_0_103366300_103359050_103359180_103357560	1.98473	85.38
CONT_848	COL3A1	ENST00000317840.E16	ENSMUST00000087883.E16	99	99	17	16	31	45	7.52	7.52	4.71	7.93	1.88077	-0.413533	0	20	8.14	10.22	8.57	10.11	420	497	578	312	2_1_189857666_189858087_189858185_189858764	1_1_45330608_45331106_45331204_45331517	2	88.89
CONT_849	KIAA1033	ENST00000332180.E29	ENSMUST00000038388.E29	148	148	28	26	15	15	10.1	7.15	8.99	8.85	-0.894498	1.06962	27	15	7.46	8.66	7.83	10.29	2678	1436	2600	1986	12_1_105551100_105553779_105553926_105556527	10_1_83586720_83588157_83588304_83590291	1.98649	93.88
CONT_850	NASP	ENST00000350030.E2	ENSMUST00000030456.E3	48	48	6	3	1	2	10.06	10.06	9.03	6.27	0.0732281	-0.421591	74	30	7.47	7.47	6.73	8.8	7017	4517	10984	3786	1_1_46049877_46056895_46056942_46067927	4_0_116627332_116622767_116622814_116618980	2	91.67
CONT_851	MATR3	ENST00000509644.E6	ENSMUST00000166793.E3	62	62	2	2	7	7	1.65	1.65	7.23	7.23	1.06279	1.06279	21	21	7.69	10.47	8.27	8.19	35545	4622	960	796	5_1_138614818_138650364_138650425_138651386	18_1_35572935_35577558_35577619_35578416	2	100
CONT_852	WBSCR22	ENST00000463307.E5	ENSMUST00000144891.E5	97	97	10	14	61	65	10.07	5.49	10.32	9.32	3.31974	0.966407	29	33	10.24	10.24	7.75	8.65	98	242	3820	1530	7_1_73101230_73101329_73101425_73105246	5_0_135061073_135060734_135060830_135059203	1.81443	85.23
CONT_853	PGRMC1	ENST00000217971.E2	ENSMUST00000073339.E2	156	156	22	31	70	69	4.33	4.33	5.15	5.66	0.0671729	0.453601	35	49	8.81	8.6	9.12	9.38	3617	3506	2686	2511	X_1_118370654_118374272_118374427_118377114	X_1_36598614_36602121_36602276_36604788	2	92.95
CONT_854	MED27	ENST00000292035.E5	ENSMUST00000123522.E4	108	108	15	19	33	43	10.22	10.47	8.05	11.89	1.87622	0.93487	15	22	9.45	9.45	10.41	8.52	45388	28832	9785	9096	9_0_134814768_134769272_134769379_134759486	2_1_29471386_29500219_29500326_29509423	1.92593	85.58
CONT_855	MBIP	ENST00000416007.E2	ENSMUST00000021416.E2	120	120	8	13	20	13	8.76	8.76	5.47	5.87	-0.198964	-0.198964	16	16	9.22	10.86	5.88	8.51	3647	3316	1777	1632	14_0_36789666_36785899_36786018_36784121	12_0_56345672_56342236_56342355_56340603	1.93333	93.1
CONT_856	ZWILCH	ENST00000565960.E3	ENSMUST00000122091.E3	96	96	7	8	2	2	10.36	10.36	5.54	7.62	1.67369	-1.48717	23	13	8.55	8.55	-1.69	4.97	5095	3154	1442	897	15_1_66801230_66806326_66806421_66807864	9_0_64168613_64165363_64165458_64164465	2	87.5
CONT_857	CEP57	ENST00000538658.E2	ENSMUST00000148086.E2	157	147	23	14	15	14	7.05	7.05	11.27	-5.84	-0.515728	-0.717699	32	28	10.53	-3.88	6.19	3	8488	5172	13543	2488	11_1_95523907_95532396_95532552_95546096	9_0_13826846_13821527_13821673_13819038	1.93631	88.44
CONT_858	PRKAG3	ENST00000233944.E7	ENSMUST00000160732.E7	46	46	3	8	1	6	7.93	9.65	8.92	7.66	2.60297	3.70348	0	0	8.3	10.1	9.19	5.37	125	100	203	179	2_0_219692727_219692556_219692601_219692352	1_0_74745697_74745551_74745596_74745371	2	97.83
CONT_859	NUP43	ENST00000460354.E4	ENSMUST00000162527.E4	181	181	35	39	16	22	9.14	7.65	4.1	4.39	2.02623	1.17919	21	20	9.65	9.65	7.54	6.98	1067	1308	3611	2465	6_0_150064774_150063526_150063706_150059914	10_1_7669630_7670939_7671119_7673585	1.96685	88.76
CONT_860	HPS3	ENST00000486530.E2	ENSMUST00000137408.E2	495	492	91	94	81	77	8.88	10.75	6.92	10.66	-0.361298	0.118403	29	33	10.1	9.35	7.29	7.94	10063	4243	518	995	3_1_148847727_148857791_148858285_148858804	3_0_20035049_20030314_20030805_20029318	1.86425	85.22
CONT_861	CIRH1A	ENST00000314423.E2	ENSMUST00000047629.E2	161	161	37	35	39	40	9.72	9.72	11.56	11.44	1.58049	0.461406	32	33	10.1	8.83	5.1	1.92	768	878	3077	3308	16_1_69166592_69167361_69167521_69170599	8_1_106893712_106894591_106894751_106898060	2	96.27
CONT_862	INTS9	ENST00000520831.E2	ENSMUST00000043914.E2	128	128	28	21	10	13	9.79	9.79	5.64	8.76	1.46422	1.1072	23	36	10.1	10.1	8.47	8.46	30310	29754	9162	6053	8_0_28747391_28716953_28717080_28707790	14_1_64950367_64980122_64980249_64986303	2	92.19
CONT_863	GCFC2	ENST00000470197.E12	ENSMUST00000152996.E17	125	125	17	21	8	12	9.43	9.43	9.32	8.45	0.333794	-0.248666	14	46	10.86	10.86	10.27	10.29	4084	3410	1145	998	2_0_75897264_75893055_75893179_75891909	6_1_81953420_81956831_81956955_81957954	1.984	90.32
CONT_864	NFKBIA	ENST00000557100.E2	ENSMUST00000021413.E2	109	109	24	13	21	22	9.1	9.1	14.8	10.63	2.52319	2.50335	45	15	9.63	9.63	7.41	10.43	619	521	329	339	14_0_35873624_35872896_35873004_35872566	12_0_55492300_55491670_55491778_55491330	2	91.74
CONT_865	RTN3	ENST00000540798.E4	ENSMUST00000025667.E3	139	139	24	25	14	13	8.54	8.54	2.38	6.18	2.3694	-1.00957	24	28	9.1	10.08	5.87	6.44	2308	2340	423	416	11_1_63517670_63519979_63520117_63520541	19_0_7434931_7432452_7432590_7432035	1.98561	89.86
CONT_866	SLC30A9	ENST00000264451.E15	ENSMUST00000161169.E7	166	166	19	17	34	16	7.09	7.09	8.38	7.32	0.990758	1.87583	22	31	8.76	8.76	6.27	9.15	3333	1686	4965	1696	4_1_42069209_42072543_42072708_42077674	5_1_67346233_67347920_67348085_67349782	2	87.35
CONT_867	CCT8	ENST00000470450.E7	ENSMUST00000175977.E6	138	138	21	24	27	28	9.79	9.79	6.98	7.41	1.6486	0.983325	18	19	10.65	10.65	7.24	7.61	1610	1376	1437	1094	21_0_30439037_30437289_30437426_30435851	16_0_87490321_87488807_87488944_87487712	1.89855	91.6
CONT_868	SEC23IP	ENST00000543134.E4	ENSMUST00000042942.E5	90	90	8	10	12	4	8.99	10.22	9.44	12.38	2.46237	1.83174	50	13	9.4	8.55	6.35	5.86	4763	1072	2913	2357	10_1_121663789_121668553_121668642_121671556	7_1_128754243_128755316_128755405_128757763	1.86667	89.29
CONT_869	RAP1GDS1	ENST00000408900.E4	ENSMUST00000029796.E4	126	126	30	24	25	32	10.11	10.11	8.97	10.11	-0.744361	1.73532	24	28	7.61	7.61	11.85	13.33	9214	6141	39350	49549	4_1_99264412_99273627_99273752_99313103	3_0_139021813_139015546_139015671_138965996	1.96825	94.35
CONT_870	AREL1	ENST00000469797.E5	ENSMUST00000043169.E5	238	238	31	34	46	41	8.37	8.37	9.33	11.86	2.95164	2.30805	36	37	6.57	6.57	10.16	9.47	920	1333	6543	5036	14_0_75151157_75149999_75150236_75143455	12_0_84941731_84940160_84940397_84935123	1.97479	89.79
CONT_871	GPR108	ENST00000430424.E3	ENSMUST00000005975.E3	51	51	2	6	22	22	7.68	11.11	9.73	11.27	2.35799	-0.101125	52	57	8.3	9.16	8.7	7.82	633	1418	203	183	19_0_6736603_6735919_6735969_6735715	17_0_57246764_57245295_57245345_57245111	1.84314	85.11
CONT_872	RBMX	ENST00000419968.E3	ENSMUST00000098470.E4	172	172	38	54	68	73	4.95	4.2	6.55	8.57	-0.302009	-0.00709456	27	52	8.68	9.11	9.61	9.04	930	1036	1259	492	X_0_135961176_135960074_135960245_135958814	X_0_57391272_57390064_57390235_57389571	1.96512	92.9
CONT_873	MRVI1	ENST00000547195.E8	ENSMUST00000127935.E4	618	612	86	90	145	196	7.07	7.07	11.29	6.9	2.47754	1.0563	38	30	7.21	7.21	4.78	6.12	1132	239	2109	2068	11_0_10649263_10647513_10648130_10645403	7_0_110924312_110923461_110924072_110921392	1.96423	80.4
CONT_874	SUB1	ENST00000512913.E3	ENSMUST00000022816.E2	73	73	13	18	7	20	6.64	9.01	9.85	10.98	1.19725	0.375862	24	29	10.45	8.2	8.09	7.59	17337	2089	2978	2707	5_1_32571280_32588618_32588690_32591669	15_0_11995951_11993789_11993861_11991081	1.9726	93.06
CONT_875	LAP3	ENST00000606142.E4	ENSMUST00000137699.E4	106	106	18	15	5	11	3.49	5.52	5.28	6.01	-0.011805	1.04668	19	12	9.46	9.46	7.72	5.81	473	354	1089	999	4_1_17583437_17583911_17584016_17585106	5_1_45496974_45497329_45497434_45498434	2	85.85
CONT_876	SYNE2	ENST00000555002.E48	ENSMUST00000143031.E97	156	156	25	36	33	34	10.45	9.35	6.58	6.83	-1.29863	-1.36882	25	51	7.76	8.56	10.48	6.87	8940	5489	1970	2154	14_1_64644201_64653142_64653297_64655268	12_1_76066638_76072128_76072283_76074438	1.85897	84.14
CONT_877	GNA11	ENST00000078429.E2	ENSMUST00000043604.E2	185	185	63	56	48	40	9.6	9.16	8.9	3.66	2.68499	2.14058	16	0	11.11	7.43	11.16	10.6	15361	9527	2996	1673	19_1_3094785_3110147_3110331_3113328	10_0_81544792_81535080_81535264_81533406	2	93.51
CONT_878	MRE11A	ENST00000540013.E5	ENSMUST00000147305.E5	88	88	12	13	13	21	5.8	5.8	8.79	12.25	0.958607	0.270865	32	26	8.07	8.07	4	4.8	6162	5037	797	1184	11_0_94219090_94212840_94212927_94212042	9_1_14790733_14795771_14795858_14797043	1.90909	89.29
CONT_879	POLR1C	ENST00000372389.E5	ENSMUST00000173349.E4	120	120	11	24	8	22	10.47	8.68	5.72	9.13	0.636333	1.28451	26	30	8.68	9.16	9.33	7.72	227	465	89	79	6_1_43487576_43487804_43487923_43488013	17_0_46245616_46245031_46245150_46244951	1.86667	82.14
CONT_880	SMYD2	ENST00000460580.E10	ENSMUST00000027897.E11	109	109	15	13	40	17	9.79	10.75	9.18	8.89	3.40276	2.63891	42	34	5.95	9.6	10.31	11.39	2007	1606	2395	1242	1_1_214505535_214507543_214507651_214510047	1_0_189883824_189882109_189882217_189880866	2	87.16
CONT_881	ARCN1	ENST00000264028.E2	ENSMUST00000034607.E2	264	264	40	50	16	33	8.24	8.24	8.57	6.93	0.647351	0.0121085	15	15	9.48	9.26	5.22	7.58	8695	7444	1669	901	11_1_118443265_118451961_118452224_118453894	9_0_44767670_44759962_44760225_44759060	1.9697	92.69
CONT_882	DLD	ENST00000440410.E3	ENSMUST00000110857.E3	80	80	9	14	12	14	10.51	10.51	4.6	9.05	-0.513393	1.06051	23	13	10.15	10.08	10.14	7.47	8459	4694	1660	1379	7_1_107533723_107542183_107542262_107543923	12_0_31349597_31344823_31344902_31343443	1.9	89.47
CONT_883	PICK1	ENST00000472724.E2	ENSMUST00000053926.E5	67	67	12	11	13	12	8.72	8.85	9.97	7.98	2.05502	1.45848	11	14	10.51	10.57	7	8.18	2573	1514	1262	1674	22_1_38461137_38463711_38463777_38465040	15_1_79239712_79241227_79241293_79242968	2	97.01
CONT_884	AKAP1	ENST00000539273.E7	ENSMUST00000143720.E8	151	151	20	14	22	18	9.6	8.83	7.47	8.54	2.13565	1.88934	17	16	7.31	9.72	11.43	13.39	1474	1781	598	350	17_1_55191997_55193472_55193622_55194221	11_0_88837012_88835080_88835230_88834729	1.93377	90.41
CONT_885	RPL21	ENST00000466550.E2	ENSMUST00000099272.E3	62	62	13	13	10	12	8.14	11	6.95	12.96	1.14409	-0.919672	22	58	11.01	11.01	7.71	6.54	376	185	960	482	13_1_27827980_27828357_27828418_27829379	5_1_146834262_146834448_146834509_146834992	1.93548	95
CONT_886	LARS	ENST00000510191.E3	ENSMUST00000097590.E4	81	81	14	14	13	14	10.57	10.57	6.07	9.7	0.637146	0.16702	23	26	8.73	7.3	6.55	9.63	696	383	3644	4751	5_0_145552250_145551473_145551553_145547828	18_0_42251293_42250829_42250909_42246077	2	88.89
CONT_887	HDAC3	ENST00000469550.E4	ENSMUST00000043498.E6	56	56	7	3	2	2	10.08	8.07	8.1	7.13	-1.59418	0.967267	18	30	10.03	10.28	10.01	7.97	120	115	377	314	5_0_141009427_141009251_141009306_141008873	18_0_37945511_37945340_37945395_37945025	1.89286	92.45
CONT_888	MYLIP	ENST00000356840.E2	ENSMUST00000038275.E2	191	191	31	42	38	54	6.93	9.06	11.91	11.98	1.36354	2.2574	29	35	10.07	10.07	9.39	13.32	1147	1145	10877	13020	6_1_16129640_16130788_16130978_16141856	13_1_45390043_45391189_45391379_45404400	1.96859	89.36
CONT_889	ENAH	ENST00000284563.E13	ENSMUST00000078719.E13	79	79	11	15	2	1	8.56	8.56	4.74	5.58	-0.168233	-1.61359	14	23	7.33	9.04	10.55	7.19	6880	4930	2587	1853	1_0_225695653_225688694_225688772_225686106	1_0_181913307_181908298_181908376_181906444	1.89873	93.33
CONT_890	NPR2	ENST00000342694.E19	ENSMUST00000030191.E19	175	175	14	10	46	30	9.68	9.68	8.6	6.38	1.78639	1.78639	35	36	8.68	8.68	7.36	7.21	1110	1733	71	70	9_1_35807395_35808506_35808680_35808752	4_1_43648415_43650149_43650323_43650394	2	92
CONT_891	ASCC3	ENST00000468245.E3	ENSMUST00000035606.E3	151	151	23	27	16	17	5.16	3.75	10.25	11.2	-0.988348	-0.765177	20	13	7.24	8.88	8.11	8.28	3693	3037	15356	9641	6_0_101315784_101311940_101312090_101296583	10_1_50604882_50607920_50608070_50617712	1.8543	92.14
CONT_892	ANKRD44	ENST00000409919.E3	ENSMUST00000044359.E3	79	79	11	8	15	13	8.76	8.76	10.29	10.54	4.0444	0.504008	15	18	9.45	7.54	8.39	9.01	39917	36080	10364	14095	2_0_198051747_198011751_198011829_198001386	1_0_54828612_54792453_54792531_54778357	2	96.2
CONT_893	ALG8	ENST00000376156.E9	ENSMUST00000098300.E9	140	140	15	19	8	8	8.85	8.85	6.55	10.44	-0.348092	-1.08164	30	24	7.88	5.53	7.91	7.91	3068	2995	2495	1507	11_0_77823696_77820488_77820627_77817992	7_1_97383806_97386802_97386941_97388449	2	90
CONT_894	GCC2	ENST00000409821.E3	ENSMUST00000160427.E2	85	85	15	13	13	14	8.35	9.04	4.87	6.26	1.7664	0.837305	0	18	5.73	9.16	7.24	6.17	1338	937	1286	1336	2_1_109066145_109067484_109067568_109068855	10_1_58255882_58256820_58256904_58258241	1.92941	87.8
CONT_895	C16orf62	ENST00000513947.E5	ENSMUST00000129334.E5	25	25	5	4	10	10	10.57	10.57	9.67	10.56	0.406533	2.35901	24	17	7.35	7.35	5.21	9.24	1856	1418	3929	3125	16_1_19584563_19586420_19586444_19590374	7_1_118748248_118749667_118749691_118752817	2	96
CONT_896	MRPL4	ENST00000592514.E6	ENSMUST00000003386.E5	118	118	21	15	23	15	8.1	10.03	10.51	10.69	3.00927	1.37313	39	36	7.35	8.88	11.65	9.71	2067	641	1396	489	19_1_10365316_10367384_10367501_10368898	9_1_21006185_21006827_21006944_21007434	2	83.05
CONT_897	RBM28	ENST00000223073.E5	ENSMUST00000172346.E3	93	93	16	21	13	4	10.22	8.76	7.82	7.07	1.61533	3.81863	31	18	7.64	8.17	8.54	7.27	383	584	1047	1030	7_0_127978780_127978304_127978396_127977256	6_0_29158847_29158170_29158262_29157139	2	90.32
CONT_898	TTLL7	ENST00000474957.E2	ENSMUST00000038090.E9	159	159	26	17	26	39	10.28	10.28	8.25	8.08	-0.445904	-2.39772	25	15	9.89	5.52	9.68	10.7	65164	3559	4377	2306	1_0_84464614_84399291_84399449_84394913	3_1_146909670_146913230_146913388_146915695	1.96226	87.82
CONT_899	DHPS	ENST00000598246.E3	ENSMUST00000152871.E6	104	104	22	27	33	19	10.13	10.13	10.98	10.85	2.59944	3.63986	19	26	7.13	9.16	4.22	8.02	79	75	1029	237	19_0_12788105_12787922_12788025_12786892	8_1_85074317_85074393_85074496_85074734	1.84615	88.54
CONT_900	RPS3	ENST00000531188.E2	ENSMUST00000107096.E2	131	131	16	17	17	19	8.59	6.68	6.93	7.84	0.988425	3.76455	27	27	9.6	10.22	10.53	10.15	1116	891	815	215	11_1_75110621_75111738_75111868_75112684	7_0_99483592_99482570_99482700_99482354	2	94.66
CONT_901	LPP	ENST00000426274.E3	ENSMUST00000078988.E4	202	202	26	43	22	39	10.45	9.25	11.64	9.65	-0.146812	1.48311	14	49	10.06	10.06	10.34	12.31	64392	48458	78278	53359	3_1_188059507_188123900_188124101_188202380	16_1_24559657_24608116_24608317_24661677	1.94059	90.82
CONT_902	FOPNL	ENST00000575073.E3	ENSMUST00000023357.E3	85	85	15	17	4	3	5.55	5.55	5.87	9.68	1.06918	0.517307	15	24	10.86	10.86	9.22	5.18	4119	2684	12287	6459	16_0_15977865_15973661_15973745_15961373	16_0_14313816_14311047_14311131_14304587	1.85882	96.2
CONT_903	LARGE	ENST00000337431.E13	ENSMUST00000119826.E13	147	147	25	16	28	38	10.67	10.67	12.78	11.23	2.0659	3.17759	20	15	11.08	11.08	10.58	7.38	20880	13567	5946	5421	22_0_33700215_33679188_33679334_33673241	8_0_72837407_72823693_72823839_72818271	1.94558	88.81
CONT_904	POLR1B	ENST00000409894.E2	ENSMUST00000103205.E2	168	168	24	22	44	39	8.34	9.44	4.22	7.18	-2.45467	-0.947515	11	15	9.6	10.67	10.86	10.08	4340	1699	241	447	2_1_113300248_113304589_113304756_113304998	2_1_129101263_129102963_129103130_129103578	1.86905	86.62
CONT_905	PTPN2	ENST00000587703.E4	ENSMUST00000120934.E9	102	102	18	16	12	13	1.96	1.96	8.51	9.38	-0.271219	1.84166	37	32	9.85	9.81	11.12	11.12	7484	2951	8539	6792	18_0_12801969_12794383_12794484_12785843	18_0_67675720_67672667_67672768_67665874	1.94118	93.94
CONT_906	GNAI2	ENST00000313601.E2	ENSMUST00000055704.E2	43	43	9	9	37	19	9.82	9.82	12.99	13.17	3.76627	0.811817	26	29	6.74	7.65	5.89	7.32	15646	14637	254	231	3_1_50273885_50289532_50289574_50289829	9_0_107635100_107620420_107620462_107620188	2	97.67
CONT_907	SLC37A3	ENST00000460560.E6	ENSMUST00000090243.E7	97	97	19	15	32	22	9.65	7.07	8.78	7.55	3.28449	3.21322	47	47	10.36	6.57	8.51	8.94	8643	2226	3521	2519	7_0_140064208_140055468_140055564_140051946	6_0_39354977_39352654_39352750_39350134	1.97938	90.62
CONT_908	CLIP1	ENST00000361654.E10	ENSMUST00000111564.E10	117	117	13	24	32	14	10.47	10.47	4.28	4.29	-0.0919098	-1.36777	140	85	9.06	9.06	10.3	8.88	4232	3042	1926	4023	12_0_122825528_122821179_122821295_122819252	5_0_123630453_123627294_123627410_123623270	2	83.76
CONT_909	AMPD2	ENST00000342115.E17	ENSMUST00000102637.E18	111	111	26	19	14	12	7.52	9.26	1.97	2.68	-0.0325456	1.89238	0	15	6.8	6.8	11.21	10.08	276	171	149	127	1_1_110173028_110173305_110173415_110173565	3_0_108075531_108075249_108075359_108075121	2	95.5
CONT_910	NAV3	ENST00000552895.E17	ENSMUST00000032719.E32	169	169	28	31	14	20	8.38	8.38	9.21	7.03	-0.342215	0.630467	49	41	9.79	11	12.55	12.15	265	633	1206	1229	12_1_78582123_78582389_78582557_78583764	10_0_109705572_109704770_109704938_109703540	2	93.49
CONT_911	FKBP14	ENST00000222803.E2	ENSMUST00000046520.E2	152	152	35	27	40	63	8.49	9.24	7	8.8	2.40806	1.54485	29	25	10.16	10.16	9.06	8.6	3495	3422	3541	3342	7_0_30065928_30062281_30062432_30058739	6_0_54592847_54589273_54589424_54585930	2	90.13
CONT_912	LMBR1	ENST00000444719.E2	ENSMUST00000179191.E2	73	73	28	20	16	14	3.1	10.91	10.47	9.67	1.45737	1.60557	24	24	10.25	10.25	7.3	6.67	56042	14171	3020	2795	7_0_156685622_156629507_156629579_156626486	5_0_29378127_29363883_29363955_29361087	1.94521	91.55
CONT_913	AGK	ENST00000355413.E12	ENSMUST00000031977.E12	151	148	31	21	29	30	8.27	8.27	4.85	10.83	-0.0572247	3.64338	34	18	8.88	8.76	5.78	5.54	4230	2996	412	482	7_1_141336817_141341048_141341198_141341611	6_1_40383817_40386814_40386961_40387444	1.95986	85.81
CONT_914	PLBD2	ENST00000280800.E2	ENSMUST00000031597.E2	94	94	17	15	20	13	10.28	10.28	13.35	13.07	3.29192	3.5268	25	40	9.08	10.17	7.42	11.54	10225	4196	3439	4460	12_1_113796695_113806921_113807014_113810454	5_0_120503287_120498997_120499090_120494536	2	86.17
CONT_915	ANXA5	ENST00000506395.E4	ENSMUST00000029266.E4	95	95	19	19	8	6	9.21	9.21	5.73	8.15	-0.076817	-1.12339	0	0	4.69	4.85	7.2	3.49	1516	1188	1199	1973	4_0_122607443_122605832_122605926_122604632	3_0_36465251_36463968_36464062_36461994	1.89474	87.78
CONT_916	DHPS	ENST00000210060.E3	ENSMUST00000142210.E2	122	122	25	35	63	51	6.95	10.07	9.18	5.39	0.320178	2.11333	14	15	2.63	6.18	9.17	8.78	238	678	81	86	19_0_12790975_12790615_12790736_12790533	8_1_85072616_85073295_85073416_85073503	1.95082	89.92
CONT_917	DMTF1	ENST00000394703.E13	ENSMUST00000184401.E11	229	229	58	70	52	62	7.44	7.81	8.25	5.44	0.504431	0.966407	18	30	9.04	9.04	7.66	8.47	2059	991	1203	1039	7_1_86811653_86813713_86813941_86815145	5_0_9130368_9129148_9129376_9128108	1.9738	94.25
CONT_918	HDAC5	ENST00000225983.E2	ENSMUST00000107150.E2	211	222	23	23	36	41	9.84	9.84	12.01	12.9	3.92225	4.66593	31	31	8.19	8.19	1.19	7.46	5799	5049	6690	6246	17_0_42200872_42194862_42195072_42188171	11_0_102230005_102224734_102224955_102218487	2	92.34
CONT_919	HPSE	ENST00000508891.E8	ENSMUST00000112908.E9	115	115	17	17	27	16	7.52	7.52	9.11	9.32	-0.151266	1.00035	23	29	5.56	6.69	3.33	5.1	2527	769	3934	2359	4_0_84229998_84227356_84227470_84223421	5_0_100692183_100691299_100691413_100688939	2	90.43
CONT_920	ANKRD17	ENST00000558247.E9	ENSMUST00000081914.E9	192	192	30	29	34	46	9.88	9.37	5.14	5.7	0.990794	-0.658508	22	21	9.24	10.22	6.66	6.8	1380	1518	367	544	4_0_74014530_74012958_74013149_74012590	5_0_90290948_90289238_90289429_90288693	2	93.75
CONT_921	NDRG2	ENST00000557198.E3	ENSMUST00000004673.E4	106	106	13	14	17	5	5.19	4.8	10.02	4.69	4.12516	2.71037	53	27	4.15	8.66	7.55	5.18	743	300	209	244	14_0_21491400_21490551_21490656_21490341	14_0_51911086_51910680_51910785_51910435	2	88.68
CONT_922	NFAT5	ENST00000354436.E6	ENSMUST00000169453.E7	173	173	34	21	38	17	8.01	9.07	9.88	12.4	-0.388875	-0.686702	13	27	9.39	9.39	9.03	8.34	3927	3569	10077	3915	16_1_69689702_69693630_69693802_69703880	8_1_107347857_107351427_107351599_107355515	1.9422	87.5
CONT_923	DDB1	ENST00000540166.E14	ENSMUST00000025649.E12	109	109	26	22	20	20	4.58	7.1	7.69	8.38	3.64009	3.53705	25	38	10.51	10.51	7.82	8.68	98	95	1798	2212	11_0_61083964_61083757_61083865_61081958	19_1_10619124_10619220_10619328_10621541	2	89.91
CONT_924	API5	ENST00000455725.E8	ENSMUST00000028617.E7	105	105	7	13	5	3	9.85	10.06	9.08	9.46	1.36856	1.10625	13	53	3.27	4.32	7.68	8.56	2870	512	1177	1472	11_1_43345186_43348057_43348161_43349339	2_0_94425591_94424974_94425078_94423501	2	88.57
CONT_925	DPP7	ENST00000472306.E5	ENSMUST00000028332.E6	82	82	16	12	37	32	8.41	8.41	10.69	9.58	-1.24854	-1.48468	25	27	7.93	10.49	8.86	9.37	577	70	86	106	9_0_140008317_140007658_140007739_140007571	2_0_25354893_25354741_25354822_25354634	2	84.15
CONT_926	MED24	ENST00000394128.E4	ENSMUST00000017354.E4	39	39	3	4	3	3	9.11	9.11	12.39	11.85	-0.0187814	0.970376	46	41	9.88	9.65	9.05	9.04	17143	9758	320	247	17_0_38209551_38192369_38192407_38192048	11_0_98728615_98718818_98718856_98718570	2	89.74
CONT_927	NKIRAS2	ENST00000393880.E3	ENSMUST00000017981.E3	242	242	57	63	95	81	6.14	6.75	7.99	4.24	1.72309	1.28967	48	17	8.73	8.73	11.63	11.81	727	643	1013	809	17_1_40173689_40174417_40174658_40175672	11_1_100624299_100624943_100625184_100625994	2	89.26
CONT_928	PIGT	ENST00000279036.E4	ENSMUST00000138038.E4	101	101	17	13	21	24	9.16	10.47	7.99	8.55	-1.44358	0.0369486	23	15	7.23	7.23	10.88	12.7	315	268	108	140	20_1_44047619_44047935_44048035_44048144	2_1_164499922_164500191_164500291_164500432	2	90.1
CONT_929	ZFYVE1	ENST00000553891.E7	ENSMUST00000048319.E7	98	98	10	9	13	23	8.73	8.73	7.95	5.04	0.398875	2.09855	19	13	10.47	10.47	10.29	9.38	626	338	92	104	14_0_73445569_73444845_73444942_73444752	12_0_83555601_83555165_83555262_83555060	2	91.84
CONT_930	METTL5	ENST00000392640.E4	ENSMUST00000060447.E3	182	182	31	34	35	31	7.81	8.54	9.85	11.1	0.584014	0.349689	39	45	9.15	9.25	9.97	9.78	669	348	1448	1582	2_0_170678453_170677602_170677783_170676153	2_0_69881297_69880767_69880948_69879184	2	92.31
CONT_931	TATDN3	ENST00000366973.E8	ENSMUST00000027945.E8	113	113	19	16	25	15	8.76	9.65	8.24	0.89	1.77929	2.31761	15	20	7.64	8.4	3.45	3.19	3084	1883	4402	3500	1_1_212977993_212981078_212981190_212985593	1_0_191054856_191052860_191052972_191049359	1.84071	85.58
CONT_932	ZNF143	ENST00000533542.E4	ENSMUST00000084727.E5	81	81	18	21	9	27	8.38	6.82	3.21	2.82	1.8698	0.845155	20	17	8.01	8.01	8.9	11.58	528	666	3756	1865	11_1_9495571_9496100_9496180_9499937	7_1_110071455_110072122_110072202_110074068	2	87.65
CONT_933	CECR5	ENST00000477157.E2	ENSMUST00000075303.E7	189	189	25	28	43	25	5.3	10.45	9.56	6.57	1.49189	0.526314	20	24	10.07	9.22	3.24	4.07	2320	3578	192	168	22_0_17621949_17619440_17619628_17619247	6_0_120514398_120510631_120510819_120510462	1.94709	90.22
CONT_934	DENND1A	ENST00000491650.E3	ENSMUST00000102787.E13	126	126	16	22	37	39	10.9	9.09	10.39	9.71	1.94918	2.0509	60	38	7.23	7.23	7.66	9.69	25473	24896	99672	78146	9_0_126345448_126319849_126319974_126220176	2_0_37961641_37936619_37936744_37858472	1.98413	89.6
CONT_935	FN1	ENST00000357867.E39	ENSMUST00000055226.E41	139	139	26	26	24	49	8.14	8.37	1.66	3.69	0.71789	1.2684	36	15	8.55	7.79	9.31	9.41	1476	1478	2266	2428	2_0_216236632_216235017_216235155_216232750	1_0_71597281_71595664_71595802_71593235	1.85612	89.15
CONT_936	ADAMTS10	ENST00000596851.E2	ENSMUST00000174170.E2	187	187	15	20	100	85	8.76	9.45	9.03	8.02	1.64544	3.12573	25	26	7.38	9.04	10.35	11.54	4834	4025	264	209	19_0_8675529_8670508_8670694_8670243	17_1_33524258_33528284_33528470_33528680	1.92513	90.56
CONT_937	INF2	ENST00000474229.E6	ENSMUST00000101029.E15	108	108	20	18	8	16	6.32	5.57	9.22	10.64	2.04733	2.02682	25	26	9.27	9.27	8.62	7.69	71	77	442	263	14_1_105177344_105177416_105177523_105177966	12_1_112608399_112608477_112608584_112608848	2	89.81
CONT_938	SCP2	ENST00000371509.E6	ENSMUST00000149106.E6	64	64	4	3	0	0	9.09	10.16	10.68	11.59	1.74135	0.497975	30	28	8.35	9.89	8	10.63	13139	5134	1850	1500	1_1_53427301_53440441_53440504_53442355	4_0_108098022_108092824_108092887_108091323	1.9375	96.77
CONT_939	TRPM4	ENST00000598502.E4	ENSMUST00000042194.E5	164	164	33	29	111	94	4.59	6.03	6.04	8.91	-1.22811	2.36391	57	51	4.51	6.54	11.76	9.83	2044	131	129	230	19_1_49669472_49671517_49671680_49671810	7_0_45327272_45326977_45327140_45326746	1.97561	89.51
CONT_940	RAD51C	ENST00000413590.E2	ENSMUST00000007790.E3	167	167	28	36	63	66	10.45	11	7.72	5.21	1.86581	0.203501	21	24	4.79	4.79	7.43	10.86	1503	1041	6336	3632	17_1_56772550_56774054_56774220_56780557	11_0_87402598_87401390_87401556_87397757	1.89222	91.14
CONT_941	SLC37A4	ENST00000526275.E3	ENSMUST00000165839.E5	86	86	9	8	34	6	9.6	10.47	8.11	7.37	1.78479	1.04809	62	53	9.14	8.91	6.01	7.72	248	199	522	488	11_0_118897647_118897313_118897398_118896790	9_1_44400647_44400847_44400932_44401421	1.90698	89.02
CONT_942	RWDD4	ENST00000510702.E2	ENSMUST00000033973.E2	81	81	16	17	26	23	9.21	9.21	8.13	10.3	1.64505	-0.525683	16	32	8.7	7.66	6.24	7.19	2967	3335	4557	5332	4_0_184580082_184577034_184577114_184572476	8_1_47533943_47537279_47537359_47542692	2	91.36
CONT_943	AK2	ENST00000354858.E2	ENSMUST00000102604.E2	126	126	13	17	45	32	8.37	8.37	11.93	10.6	1.37194	2.04707	48	52	9.6	10.67	10.87	9.01	12168	5697	2738	2891	1_0_33502337_33490043_33490168_33487304	4_1_128993436_128999134_128999259_129002151	2	90.48
CONT_944	MYBPC1	ENST00000361466.E2	ENSMUST00000121629.E2	36	36	3	3	0	2	10.47	11	10.03	10.64	2.48087	3.70321	14	46	9.21	9.21	7.74	7.79	19400	19205	2670	3611	12_1_101988873_102008274_102008309_102010980	10_0_88604901_88585660_88585695_88582048	2	91.67
CONT_945	CLCN2	ENST00000423355.E21	ENSMUST00000120099.E22	105	105	22	19	28	31	8.76	9.45	8.66	6.01	2.02638	2.12683	24	27	10.28	10.06	7.8	10.7	175	140	4991	3532	3_0_184070081_184069801_184069905_184064809	16_0_20707419_20707174_20707278_20703641	1.88571	90.91
CONT_946	SSR4	ENST00000486204.E3	ENSMUST00000002090.E3	75	75	5	7	27	14	10.07	11.08	8.95	8.9	1.89	-4.46951	35	23	9.22	9.22	2.73	3.83	905	846	192	156	X_1_153062007_153062913_153062987_153063180	X_1_73788953_73789800_73789874_73790031	2	86.67
CONT_947	NAGK	ENST00000531934.E4	ENSMUST00000037376.E5	111	111	16	12	29	40	9.6	10.67	11.53	12.16	1.77768	1.77768	37	27	9.27	9.2	9.56	6.97	1801	446	730	616	2_1_71297969_71299771_71299881_71300612	6_1_83798097_83798544_83798654_83799271	1.89189	91.43
CONT_948	RPL4	ENST00000566039.E5	ENSMUST00000034966.E5	125	125	21	26	7	19	6.16	10.22	7.44	5.72	-1.03269	1.08371	45	18	7.81	4.3	8.17	6.71	699	369	283	724	15_0_66794950_66794126_66794250_66793842	9_1_64175722_64176092_64176216_64176941	2	87.2
CONT_949	TNRC6B	ENST00000454349.E5	ENSMUST00000067689.E8	2349	2340	350	346	963	961	9.88	10.28	5.34	6.06	-0.474215	0.936206	0	25	11.08	9.88	8.24	8.62	2514	2205	3085	1737	22_1_40658177_40660692_40663040_40666126	15_1_80876661_80878867_80881206_80882944	1.99829	94.84
CONT_950	ATG4D	ENST00000588972.E3	ENSMUST00000065005.E9	120	120	14	18	10	35	7.75	7.75	8.43	6.23	1.55134	0.847917	33	26	10.03	8.7	12.45	12.19	83	78	560	343	19_1_10662797_10662881_10663000_10663561	9_1_21272712_21272791_21272910_21273254	1.91667	94.78
CONT_951	SLC6A6	ENST00000416216.E3	ENSMUST00000032185.E3	240	240	34	36	80	64	8.7	8.41	11.05	10.34	1.00163	0.555775	39	29	10.74	10.07	10.83	9.52	27170	24249	1853	1320	3_1_14457961_14485132_14485371_14487225	6_1_91699032_91723282_91723521_91724842	1.93333	90.52
CONT_952	ALDH3A2	ENST00000339618.E2	ENSMUST00000128991.E2	232	232	36	28	56	61	5.06	5.06	5.9	9.03	1.75436	1.93589	20	24	10.4	5.89	8.2	8.26	2422	1558	768	732	17_1_19552437_19554860_19555091_19555860	11_0_61266854_61265064_61265295_61264331	2	84.05
CONT_953	PPA2	ENST00000510015.E3	ENSMUST00000029644.E6	87	87	14	12	14	36	7.81	8.46	3.09	10.28	1.20272	1.93922	44	38	7.44	8.88	8.32	6.72	18644	8750	13627	8714	4_0_106377838_106359107_106359193_106345479	3_1_133330512_133339263_133339349_133348064	1.93103	84.52
CONT_954	MTDH	ENST00000519934.E7	ENSMUST00000170050.E7	125	125	15	22	27	43	10.47	8.88	8.11	7.95	1.64153	1.17923	0	20	8.85	4.58	6.38	6.94	15437	7397	6911	3002	8_1_98703416_98718854_98718978_98725890	15_1_34123766_34131164_34131288_34134291	2	88.8
CONT_955	RBM4B	ENST00000310046.E3	ENSMUST00000036744.E3	677	671	113	94	113	123	7.66	7.66	5.99	5.8	0.637146	-0.162752	27	22	5.54	5.54	13.53	13.48	7376	4307	3036	2696	11_0_66444139_66436086_66436762_66433049	19_1_4757669_4761977_4762647_4765344	2	88.04
CONT_956	DPH2	ENST00000255108.E3	ENSMUST00000030265.E3	224	224	17	35	26	29	9.08	6.95	10.67	10.76	2.85135	2.29685	23	27	5.29	9.99	10.73	7.4	257	196	197	193	1_1_44436380_44436638_44436861_44437059	4_0_117891315_117890895_117891118_117890701	1.98214	81.08
CONT_957	PPIG	ENST00000260970.E6	ENSMUST00000040915.E6	45	45	7	23	36	31	8.38	9.06	10.13	6.15	0.238059	0.709104	25	20	8.68	8.68	5.77	9.15	957	263	1522	1057	2_1_170462656_170463614_170463658_170465181	2_1_69732925_69733189_69733233_69734291	1.91111	90.7
CONT_958	MARK3	ENST00000303622.E3	ENSMUST00000075281.E3	54	54	3	3	0	0	10.57	9.79	9.3	6.9	-1.31381	-1.00799	29	26	8.39	8.39	10.67	11.04	23119	11742	20478	10831	14_1_103871604_103894724_103894777_103915256	12_1_111592768_111604511_111604564_111615396	2	100
CONT_959	CCDC53	ENST00000535501.E6	ENSMUST00000182183.E5	108	108	11	14	1	6	8.15	8.15	2.43	2.82	0.840033	0.0951821	21	22	10.86	9.88	7.74	10.07	4129	3178	13829	15033	12_0_102437883_102433646_102433753_102419816	10_1_88216074_88219253_88219360_88234394	1.83333	84.85
CONT_960	PSME2	ENST00000558273.E9	ENSMUST00000111378.E9	55	55	6	7	23	20	5.8	5.8	8.27	11.21	1.59779	1.03289	19	33	5.85	5.26	9.84	9.66	162	138	303	299	14_0_24613401_24613184_24613238_24612880	14_0_55588233_55588040_55588094_55587740	2	89.09
CONT_961	NF1	ENST00000487476.E5	ENSMUST00000108251.E5	107	107	25	21	2	6	10.45	8.1	11.41	11.23	2.44971	-0.564248	32	28	8.02	8.54	8.11	7.99	6514	5455	11424	12452	17_1_29490394_29496909_29497015_29508440	11_1_79390399_79395855_79395961_79408414	2	94.39
CONT_962	DNAJC1	ENST00000376980.E4	ENSMUST00000166495.E4	166	166	13	19	9	8	10.65	10.1	8.78	8.07	0.202979	-2.09912	47	21	10.03	10.03	6.21	3.58	7542	7408	868	771	10_0_22217435_22209727_22209892_22208858	2_0_18316358_18308784_18308949_18308012	2	95.78
CONT_963	ERBB2	ENST00000269571.E26	ENSMUST00000136032.E25	253	253	20	39	95	64	7.13	8.14	11.26	7.92	2.42496	2.0493	25	32	5.85	5.85	11.21	10.74	291	215	141	131	17_1_37883256_37883548_37883800_37883942	11_1_98435713_98435929_98436181_98436313	1.98419	88.84
CONT_964	CLK3	ENST00000348245.E2	ENSMUST00000065330.E2	152	152	32	26	58	37	8.68	10.47	5.63	8.01	-3.03614	0.161432	29	11	11.81	11.45	6.33	6.92	3298	3206	660	675	15_1_74908239_74911538_74911689_74912350	9_0_57765074_57761716_57761867_57761040	2	90.79
CONT_965	MDH1	ENST00000409476.E2	ENSMUST00000102874.E5	123	123	27	24	24	23	7.61	7.61	10.04	10.66	2.15711	-2.4111	28	30	10.13	6.64	6.51	5.25	10123	1053	5403	2989	2_1_63816180_63826304_63826426_63831830	11_0_21564041_21562865_21562987_21559875	1.95122	89.17
CONT_966	STOML2	ENST00000356493.E6	ENSMUST00000030169.E6	135	135	22	21	43	24	6.92	9.46	8.86	5.12	0.451915	1.20652	24	18	9.14	9.14	6.9	4.46	149	144	146	132	9_0_35101707_35101423_35101557_35101276	4_0_43030049_43029770_43029904_43029637	1.91111	92.25
CONT_967	EEA1	ENST00000547833.E4	ENSMUST00000053484.E3	128	128	24	13	16	10	8.53	5.76	11.79	8.41	-0.821155	1.40665	45	20	8.55	8.55	8.09	7.26	26641	15483	7374	565	12_0_93285405_93258636_93258763_93251261	10_1_95974078_95989562_95989689_95990255	1.9375	88.71
CONT_968	HDAC8	ENST00000415409.E6	ENSMUST00000154872.E6	109	109	12	17	40	19	9.26	9.26	10.8	11.36	1.03857	-0.184024	33	29	9.26	3.1	5.65	10.66	6114	540	24201	22405	X_0_71715006_71708783_71708891_71684581	X_0_102428764_102428115_102428223_102405709	2	89.91
CONT_969	CDK7	ENST00000515391.E4	ENSMUST00000091299.E4	66	68	12	9	10	20	0.05	6.05	9.6	10.96	0.203736	-0.935861	44	45	11.01	11.01	9.11	12.49	2150	2026	792	1215	5_1_68548278_68550429_68550494_68551287	13_0_100722680_100720586_100720653_100719370	1.91087	90.62
CONT_970	QPCTL	ENST00000012049.E3	ENSMUST00000032566.E3	282	282	44	33	52	74	10.07	10.07	7.67	6.91	-0.240903	-0.873398	95	97	9.06	9.06	10.44	5	1880	1224	2828	1833	19_1_46196814_46198695_46198976_46201805	7_0_19148376_19146870_19147151_19145036	1.80142	85.43
CONT_971	PIGS	ENST00000395346.E2	ENSMUST00000048073.E3	112	112	23	26	24	23	7.8	7.8	8.62	8.51	3.15845	0.405911	23	26	9.22	7.54	7.6	10.75	85	103	6944	3863	17_0_26898067_26897870_26897981_26890925	11_1_78328871_78328975_78329086_78332950	2	88.39
CONT_972	TBCEL	ENST00000529397.E5	ENSMUST00000128959.E5	257	257	45	40	30	30	10.07	9.22	11.11	14.07	0.524266	-1.22959	19	38	6.31	6.31	8.5	8.8	1319	1331	3036	3595	11_1_120924441_120925761_120926017_120929054	9_0_42444407_42442819_42443075_42439223	1.99222	90.23
CONT_973	TOX4	ENST00000262709.E2	ENSMUST00000022766.E3	69	69	8	13	22	14	8.7	8.7	7.97	7.45	2.72132	2.94871	43	13	8.24	7.07	12.49	9.71	211	164	9886	5770	14_1_21945443_21945655_21945723_21955610	14_1_52279656_52279821_52279889_52285660	2	94.2
CONT_974	METTL16	ENST00000574752.E4	ENSMUST00000010698.E4	141	141	28	26	20	24	5.61	8.46	7.26	10.08	2.43314	2.48106	27	29	4.89	7.92	10.61	6.19	4021	3297	9173	4507	17_0_2380980_2376818_2376958_2367644	11_1_74784257_74787555_74787695_74792203	1.92908	92.65
CONT_975	GCLC	ENST00000514004.E4	ENSMUST00000034905.E4	114	114	22	22	27	22	10.67	9.89	6.78	7.65	-0.181409	0.999987	43	49	8.02	8.02	8.46	5.29	4555	3213	1611	1448	6_0_53385576_53380907_53381020_53379295	9_1_77776308_77779522_77779635_77781084	1.92982	89.09
CONT_976	WWP1	ENST00000265428.E6	ENSMUST00000035982.E6	185	185	24	29	7	12	8.69	5.26	6.38	10.98	-1.51754	2.27708	27	15	6.68	7.1	8.37	8.81	3380	2218	9334	9122	8_1_87410867_87414248_87414432_87423767	4_0_19661966_19659563_19659747_19650440	1.80541	84.43
CONT_977	EPB41L2	ENST00000527411.E13	ENSMUST00000053748.E15	564	564	149	145	193	193	8.39	8.39	6.2	7.89	1.46414	1.46414	32	30	9.26	9.45	7.36	7.36	14969	6232	1981	1749	6_0_131206236_131190703_131191266_131188721	10_1_25495591_25501824_25502387_25504137	2	88.01
CONT_978	CDC27	ENST00000066544.E5	ENSMUST00000093923.E5	98	98	18	15	5	9	7.92	8.89	10.72	10.82	1.56741	-0.102649	34	32	10.47	10.47	12.75	12.04	11613	2291	821	608	17_0_45247283_45235572_45235669_45234750	11_0_104531730_104529341_104529438_104528732	2	97.96
CONT_979	GPHN	ENST00000478722.E4	ENSMUST00000110388.E4	93	93	13	18	10	24	7.66	7.66	11.53	9.18	-0.568637	-0.102228	27	15	7.98	7.98	7.49	7.49	47952	35923	55372	42323	14_1_67243239_67291192_67291284_67346657	12_1_78376417_78412341_78412433_78454757	2	93.55
CONT_980	RACGAP1	ENST00000312377.E2	ENSMUST00000023756.E2	89	89	12	16	2	3	10.27	9.07	6.26	6.26	2.88984	2.34113	23	23	7.97	9.86	7.53	6.35	8678	8535	9994	3063	12_0_50419181_50410414_50410502_50400419	15_0_99651507_99642883_99642971_99639819	1.91011	89.41
CONT_981	PRPS2	ENST00000398491.E5	ENSMUST00000026839.E5	174	174	41	26	18	17	6.23	5.1	6.92	12.32	1.22432	0.170532	28	25	7.22	7.87	9.41	10.51	9360	11235	963	1461	X_1_12828265_12837626_12837799_12838763	X_0_167363545_167352136_167352309_167350674	1.93103	89.29
CONT_982	MLH1	ENST00000231790.E11	ENSMUST00000123869.E11	154	154	29	31	10	13	7.2	10.07	10.46	8.98	0.0263562	0.568548	45	25	9.43	9.43	7.5	9.4	2710	1816	5173	5642	3_1_37059090_37061801_37061954_37067128	9_0_111249220_111247250_111247403_111241607	1.94805	90
CONT_983	PNPT1	ENST00000447944.E16	ENSMUST00000020756.E16	67	67	6	5	12	6	11.01	10.13	9.56	8.62	-0.0654054	3.76711	20	38	10.28	10.06	11.06	10.81	3785	465	84	79	2_0_55887292_55883440_55883506_55883355	11_1_29146832_29147298_29147364_29147444	1.91045	87.5
CONT_984	CIT	ENST00000392521.E18	ENSMUST00000145363.E8	126	126	18	17	18	19	8.05	8.05	5.1	4.27	0.110202	0.110202	17	17	8.7	8.7	9.93	7.99	1859	1809	3602	3032	12_0_120210574_120208589_120208714_120204986	5_1_115936869_115938679_115938804_115941837	2	96.03
CONT_985	GTF3C5	ENST00000372108.E2	ENSMUST00000113889.E2	220	220	42	54	45	47	5.8	5.8	8.16	7.63	0.2767	1.04651	37	30	10.17	6.93	10.9	12.95	10922	3087	1421	1443	9_1_135906551_135917474_135917693_135919115	2_0_28582825_28579518_28579737_28578074	2	85.45
CONT_986	RRAGD	ENST00000369415.E2	ENSMUST00000098190.E2	296	296	44	53	65	77	9.65	10.65	8.11	7.2	2.01761	2.00972	34	31	8.7	8.7	7.83	5.03	24255	12194	6927	8053	6_0_90121565_90097014_90097309_90090086	4_1_32983607_32995802_32996097_33004151	1.97297	90.07
CONT_987	ARRB1	ENST00000393505.E15	ENSMUST00000098266.E15	52	52	6	7	9	4	7.31	7.47	7.18	5.65	1.09413	2.96284	32	42	9.6	10.47	10.05	9.32	1185	1239	1377	1245	11_0_74979933_74978696_74978747_74977318	7_1_99598561_99599801_99599852_99601098	1.88462	91.84
CONT_988	FARP2	ENST00000473082.E3	ENSMUST00000120301.E4	43	43	4	4	4	4	9.82	9.82	8.2	6.01	1.07956	0.123249	31	31	10.24	7.43	1.46	9.26	866	803	414	2122	2_1_242343347_242344214_242344256_242344671	1_1_93560340_93561144_93561186_93563309	2	97.67
CONT_989	LYPLA2	ENST00000374503.E6	ENSMUST00000105852.E6	71	71	18	15	27	27	5.96	5.42	4.87	9.27	-0.0959389	1.98822	18	30	10.1	10.1	7.2	8.73	107	85	132	128	1_1_24120242_24120350_24120420_24120553	4_0_135969959_135969803_135969873_135969674	2	94.37
CONT_990	NPLOC4	ENST00000331134.E6	ENSMUST00000044271.E6	95	95	10	10	16	16	7.47	2.32	8.48	6.36	1.63131	-1.70725	20	19	7.66	9.65	7.77	9.4	1387	729	1913	1864	17_0_79577236_79575754_79575848_79573840	11_0_120419069_120418245_120418339_120416380	2	92.63
CONT_991	BRCA1	ENST00000478531.E4	ENSMUST00000017290.E4	78	78	20	17	15	9	7.84	7.87	8.19	9.35	-1.27613	0.958607	44	67	10.08	10.08	4.84	3.82	9192	4375	1499	1500	17_0_41267743_41258473_41258550_41256973	11_0_101539981_101535528_101535605_101534027	2	93.59
CONT_992	WDR59	ENST00000262144.E17	ENSMUST00000034437.E17	70	70	10	11	10	3	10.03	8.83	11.58	9.2	2.62961	2.9709	23	29	8.56	8.08	8.82	8.01	523	1065	4807	3110	16_0_74943399_74942806_74942875_74937998	8_0_111480443_111479308_111479377_111476197	1.91429	89.55
CONT_993	OCIAD1	ENST00000508996.E3	ENSMUST00000071081.E2	63	63	7	5	18	18	2.54	6.39	7.77	8.84	0.733805	1.8959	16	13	7.07	7.07	0.33	4.76	1370	1308	718	578	4_1_48833266_48834637_48834699_48835418	5_1_73292976_73294285_73294347_73294926	1.80952	89.47
CONT_994	PAF1	ENST00000221265.E4	ENSMUST00000154823.E2	122	122	17	28	31	32	4.84	4.84	6.52	10.65	0.510114	1.53433	21	25	9.22	9.79	8.68	8.89	307	282	93	89	19_0_39880709_39880280_39880401_39880186	7_1_28395135_28395418_28395539_28395629	1.88525	93.91
CONT_995	WDR81	ENST00000419248.E4	ENSMUST00000132442.E4	191	191	30	22	33	41	5.3	7.26	7.92	8.82	1.36052	2.15082	0	44	6.6	6.6	6.13	8.24	122	130	1066	736	17_1_1634239_1634362_1634552_1635619	11_0_75449346_75449025_75449215_75448288	1.93717	87.03
CONT_996	HIPK1	ENST00000369559.E10	ENSMUST00000029438.E10	135	135	18	19	6	6	5.99	5.99	7.27	8.13	1.17393	1.18701	52	17	8.59	8.59	10.74	11.81	948	686	2608	2461	1_1_114505060_114506009_114506143_114508752	3_0_103754201_103753380_103753514_103750918	2	97.04
CONT_997	NOL6	ENST00000379471.E4	ENSMUST00000129112.E3	180	180	23	17	46	39	9.16	9.16	10.73	11.4	-0.582871	2.48496	17	14	9.85	10.28	9.49	9.37	1812	955	344	176	9_0_33472002_33470010_33470189_33469665	4_0_41123259_41122124_41122303_41121947	2	90
CONT_998	PDK1	ENST00000439519.E3	ENSMUST00000151358.E3	72	72	13	12	16	14	8.82	6.51	8.5	12.54	0.584014	0.390878	15	26	9.45	8.85	1.15	-4.62	3370	4491	2211	3312	2_1_173423577_173426948_173427019_173429231	2_1_71875547_71880039_71880110_71883423	2	90.28
CONT_999	EFTUD2	ENST00000591382.E25	ENSMUST00000173679.E24	95	95	7	16	6	9	9.6	9.6	9.19	10.24	-0.460376	-1.38336	40	34	9.48	11.01	10.81	10.38	126	145	733	450	17_0_42930885_42930664_42930758_42929930	11_0_102840264_102840024_102840118_102839573	1.93684	91.3
CONT_1000	EI24	ENST00000525737.E3	ENSMUST00000115086.E3	158	146	27	34	64	41	10.28	11.08	-1.24	8.52	0.495097	1.55134	17	49	7.36	9.25	6.53	6.49	2681	3314	846	1526	11_1_125442465_125445147_125445304_125446151	9_0_36793240_36789780_36789925_36788253	1.92405	92.47
CONT_1001	IKBKB	ENST00000518647.E2	ENSMUST00000126439.E2	123	123	12	21	63	60	9.88	9.46	3.46	8.16	3.57702	0.712944	37	55	10.67	10.67	9.69	8.88	613	265	16428	10824	8_1_42128987_42129601_42129723_42146152	8_0_22706470_22706082_22706204_22695257	2	88.62
CONT_1002	ITGA6	ENST00000442250.E5	ENSMUST00000028522.E5	132	132	25	25	57	58	7	7	11.14	11.42	-1.05131	0.835237	71	118	9.11	9.26	4.92	8.62	1593	2183	1668	2939	2_1_173334108_173335702_173335833_173337502	2_1_71820254_71822438_71822569_71825509	1.81818	95.83
CONT_1003	NUP160	ENST00000378460.E3	ENSMUST00000057481.E4	211	211	33	32	41	53	8.46	8.46	9.64	11.02	-0.394132	0.663889	17	30	10.47	10.47	7.36	8.07	7259	4038	312	840	11_0_47869400_47861930_47862140_47861617	2_1_90679883_90683922_90684132_90684973	1.93365	87.75
CONT_1004	SUDS3	ENST00000543473.E9	ENSMUST00000166397.E9	22	22	1	1	3	3	10.67	10.67	10.25	9.71	0.293088	2.85135	45	13	10.26	8.76	5.34	5.24	162	154	1407	924	12_1_118839625_118839788_118839809_118841217	5_0_117099477_117099301_117099322_117098376	2	100
CONT_1005	PHF12	ENST00000268756.E4	ENSMUST00000049167.E4	394	394	75	68	27	25	7.16	4.9	6.47	6.41	0.0317767	0.0317767	24	24	8.49	8.99	12.58	7.82	2688	2601	2100	3376	17_0_27254009_27250927_27251320_27248826	11_1_78006799_78009401_78009794_78013171	2	92.64
CONT_1006	DPH6	ENST00000559585.E2	ENSMUST00000055144.E2	95	95	13	12	20	24	11	11	5.63	7.66	-0.791651	3.03501	42	39	9.43	9.43	5.82	7.66	3611	6995	3945	2826	15_0_35838320_35834614_35834708_35830668	2_0_114654831_114647741_114647835_114644914	2	90.53
CONT_1007	APLP2	ENST00000527702.E2	ENSMUST00000079758.E3	124	124	20	11	20	16	11.11	10.47	11.31	9.16	-0.329982	0.779739	42	26	4.41	10.06	5.86	6.66	40455	763	10044	4971	11_1_129939977_129980433_129980556_129990601	9_0_31177905_31177018_31177141_31172046	1.91935	86.55
CONT_1008	TARBP1	ENST00000462259.E6	ENSMUST00000170518.E28	125	125	21	30	26	12	7.07	10.03	6.26	4.12	0.307114	1.58206	13	14	8.27	8.27	6.1	2.14	159	132	809	258	1_0_234529392_234529108_234529232_234528298	8_0_126428075_126427818_126427942_126427559	1.968	89.43
CONT_1009	STK10	ENST00000176763.E5	ENSMUST00000102821.E5	73	73	16	13	5	23	10.1	10.1	7.2	8.55	1.58159	0.954861	32	20	9.08	8.91	6.83	5.29	9628	9539	965	1370	5_0_171544485_171534784_171534856_171533818	11_1_32577773_32587313_32587385_32588756	2	87.67
CONT_1010	ABCA8	ENST00000589533.E7	ENSMUST00000020948.E14	120	120	19	12	30	46	10.67	9.88	3.81	12.11	1.2346	3.19323	20	39	5.13	10.2	9.9	10.55	754	441	241	209	17_0_66915442_66914568_66914687_66914326	11_0_109967590_109967029_109967148_109966819	1.95	87.18
CONT_1011	KIF1B	ENST00000377086.E10	ENSMUST00000060537.E10	18	18	1	1	1	1	8.04	10.26	10.74	11.14	0.591907	0.983325	23	31	10.36	10.36	8.44	9.71	707	889	2396	1654	1_1_10332364_10333072_10333089_10335486	4_0_149266252_149265345_149265362_149263690	2	94.44
CONT_1012	MMP2	ENST00000219070.E7	ENSMUST00000034187.E7	174	174	19	20	40	43	9.78	9.11	6.87	8.68	2.39271	1.74039	21	33	7.85	7.85	7.87	6.49	934	763	1976	2173	16_1_55522628_55523563_55523736_55525713	8_1_92836142_92836906_92837079_92839253	1.97701	92.44
CONT_1013	LMBR1L	ENST00000457164.E2	ENSMUST00000128818.E2	85	85	19	12	10	10	8.17	7.04	6.12	8.08	0.982359	0.592582	20	25	7.35	8.88	9.54	9.72	3438	2628	2075	1546	12_0_49504267_49500744_49500828_49498668	15_0_98917850_98915137_98915221_98913590	1.92941	96.34
CONT_1014	FOS	ENST00000303562.E3	ENSMUST00000140525.E3	108	108	47	17	54	47	9	9	7.52	9.46	1.13375	1.71337	28	34	10.07	9.6	8.45	9.98	431	405	115	117	14_1_75746831_75747263_75747370_75747486	12_1_85475186_85475592_85475699_85475817	1.98148	92.52
CONT_1015	POLL	ENST00000436284.E3	ENSMUST00000026239.E5	318	318	32	36	75	53	8.63	10.65	7.2	11.36	0.938429	-0.153632	21	15	5.26	10.07	12.15	10.64	942	223	920	1619	10_0_103345619_103344359_103344676_103343438	19_0_45558256_45557715_45558032_45556095	1.92453	85.29
CONT_1016	KIF5B	ENST00000302418.E22	ENSMUST00000025083.E22	72	72	19	18	10	16	8.99	4.41	3.99	5.81	1.22954	-0.0933739	20	31	8.24	8.24	8.73	10.21	114	96	159	219	10_0_32307430_32307244_32307315_32307084	18_0_6211192_6211024_6211095_6210804	2	91.67
CONT_1017	ACTR10	ENST00000555229.E10	ENSMUST00000021479.E10	74	74	9	12	8	6	5.94	5.94	7.9	9.23	-0.404604	-0.674957	11	14	11.08	9.85	5.65	6.04	81	247	6542	1358	14_1_58690419_58690501_58690574_58697117	12_1_70956352_70956600_70956673_70958032	2	90.54
CONT_1018	FEZ1	ENST00000392709.E4	ENSMUST00000163816.E4	169	169	66	52	35	39	9.16	9.16	9.22	10.82	1.71337	3.21734	17	15	7.63	7.46	8.94	9.42	20867	2598	4391	4030	11_0_125351430_125330394_125330562_125326002	9_1_36860898_36863497_36863665_36867696	1.9645	89.16
CONT_1019	GABPB1	ENST00000359031.E5	ENSMUST00000103226.E4	195	195	28	30	32	35	8.63	8.63	5.55	6.17	-0.61841	-0.752893	23	41	9.79	9.79	10.24	7.62	842	1127	1560	1612	15_0_50596163_50595126_50595320_50593565	2_0_126653555_126652233_126652427_126650620	2	96.41
CONT_1020	NECAP2	ENST00000492095.E4	ENSMUST00000030760.E4	82	82	12	15	19	26	9.1	9.1	9.5	9.43	-0.0995099	2.24558	16	20	7.42	7.82	13.29	10.5	85	85	951	870	1_1_16774469_16774555_16774636_16775588	4_0_141073675_141073508_141073589_141072637	2	86.59
CONT_1021	YPEL3	ENST00000568674.E4	ENSMUST00000170882.E4	109	109	17	20	29	33	5.56	5.56	10.87	11.45	0.906555	1.08046	21	27	6.96	5.84	10.58	11.76	205	208	1989	1612	16_0_30106424_30106110_30106218_30104120	7_1_126778097_126778306_126778414_126780027	1.98165	92.59
CONT_1022	SNX4	ENST00000465505.E5	ENSMUST00000023502.E7	73	73	12	9	18	5	8.56	8.56	11.72	9.85	1.17255	1.76795	30	28	10.57	7.66	6.83	6.95	17021	3635	3490	3704	3_0_125216185_125199091_125199163_125195600	16_1_33276997_33280633_33280705_33284410	1.89041	89.86
CONT_1023	NAE1	ENST00000563253.E2	ENSMUST00000162466.E5	80	80	8	6	10	11	8.88	8.88	9.57	10.12	1.22807	-0.483969	18	49	8.7	10.22	9.05	9.44	7540	1024	1667	693	16_0_66864750_66857130_66857209_66855462	8_0_104528187_104527083_104527162_104526389	2	95
CONT_1024	PDIA3	ENST00000455250.E2	ENSMUST00000135079.E2	79	79	11	10	5	5	11	9.6	6.63	9.28	1.45798	0.406695	25	42	10.1	8.3	9.64	9.77	7117	8243	2746	1997	15_1_44038904_44046022_44046100_44048847	2_1_121414205_121422449_121422527_121424525	2	94.94
CONT_1025	MKLN1	ENST00000458153.E2	ENSMUST00000026699.E2	70	70	9	7	11	13	10.77	7.61	8.86	11.68	0.162191	1.1106	34	57	10.15	10.15	8.28	9.38	47426	19976	11626	7713	7_1_131012756_131060183_131060252_131071879	6_1_31398954_31418931_31419000_31426714	1.97143	94.2
CONT_1026	AKAP10	ENST00000578898.E2	ENSMUST00000102650.E11	105	110	18	18	5	4	9.14	9.04	-0.61	6.85	1.5424	0.565152	16	29	8.35	7.26	9.74	10.65	7292	3032	4289	3455	17_0_19835118_19827721_19827825_19823431	11_0_61893380_61890238_61890347_61886782	1.8987	96.08
CONT_1027	KATNA1	ENST00000335647.E4	ENSMUST00000165806.E5	122	122	21	19	14	19	11.01	8.95	8.73	8.72	-0.863883	3.64338	43	15	8.88	8.88	11.53	8.82	18320	5039	1287	2646	6_0_149944239_149925797_149925918_149924509	10_1_7743736_7748776_7748897_7751544	1.95082	89.08
CONT_1028	DNAJC11	ENST00000426784.E3	ENSMUST00000139555.E3	74	74	8	9	30	28	10.06	10.06	7.43	11.2	0.568897	3.57645	24	17	8.68	7.13	7.85	9.53	2440	2318	10583	4187	1_0_6740968_6738454_6738527_6727870	4_1_151950523_151952842_151952915_151957103	2	90.54
CONT_1029	TCF4	ENST00000562543.E2	ENSMUST00000114982.E2	92	92	29	29	38	38	9.63	9.63	7.93	7.93	1.52541	1.29261	25	23	8.31	4.3	10.62	11.45	3980	1339	1692	1701	18_0_53258348_53254276_53254367_53252583	18_1_69345939_69347279_69347370_69349072	2	100
CONT_1030	LRP1	ENST00000553446.E2	ENSMUST00000133620.E2	51	51	4	4	23	23	7.53	7.53	9.49	9.48	1.92242	-0.431569	31	30	9.48	10.65	8.12	8.71	660	640	904	800	12_1_57561307_57561968_57562018_57562923	10_0_127583381_127582690_127582740_127581889	2	98.04
CONT_1031	FOCAD	ENST00000603044.E2	ENSMUST00000097992.E27	239	239	30	31	75	67	8.68	8.68	5.44	8.09	3.64066	3.64066	41	42	8.14	7.83	5.9	8.34	1466	2259	3417	3986	9_1_20927890_20929357_20929595_20933013	4_1_88342319_88344579_88344817_88348804	2	94.14
CONT_1032	PGS1	ENST00000585521.E2	ENSMUST00000132676.E2	190	190	20	14	35	25	11	11	8.35	9.18	2.20676	1.98658	21	14	7.66	7.66	8.75	10.54	13667	10427	3642	2568	17_1_76374889_76388557_76388746_76392389	11_1_117987013_117997441_117997630_118000199	2	91.05
CONT_1033	CLK3	ENST00000345005.E10	ENSMUST00000065330.E10	83	83	9	8	18	14	8.68	8.73	8.99	7.71	0.944119	0.40483	29	13	9.27	9.27	10.02	10.39	301	543	551	450	15_1_74920009_74920311_74920393_74920945	9_0_57753271_57752645_57752727_57752194	2	93.98
CONT_1034	C12orf4	ENST00000545746.E2	ENSMUST00000032497.E2	195	195	27	42	51	55	9.16	6.13	2.48	8.24	1.43846	1.30865	32	28	8.7	10.03	5.84	9.28	2197	2285	1714	2285	12_0_4647575_4645183_4645377_4643468	6_1_126940026_126942312_126942506_126944792	1.8359	84.36
CONT_1035	DDOST	ENST00000375048.E3	ENSMUST00000030538.E3	87	87	20	15	3	3	9.27	10.47	9.65	8.99	0.130762	1.63985	26	0	10.51	10.51	9.85	6.98	4693	2977	321	1020	1_0_20987374_20982594_20982680_20982272	4_1_138305265_138308243_138308329_138309350	1.81609	89.87
CONT_1036	SEPSECS	ENST00000382103.E2	ENSMUST00000031069.E2	155	155	14	16	73	82	7.33	9.99	9.03	9.38	-1.62547	-0.720552	42	32	9.67	7.04	7.56	7.55	1148	521	1978	2792	4_0_25161878_25160575_25160729_25158596	5_0_52669575_52668899_52669053_52666106	2	89.68
CONT_1037	IAH1	ENST00000482918.E2	ENSMUST00000076813.E2	53	53	9	6	24	26	9.22	10.77	8.55	5.39	0.77641	1.35117	29	24	10.06	8.63	9.64	7.55	2087	863	2182	469	2_1_9614028_9616116_9616168_9618351	12_1_21316512_21317376_21317428_21317898	2	86.79
CONT_1038	WDR81	ENST00000309182.E3	ENSMUST00000132442.E2	108	108	11	13	7	8	8.92	8.92	10.22	11.4	0.242762	1.27187	21	30	10.47	7.43	7.59	8.71	1753	890	267	259	17_1_1631920_1633674_1633781_1634049	11_0_75450794_75449796_75449903_75449536	2	95.37
CONT_1039	LCLAT1	ENST00000309052.E5	ENSMUST00000131335.E3	147	147	23	19	29	21	9.43	11.08	6.45	10.71	-1.02076	-0.0550323	20	19	7.03	10.06	5.35	5.33	28831	18180	5767	8657	2_1_30756180_30785012_30785158_30790926	17_1_73169694_73187875_73188021_73196679	1.97279	86.21
CONT_1040	GORASP1	ENST00000453680.E5	ENSMUST00000035099.E5	131	131	16	12	62	62	8.17	8.17	7.88	5.21	-0.609165	0.297606	16	15	8.41	8.27	1.6	7.72	138	116	292	211	3_0_39142507_39142238_39142368_39141945	9_0_119930220_119929973_119930103_119929761	1.9084	92
CONT_1041	RELA	ENST00000525858.E3	ENSMUST00000025867.E3	152	152	35	31	37	34	7.09	10.22	6.54	8.73	2.2971	3.03815	0	13	10.86	10.86	5.85	6.43	90	92	101	152	11_0_65429650_65429408_65429559_65429306	19_1_5638458_5638551_5638702_5638855	2	89.47
CONT_1042	MAL	ENST00000353004.E2	ENSMUST00000028854.E2	168	168	34	31	41	23	9.27	10.1	13.38	14.44	2.16647	0.811203	35	33	5.91	5.91	10.07	10.69	22073	15652	5254	1506	2_1_95691630_95713704_95713871_95719126	2_0_127656041_127640221_127640388_127638714	1.84524	87.74
CONT_1043	PIEZO2	ENST00000582913.E48	ENSMUST00000137141.E7	189	189	75	79	76	60	4.28	4.28	8.71	5.16	1.43139	1.92579	19	17	10.57	9.06	9.83	7.86	7363	1065	350	434	18_0_10689653_10682101_10682289_10681750	18_0_63022398_63021144_63021332_63020709	2	89.42
CONT_1044	SNX13	ENST00000409604.E3	ENSMUST00000048519.E3	103	103	16	19	32	42	8.88	10.29	9.68	11.11	-0.840937	-0.684619	26	31	10.24	10.45	5.73	1.84	3899	3856	1696	2967	7_0_17936957_17932955_17933057_17931258	12_1_35079012_35082869_35082971_35085939	2	93.2
CONT_1045	APBB2	ENST00000508707.E4	ENSMUST00000162401.E4	69	69	8	8	6	4	7.41	7.41	7.58	12.37	-0.118528	1.41379	26	38	9.72	6.32	9.58	10.43	67334	29891	18837	9814	4_0_41102656_41035253_41035321_41016415	5_0_66492058_66462098_66462166_66452283	1.91304	90.91
CONT_1046	ATL1	ENST00000441560.E10	ENSMUST00000021466.E10	128	128	13	12	22	15	7.22	7.87	6.78	6.8	0.77641	-0.168233	27	24	7.81	7.81	11.51	9.61	6087	5854	1116	888	14_1_51081229_51087317_51087444_51088561	12_1_69947585_69953440_69953567_69954456	2	92.97
CONT_1047	RAB7A	ENST00000464496.E3	ENSMUST00000113600.E4	219	219	41	52	36	54	10.08	7.47	10.13	12.46	-0.476299	-0.575966	26	31	9.88	9.6	12.9	14.15	8302	7095	952	693	3_1_128516912_128525215_128525433_128526386	6_0_88012307_88004993_88005211_88004299	1.9726	92.13
CONT_1048	PRKAG2	ENST00000492843.E3	ENSMUST00000076306.E3	70	70	5	15	11	19	10.47	10.47	9.82	10.04	2.52105	2.52105	40	42	10.11	8.59	9.75	7.78	43281	39031	36614	19134	7_0_151372506_151329155_151329224_151292540	5_0_24947424_24908323_24908392_24889188	2	94.29
CONT_1049	POLR3E	ENST00000563282.E2	ENSMUST00000033173.E20	126	126	21	22	18	11	7.87	9.79	2.59	3.86	1.25725	2.75613	22	41	10.07	11.08	12.57	10.88	3472	1979	1458	803	16_1_22339908_22343381_22343506_22344965	7_1_120942567_120944547_120944672_120945476	2	90.48
CONT_1050	TCF4	ENST00000566279.E2	ENSMUST00000114982.E2	92	92	29	29	38	38	9.63	9.63	7.93	7.93	1.52541	1.29261	25	23	2.13	4.3	10.62	11.45	1333	1339	1692	1701	18_0_53255701_53254276_53254367_53252583	18_1_69345939_69347279_69347370_69349072	2	100
CONT_1051	UBN1	ENST00000545171.E8	ENSMUST00000052449.E9	71	71	14	9	32	24	7.36	6.05	5	5.12	3.65967	2.36895	21	29	9.99	9.99	8.56	8.45	7730	5862	1308	1334	16_1_4911103_4918834_4918904_4920213	16_1_5064786_5070649_5070719_5072054	1.83099	90.77
CONT_1052	ATP6V0E1	ENST00000519374.E2	ENSMUST00000015719.E2	48	48	7	18	4	4	8	8	10.27	13.26	0.87222	1.94471	46	50	9.65	9.65	9.7	6.06	10810	6099	25415	12629	5_1_172410967_172421778_172421825_172447241	17_1_26676578_26682678_26682725_26695355	2	95.83
CONT_1053	KIAA0319L	ENST00000426982.E2	ENSMUST00000102607.E2	170	170	21	24	30	34	7.64	7.88	10.99	10.95	2.36948	1.81567	18	20	3.56	9.39	11.39	10.83	3030	2903	47214	34706	1_0_36023151_36019951_36020120_35972736	4_1_126753995_126756899_126757068_126791775	2	87.65
CONT_1054	FLII	ENST00000579294.E8	ENSMUST00000002889.E8	176	176	22	17	12	15	6.27	3.28	4.26	7.63	2.20533	3.07869	15	17	7.2	5.06	10.71	7.5	359	437	85	77	17_0_18157393_18156858_18157033_18156772	11_0_60722295_60721682_60721857_60721604	1.96591	89.02
CONT_1055	PPARG	ENST00000397012.E7	ENSMUST00000000450.E6	451	451	60	62	86	70	10.06	10.06	11.14	12.45	-1.5356	1.18411	43	18	-0.03	-0.03	8.41	9.91	10622	9575	16743	16636	3_1_12447580_12458203_12458653_12475397	6_1_115463285_115472861_115473311_115489948	2	90.02
CONT_1056	VDAC3	ENST00000521158.E7	ENSMUST00000009036.E5	53	53	1	1	6	6	6.62	6.62	8.93	8.36	0.758795	0.239152	23	25	10.57	10.57	9.76	9.58	786	1448	2084	1515	8_1_42256382_42257169_42257221_42259306	8_0_22583584_22582083_22582135_22580567	2	98.11
CONT_1057	MATR3	ENST00000512876.E2	ENSMUST00000166793.E3	62	62	2	2	7	7	1.65	1.65	7.23	7.23	1.06279	1.06279	21	21	7.63	10.47	8.27	8.19	20902	4622	960	796	5_1_138629461_138650364_138650425_138651386	18_1_35572935_35577558_35577619_35578416	2	100
CONT_1058	EXOC7	ENST00000467929.E17	ENSMUST00000139699.E18	42	42	11	8	14	10	10.47	10.47	6.75	7.51	0.834035	1.08884	48	61	7.93	9.06	6.28	5.53	227	215	108	291	17_0_74080598_74080329_74080370_74080220	11_0_116290207_116289950_116289991_116289658	1.80952	89.47
CONT_1059	DMTF1	ENST00000394703.E19	ENSMUST00000184401.E17	145	145	25	24	21	20	9.04	7.04	9.2	6.97	-1.65709	-0.534234	31	49	11.08	9.85	5.57	7.17	581	590	202	211	7_1_86823418_86824000_86824144_86824347	5_0_9121085_9120350_9120494_9120138	1.97241	94.41
CONT_1060	TYRO3	ENST00000263798.E9	ENSMUST00000028763.E9	145	145	23	27	44	51	10.07	11.08	6.57	6.42	1.02975	2.12683	22	18	10.77	10.77	11.32	9.42	515	524	1004	357	15_1_41860560_41861076_41861220_41862225	2_1_119808878_119809403_119809547_119809905	2	86.9
CONT_1061	DMXL1	ENST00000539542.E8	ENSMUST00000041772.E8	190	190	41	18	48	26	7.97	9.82	9.29	9.06	0.563291	0.737977	27	24	6.39	7.7	8.87	8.86	2478	4808	1966	1693	5_1_118452031_118454510_118454699_118456666	18_1_49852424_49857233_49857422_49859116	2	89.47
CONT_1062	ZEB2	ENST00000444559.E2	ENSMUST00000126743.E2	270	270	51	56	72	65	10.28	10.28	12.07	12.72	2.92503	2.92503	24	24	7.08	3.53	7.39	7.39	143	323	2519	2665	2_0_145277919_145277506_145277775_145274986	2_0_45113416_45112823_45113092_45110157	1.83704	97.59
CONT_1063	RCBTB2	ENST00000430805.E9	ENSMUST00000110952.E10	143	143	6	15	27	30	8.88	9.43	10.26	13.76	1.663	1.663	17	16	9.15	9.5	8.11	4.89	998	1117	7714	5590	13_0_49085906_49084765_49084907_49077050	14_1_73166872_73167990_73168132_73173723	1.95804	92.14
CONT_1064	MLLT10	ENST00000307729.E3	ENSMUST00000114680.E3	80	80	17	15	6	7	8.37	8.37	7.9	10.84	0.988647	-1.07291	26	101	8.14	8.14	9.38	6.88	4028	5930	47381	30253	10_1_21823733_21827762_21827841_21875223	2_1_18065194_18071125_18071204_18101458	2	97.5
CONT_1065	CROCC	ENST00000467938.E7	ENSMUST00000097816.E8	237	237	46	49	89	58	8.56	8.56	9.44	10.34	-0.163572	-0.989176	13	39	8.41	8.41	6.63	12.72	5239	2296	767	390	1_1_17257892_17263132_17263368_17264136	4_0_141045941_141043408_141043644_141043017	1.93249	82.1
CONT_1066	RPL27	ENST00000589037.E3	ENSMUST00000077856.E3	170	170	40	42	20	19	9.6	9.6	6.92	10.17	-0.0292059	2.5404	20	57	7.22	7.87	11.67	4.5	1101	695	2570	1549	17_1_41150848_41151950_41152119_41154690	11_1_101442805_101443501_101443670_101445220	2	91.18
CONT_1067	MAPKBP1	ENST00000512970.E9	ENSMUST00000128077.E2	161	161	21	17	28	13	9.6	9.6	9.49	9.4	0.905318	1.28048	16	17	10.45	10.45	9.59	11.46	519	524	1477	843	15_1_42105299_42105819_42105979_42107457	2_1_120013094_120013619_120013779_120014623	2	88.2
CONT_1068	STARD9	ENST00000290607.E18	ENSMUST00000180041.E17	138	138	21	13	40	51	9.45	10.51	5.17	6.77	1.35365	1.4749	25	30	10.47	9.09	8.68	6.25	335	312	699	521	15_1_42966689_42967025_42967162_42967862	2_1_120687770_120688083_120688220_120688742	2	84.06
CONT_1069	NPM3	ENST00000468544.E2	ENSMUST00000070215.E4	94	94	15	20	12	2	6.29	8.51	8.72	10.05	-0.285981	0.805795	31	30	10.13	10.13	7.48	6.38	126	110	403	265	10_0_103542235_103542015_103542108_103541611	19_0_45748750_45748546_45748639_45748280	1.95745	89.13
CONT_1070	ELAC2	ENST00000580504.E5	ENSMUST00000071891.E5	58	58	9	10	5	5	7.7	7.43	9.91	11.94	1.58547	-0.176114	43	36	10.1	10.1	7.83	11.41	1271	944	1163	1081	17_0_12919085_12917756_12917813_12916592	11_1_64980672_64981617_64981674_64982756	1.89655	96.36
CONT_1071	KIFAP3	ENST00000361580.E2	ENSMUST00000077642.E2	132	132	20	17	64	62	8.62	8.62	9.41	11.11	-0.162752	0.0119333	23	44	7	5.22	6.17	6.21	18999	3082	8438	10832	1_0_170043577_170024446_170024577_170016007	1_1_163779902_163782985_163783116_163793949	2	93.94
CONT_1072	NDFIP2	ENST00000218652.E5	ENSMUST00000181969.E5	125	125	25	22	19	19	9.25	7.75	7.5	5.69	-0.090808	1.34993	20	24	9.14	9.14	7.24	6.73	3782	3110	4645	4171	13_1_80113910_80117693_80117817_80122463	14_1_105294892_105298003_105298127_105302299	2	90.4
CONT_1073	FXN	ENST00000498653.E3	ENSMUST00000132688.E2	121	121	28	18	26	21	2.5	2.5	10.31	9.9	0.810251	1.7664	13	25	9.21	8.68	8.55	9.62	6657	4713	11677	4947	9_1_71661398_71668056_71668176_71679854	19_0_24277181_24272347_24272467_24267399	2	81.82
CONT_1074	PCCB	ENST00000483687.E11	ENSMUST00000149322.E11	101	101	24	28	21	30	9.16	9.16	7.41	6.6	1.97394	2.47467	23	23	10.65	10.1	6.89	3.48	244	147	378	304	3_1_136045752_136045997_136046097_136046476	9_0_100985779_100985531_100985631_100985226	1.84158	90.32
CONT_1075	CDKAL1	ENST00000274695.E4	ENSMUST00000131792.E4	113	113	14	11	26	21	9.43	9.43	7.21	3.82	0.742133	1.44808	60	20	9.88	9.88	7.83	9.46	2069	3598	100587	68926	6_1_20546754_20548824_20548936_20649524	13_0_29849939_29846228_29846340_29777301	2	92.92
CONT_1076	POLR3D	ENST00000517789.E5	ENSMUST00000180358.E6	266	266	67	54	59	43	4.62	7.73	5.47	6.1	-0.150943	-1.40843	24	54	7.46	10.19	12.9	12.57	394	319	765	143	8_1_22106162_22106557_22106822_22107588	14_0_70440599_70440014_70440279_70439870	1.99248	86.79
CONT_1077	NFATC4	ENST00000250373.E9	ENSMUST00000024179.E9	585	582	86	105	204	198	8.23	8.23	8.91	7.64	2.29685	1.38444	41	49	6.68	6.68	8.05	8.24	192	148	759	752	14_1_24845307_24845500_24846084_24846844	14_1_55832074_55832223_55832804_55833557	1.9623	86.59
CONT_1078	PIK3CB	ENST00000289153.E15	ENSMUST00000136965.E17	179	179	28	23	45	40	8.78	8.78	7.13	6.67	-1.45358	-0.855056	15	16	7.33	9.46	6.76	7.77	4071	4664	837	1261	3_0_138407717_138403467_138403645_138402629	9_0_99060185_99055342_99055520_99054080	1.96648	88.07
CONT_1079	SGK1	ENST00000489458.E5	ENSMUST00000100036.E6	132	132	27	23	19	14	8.7	8.7	5.71	7.59	0.710485	1.54104	20	28	8.55	10.28	11.72	9.75	119	113	248	204	6_0_134494412_134494161_134494292_134493912	10_1_21996109_21996223_21996354_21996559	2	94.7
CONT_1080	BCR	ENST00000419722.E3	ENSMUST00000164107.E16	132	132	21	16	43	20	10.07	10.67	7.08	2.69	2.81772	1.03245	19	36	8.41	8.41	8.44	9.06	2385	1964	14268	7038	22_1_23634825_23637211_23637342_23651611	10_1_75166142_75168107_75168238_75175277	1.95455	86.05
CONT_1081	DLG3	ENST00000466140.E4	ENSMUST00000151020.E5	100	100	23	23	17	20	10.74	10.74	8.92	8.92	-1.31248	-1.31248	119	124	10.45	10.75	5.17	9.52	779	797	1932	3349	X_1_69712446_69713226_69713325_69715258	X_1_100807255_100808053_100808152_100811502	2	98
CONT_1082	ERCC8	ENST00000381118.E6	ENSMUST00000054835.E5	82	82	20	24	15	7	7.44	10.67	4.27	7.09	-1.10715	-0.447092	26	16	10.08	10.77	7.67	9.83	13391	3210	1075	1208	5_0_60214092_60200619_60200700_60199543	13_1_108169491_108172702_108172783_108173992	1.97561	90.12
CONT_1083	UQCRC1	ENST00000203407.E3	ENSMUST00000026743.E3	87	87	20	21	36	25	9.16	11	6.67	9.13	2.43314	2.24558	21	24	11.45	11.81	5.96	7.09	3305	4927	989	1873	3_0_48646595_48643203_48643289_48642213	9_1_108937156_108942084_108942170_108944044	2	90.8
CONT_1084	CTNNA1	ENST00000302763.E11	ENSMUST00000042345.E11	157	157	25	18	32	25	9.43	9.43	6.9	12.53	-0.452265	-1.17108	18	38	9.65	9.65	8.25	9.4	13300	3682	6611	4415	5_1_138240130_138253431_138253587_138260199	18_1_35235700_35239383_35239539_35243955	2	93.63
CONT_1085	SLK	ENST00000369755.E13	ENSMUST00000051691.E13	93	93	13	14	8	28	8.88	8.88	5.53	9.1	0.16702	2.2574	25	17	11.08	11.08	6.8	3.6	2459	2163	7251	7728	10_1_105768114_105770574_105770666_105777918	19_1_47625484_47627648_47627740_47635469	2	88.17
CONT_1086	ABCA2	ENST00000265662.E41	ENSMUST00000102919.E40	179	179	16	28	55	66	6.92	6.92	-0.65	-0.36	1.97057	0.611808	0	0	7.93	7.93	4.79	9.09	248	124	68	241	9_0_139905072_139904645_139904823_139904576	2_1_25445425_25445550_25445728_25445970	1.96648	88.64
CONT_1087	KLHL8	ENST00000512111.E3	ENSMUST00000031254.E3	549	549	78	86	48	31	9.79	9.79	9.14	7.11	4.02456	0.125034	41	13	8.68	8.68	4.47	8.38	9524	9617	1861	1351	4_0_88116476_88106403_88106951_88104541	5_0_103885907_103875741_103876289_103874389	2	86.16
CONT_1088	ASNSD1	ENST00000260952.E2	ENSMUST00000144660.E2	54	54	17	20	12	11	9.25	9.89	8.33	8.51	2.13952	1.49135	35	17	10.47	5.74	6.48	9.59	2290	1596	1421	817	2_1_190526336_190528627_190528680_190530102	1_0_53352530_53350880_53350933_53350062	1.88889	90.2
CONT_1089	FCHSD2	ENST00000409418.E2	ENSMUST00000145802.E2	98	98	12	9	7	6	10.28	10.06	7.52	7.97	2.56989	1.98822	20	23	10.51	10.51	10.87	10.26	1728	1699	56290	28314	11_0_72852902_72851076_72851173_72794785	7_1_101109039_101110739_101110836_101139151	2	92.86
CONT_1090	KPNA4	ENST00000334256.E14	ENSMUST00000029353.E14	72	72	12	16	17	8	10.08	10.08	10.41	8.25	-1.45162	-2.07456	36	56	10.57	10.57	11.24	11.81	4205	2819	1530	1619	3_0_160231865_160227588_160227659_160226057	3_0_69084050_69081159_69081230_69079539	1.80556	93.85
CONT_1091	MMS19	ENST00000370782.E29	ENSMUST00000026168.E27	165	165	29	19	17	9	8.27	8.27	6.95	8.12	0.139216	1.80595	38	37	11.81	9.49	8.86	9.18	132	109	79	70	10_0_99219416_99219119_99219283_99219039	19_0_41945733_41945459_41945623_41945388	1.84242	84.21
CONT_1092	C14orf28	ENST00000325192.E3	ENSMUST00000058135.E3	90	90	12	8	11	8	8.73	8.73	2.82	4.86	1.29003	1.44065	13	29	9.72	7.31	13.09	8.76	2247	995	1098	1092	14_1_45370162_45372410_45372499_45373598	12_1_64921329_64922325_64922414_64923507	1.91111	96.51
CONT_1093	ATXN2	ENST00000389154.E4	ENSMUST00000051950.E18	67	67	7	8	7	6	8.68	8.68	5.28	4.32	2.40454	1.3439	44	27	10.08	10.08	9.26	9.09	381	349	14522	4289	12_0_111923517_111923069_111923135_111908546	5_1_121797375_121797725_121797791_121802081	2	97.01
CONT_1094	C11orf58	ENST00000422258.E2	ENSMUST00000032899.E2	84	84	10	18	37	23	10.22	10.22	7.54	5.5	0.659759	-0.636669	23	11	2.29	2.29	7.9	10.79	5759	5914	3412	2420	11_1_16760388_16766148_16766231_16769644	7_1_116093525_116099440_116099523_116101944	1.92857	95.06
CONT_1095	PDS5A	ENST00000503396.E10	ENSMUST00000031104.E10	95	95	20	21	20	14	9.88	9.88	6.79	6.69	-0.816313	2.61693	24	27	10.65	9.63	9.85	8.71	3272	689	1703	1471	4_0_39915231_39911864_39911958_39910160	5_0_65654789_65654005_65654099_65652533	2	91.58
CONT_1096	PLA2G6	ENST00000335539.E3	ENSMUST00000173163.E4	216	216	34	48	33	22	9.6	6.92	8.35	4.67	0.70942	2.29745	40	21	7.85	9.39	10.8	6.82	23564	4597	2149	970	22_0_38565225_38541445_38541660_38539295	15_0_79317761_79312948_79313163_79311977	1.99074	84.65
CONT_1097	HDLBP	ENST00000391976.E8	ENSMUST00000170883.E8	207	207	34	56	31	52	9.01	6.77	5.85	6.96	1.34724	3.52623	18	14	7.56	8.04	9.52	11.09	603	650	215	612	2_0_242195599_242194789_242194995_242194573	1_0_93430955_93430098_93430304_93429485	1.97101	90.69
CONT_1098	PID1	ENST00000392055.E2	ENSMUST00000168574.E2	147	147	23	18	5	3	9.26	8.04	8.9	9.04	0.0497275	0.679326	35	45	11.08	11.08	11.64	8.6	115049	124962	129709	120724	2_0_230135730_230020534_230020680_229890824	1_0_84284341_84159232_84159378_84038507	2	91.84
CONT_1099	UBXN6	ENST00000301281.E9	ENSMUST00000134441.E2	131	131	31	20	45	32	4.44	6.64	7.62	5.87	2.0493	3.28096	0	19	8.07	10.12	9.21	8.97	86	79	85	75	19_0_4446497_4446280_4446410_4446194	17_0_56069394_56069184_56069314_56069108	1.9084	83.2
CONT_1100	RGS4	ENST00000421743.E5	ENSMUST00000027991.E4	167	167	31	43	16	19	9.65	10.2	9.76	11.62	0.0316112	1.93897	29	39	8.62	8.62	9.78	8.54	589	157	698	430	1_1_163042656_163043246_163043412_163044111	1_0_169744675_169744351_169744517_169743920	2	89.22
CONT_1101	TMEM194A	ENST00000379391.E5	ENSMUST00000048099.E6	115	115	22	29	46	49	8.07	8.07	8.93	6.12	1.39273	1.39273	55	45	11	11	7.6	8.89	460	422	726	830	12_0_57458429_57457854_57457968_57457127	10_1_127693061_127693484_127693598_127694429	1.82609	91.43
CONT_1102	ZWILCH	ENST00000307897.E2	ENSMUST00000122091.E2	52	52	15	16	16	17	8.55	8.55	9.68	9.38	1.744	0.77641	26	20	7.68	7.39	5.54	7.62	3449	4153	5095	3154	15_1_66797729_66801179_66801230_66806326	9_0_64172818_64168613_64168664_64165458	1.92308	86
CONT_1103	ST3GAL3	ENST00000372368.E9	ENSMUST00000126336.E5	187	187	38	34	27	53	8.15	8.15	6.95	5.87	1.78639	3.28096	33	16	8.7	10.67	9.26	9.23	277	460	20676	17927	1_1_44364935_44365213_44365399_44386076	4_0_117959075_117958428_117958614_117940500	2	89.84
CONT_1104	RBFOX1	ENST00000547605.E6	ENSMUST00000056416.E3	141	144	33	32	18	19	8.07	8.07	7.32	8.17	0.0494099	0.504431	56	63	9.49	9.49	9.44	10.56	61390	52474	7326	8309	16_1_7568391_7629782_7629922_7637249	16_1_7224550_7277025_7277168_7285478	1.97917	90.78
CONT_1105	CNIH1	ENST00000557690.E3	ENSMUST00000146629.E3	48	47	4	4	0	0	6.64	6.64	3.1	-16.53	2.49239	2.49239	37	37	9.09	7.52	9.11	10.77	242	239	3858	3600	14_0_54903087_54902797_54902844_54898938	14_0_46784112_46783826_46783872_46780225	1.97917	97.87
CONT_1106	UBE2I	ENST00000562482.E2	ENSMUST00000172587.E2	77	77	23	18	22	16	3.89	3.89	10.07	9.19	3.68006	4.22934	34	20	8.7	5.28	9.91	9.7	4246	4682	196	127	16_1_1359774_1364021_1364097_1364294	17_0_25274162_25269403_25269479_25269275	1.8961	89.04
CONT_1107	SULF2	ENST00000467815.E20	ENSMUST00000146497.E11	54	54	4	4	6	6	7.94	7.94	2.33	2.54	0.850713	0.945138	30	28	7.51	7.51	8.5	9.17	244	223	1006	676	20_0_46288441_46288143_46288196_46287136	2_0_166075772_166075495_166075548_166074818	2	98.15
CONT_1108	AIG1	ENST00000275235.E2	ENSMUST00000105534.E2	156	156	43	38	84	63	6.59	6.59	11.08	10.39	0.97596	0.520937	23	22	9.68	9.68	8.02	8.96	75768	39219	28091	27293	6_1_143382203_143457972_143458127_143486219	10_0_13868618_13829243_13829398_13801949	2	85.9
CONT_1109	SND1	ENST00000354725.E16	ENSMUST00000164915.E15	110	110	23	26	9	19	8.24	7.81	7.06	9.55	-1.45162	1.32207	35	43	10.86	10.9	11.76	12.51	61617	50502	83444	78922	7_1_127569382_127631000_127631109_127714554	6_1_28745326_28795829_28795938_28874861	2	91.82
CONT_1110	DHDDS	ENST00000436153.E5	ENSMUST00000144668.E5	117	117	29	30	35	28	10.08	8.07	9.56	12.27	0.176426	0.139227	30	38	6.91	5.96	12.9	11.29	3442	1581	1126	1083	1_1_26769364_26772807_26772923_26774050	4_0_133994162_133992464_133992580_133991380	1.94872	84.21
CONT_1111	LOX	ENST00000231004.E2	ENSMUST00000025409.E2	109	109	10	15	9	5	10.88	9.99	6.25	9.31	0.0526699	1.31372	17	15	11.81	9.89	4.48	7.86	353	329	1351	1240	5_0_121413050_121412588_121412696_121411236	18_0_52528717_52528279_52528387_52527038	2	92.66
CONT_1112	EXOC6B	ENST00000272427.E17	ENSMUST00000160197.E17	135	135	24	28	17	10	8.68	8.68	9.18	7.82	0.00115052	1.37666	20	16	7.2	8.27	9.03	6.84	11567	4622	15276	8788	2_0_72719447_72707745_72707879_72692468	6_0_84848766_84844009_84844143_84835220	1.94074	87.79
CONT_1113	CCNB2	ENST00000559301.E2	ENSMUST00000034742.E7	141	141	27	15	7	17	8.73	8.73	11.48	7.29	0.0762988	1.88934	50	0	11.08	10.03	10.87	10.12	301	393	6148	730	15_1_59409125_59409427_59409567_59415716	9_0_70410655_70410121_70410261_70409390	1.95745	88.41
CONT_1114	RELA	ENST00000308639.E4	ENSMUST00000025867.E4	149	149	23	20	36	35	10.07	8.83	5.85	6.43	-2.42832	1.21366	22	17	7.09	10.22	-2.02	-4.83	101	152	1471	855	11_0_65429408_65429158_65429306_65427686	19_1_5638702_5638855_5639003_5639859	1.85235	89.86
CONT_1115	HSP90AA1	ENST00000216281.E3	ENSMUST00000021698.E3	367	367	42	55	68	84	9.88	9.88	9.09	8.99	2.34674	1.4185	19	54	9.11	9.22	15.21	13.6	92	100	326	347	14_0_102552554_102552095_102552461_102551768	12_0_110695519_110695052_110695418_110694704	1.9782	87.33
CONT_1116	ZMYND8	ENST00000360911.E5	ENSMUST00000153655.E5	114	114	11	13	4	5	7.83	7.83	6.13	7.05	3.96814	3.74044	18	14	7.15	7.15	7.89	13.21	3949	3143	2777	2673	20_0_45927473_45923410_45923523_45920632	2_0_165846021_165842764_165842877_165840090	1.94737	92.79
CONT_1117	DNAJC3	ENST00000602402.E5	ENSMUST00000022734.E5	153	153	20	29	13	24	11.08	11.08	9.53	8.46	-1.39738	1.80197	38	35	10.36	10.36	6.04	6.98	32391	7128	2243	1958	13_1_96377506_96409898_96410050_96412294	14_1_118960860_118967989_118968141_118970100	2	81.05
CONT_1118	TYW1	ENST00000361660.E5	ENSMUST00000173375.E5	195	195	18	26	27	39	10.29	8.23	6.96	4.51	1.55236	1.41379	23	19	6.36	6.36	11.11	10.53	4682	810	3291	1076	7_1_66474671_66479354_66479548_66482840	5_1_130267084_130267895_130268089_130269166	1.96923	82.81
CONT_1119	CROCC	ENST00000467938.E9	ENSMUST00000097816.E10	84	84	20	16	33	31	5.29	9.99	6.13	7.72	-2.04806	-1.20462	32	25	8.05	9.45	10.53	8.47	662	685	425	298	1_1_17264232_17264895_17264978_17265404	4_0_141042921_141042152_141042235_141041853	1.85714	88.46
CONT_1120	RNF19A	ENST00000341084.E8	ENSMUST00000022890.E8	214	214	34	43	56	53	6.99	10.86	2.96	6.61	0.130682	-0.0493335	24	36	9.66	8.83	9.1	9.09	2278	1492	1544	1185	8_0_101276262_101273770_101273983_101272225	15_0_36247122_36245416_36245629_36244230	1.98131	91.04
CONT_1121	KMT2E	ENST00000257745.E24	ENSMUST00000094962.E24	126	126	31	20	19	14	8.68	8.94	10.43	9.93	2.58275	3.21899	23	29	10.36	8.95	6.71	10.07	108	106	168	150	7_1_104750815_104750924_104751049_104751218	5_1_23500344_23500451_23500576_23500727	1.95238	89.43
CONT_1122	NUP93	ENST00000564278.E2	ENSMUST00000079961.E21	129	129	25	18	21	8	4.08	4.08	11.45	10.57	-1.78346	1.15108	39	43	9.82	7.97	9.07	6.2	2100	1150	2665	2923	16_1_56873516_56875617_56875745_56878411	8_1_94310382_94311533_94311661_94314585	2	89.92
CONT_1123	USP3	ENST00000539772.E2	ENSMUST00000034940.E8	114	114	27	33	24	27	9.66	8.83	14.38	11.92	2.28872	0.398441	40	38	10.49	5.84	10.33	6.91	58064	2337	7424	9671	15_1_63797029_63855094_63855207_63862632	9_0_66542513_66540062_66540175_66530390	2	92.98
CONT_1124	IQCE	ENST00000470731.E3	ENSMUST00000149674.E3	46	46	9	10	1	1	10.08	10.08	10.93	10.22	-0.0844775	2.48144	38	34	11.45	11.11	7.58	8.69	1790	2631	2526	3464	7_1_2606797_2608588_2608633_2611160	5_0_140699685_140697008_140697053_140693543	1.82609	88.1
CONT_1125	MBOAT2	ENST00000486484.E11	ENSMUST00000110942.E11	133	133	18	14	37	55	8.56	8.56	8.86	7.72	2.43136	2.35901	42	45	9.49	9.55	10.18	14.61	1447	1026	267	2163	2_0_9004300_9002720_9002852_9002452	12_1_24954250_24955277_24955409_24957573	1.89474	85.71
CONT_1126	SUGP1	ENST00000591350.E4	ENSMUST00000011450.E5	124	124	18	23	32	32	7.55	9.3	-0.27	-0.27	2.57732	2.57732	0	0	11	11	7.17	9.05	2001	2677	275	347	19_0_19416658_19414533_19414656_19414257	8_1_70056604_70059282_70059405_70059753	1.85484	94.78
CONT_1127	PSMB9	ENST00000414474.E3	ENSMUST00000174576.E3	132	132	10	14	14	7	5.85	2.62	8.25	10.22	2.14058	-0.318315	26	58	9.25	7.93	8.03	7.62	1057	1316	610	537	6_1_32823982_32825040_32825171_32825782	17_0_34185730_34184282_34184413_34183744	1.80303	89.08
CONT_1128	P4HB	ENST00000576380.E3	ENSMUST00000026122.E4	138	138	28	25	49	44	10.47	10.47	10.77	14.12	0.568006	-0.0718139	42	50	6.34	6.38	10.7	9.19	3901	118	7794	3997	17_0_79817057_79813018_79813155_79805223	11_0_120568174_120567918_120568055_120563920	2	89.86
CONT_1129	SIDT2	ENST00000324225.E16	ENSMUST00000160618.E4	74	74	11	9	27	29	6.92	6.92	10.55	6.7	1.23414	0.353119	41	23	8.94	8.94	9.48	11.05	550	454	140	129	11_1_117060117_117060668_117060741_117060882	9_0_45945144_45944616_45944689_45944486	2	94.59
CONT_1130	HDAC3	ENST00000519474.E3	ENSMUST00000043498.E4	82	82	13	15	14	7	5.19	5.22	11.44	9.49					8.88	8.3	10	10.54	6422	6695	127	126	5_0_141016115_141009611_141009692_141009483	18_0_37952471_37945694_37945775_37945567	2	91.46
CONT_1131	ADD3	ENST00000484622.E3	ENSMUST00000111741.E4	152	152	15	18	21	28	7.68	9.1	11.89	11.11	1.05925	0.459615	55	13	5	2.21	12.22	13	3343	4450	931	792	10_1_111872673_111876017_111876168_111877100	19_1_53226729_53231180_53231331_53232124	1.98684	92.72
CONT_1132	TP53BP2	ENST00000391878.E13	ENSMUST00000117245.E12	463	463	68	62	41	47	8.37	8.37	11.87	8.26	1.09516	0.630467	26	23	8.16	8.17	7.86	7.14	1221	1464	1624	1664	1_0_223987601_223985917_223986379_223984292	1_1_182444809_182446274_182446736_182448401	1.9784	82.75
CONT_1133	CCT8	ENST00000470450.E3	ENSMUST00000175977.E3	80	80	19	15	8	5	9.82	9.82	2.28	4.9	0.77641	0.77641	65	48	6.49	5.46	7.24	7.6	744	550	1717	2255	21_0_30442568_30441744_30441823_30440026	16_0_87494337_87493707_87493786_87491451	2	91.25
CONT_1134	SLC7A7	ENST00000554517.E5	ENSMUST00000000984.E6	104	104	12	13	13	14	9.14	9.46	10.84	8.07	2.18853	2.18853	41	33	3.86	3.86	6.03	10.36	258	230	292	275	14_0_23245404_23245042_23245145_23244749	14_0_54374548_54374214_54374317_54373938	1.88462	84.69
CONT_1135	RSAD1	ENST00000504284.E6	ENSMUST00000132274.E7	55	55	9	11	42	22	11.08	11.08	2.4	8.62	0.847232	0.26636	23	23	3.2	7.94	7.53	3.75	218	206	681	309	17_1_48560848_48561067_48561121_48561803	11_0_94543555_94543294_94543348_94542984	1.85455	82.35
CONT_1136	APLP1	ENST00000537454.E9	ENSMUST00000006828.E9	159	159	31	32	27	16	9.13	9.99	7.27	7.91	3.68006	0.698122	25	62	8.24	8.24	10.96	8.22	790	752	78	80	19_1_36364615_36365406_36365564_36365643	7_0_30441055_30440144_30440302_30440063	2	86.79
CONT_1137	API5	ENST00000529932.E2	ENSMUST00000028617.E12	77	77	4	3	3	3	8.91	8.91	10.76	11.81	2.60395	0.876422	22	44	11	10.47	10	8.7	4713	2038	503	478	11_1_43352114_43356828_43356904_43357408	2_0_94420986_94418871_94418947_94418392	2	93.51
CONT_1138	DSCR3	ENST00000476950.E2	ENSMUST00000023615.E2	144	144	22	25	50	59	10.57	10.57	10.47	10.13	1.43654	1.70009	32	32	9.65	9.65	6.92	4.05	26598	13964	1886	1342	21_0_38639539_38612797_38612940_38610910	16_0_94526338_94512230_94512373_94510887	1.88889	90.44
CONT_1139	FOXRED1	ENST00000263578.E2	ENSMUST00000127996.E2	221	221	51	59	72	59	9.2	9.2	6	6.51	2.00972	2.68217	48	0	4.2	4.2	10.97	6.7	2145	641	1311	415	11_1_126139186_126141332_126141552_126142864	9_0_35210807_35209945_35210165_35209529	2	82.81
CONT_1140	SUGP1	ENST00000587119.E6	ENSMUST00000011450.E7	124	124	23	24	34	31	11.08	11.08	-2.14	-2.14	2.57732	2.57732	0	0	10.29	11	9.75	11.02	959	682	4920	4177	19_0_19414157_19413074_19413197_19408153	8_1_70059853_70060536_70060659_70064837	2	92.74
CONT_1141	ATG4A	ENST00000372254.E8	ENSMUST00000112971.E9	79	79	17	19	44	44	9.14	9.14	11.38	11.38	-0.434266	-2.27234	14	40	9.72	9.72	7.38	6.98	121	122	11960	163085	X_1_107381221_107381343_107381421_107393382	X_1_140995440_140995563_140995641_141158727	2	96.2
CONT_1142	LACE1	ENST00000421954.E5	ENSMUST00000151747.E5	59	59	7	8	4	16	8.38	10.51	12.26	11.56	0.99558	3.20965	32	27	8.38	10.19	7.08	9.95	35663	15149	45158	40093	6_1_108687536_108723200_108723258_108768417	10_0_42415549_42400341_42400399_42360247	2	89.83
CONT_1143	DPYSL3	ENST00000398514.E10	ENSMUST00000121805.E10	142	142	35	35	56	47	8.37	8.37	5.39	6.82	0.416845	-0.250406	32	35	8.08	8.08	8.29	9.15	706	867	1439	3010	5_0_146781103_146780255_146780396_146778815	18_0_43333881_43332872_43333013_43329861	2	93.66
CONT_1144	COPRS	ENST00000302362.E2	ENSMUST00000033839.E2	67	67	14	13	10	17	1.91	1.91	10.89	10.06	0.810251	1.37278	35	18	8.7	8.7	6.99	8.31	2235	2340	3768	1878	17_0_30186120_30183818_30183884_30180049	8_0_13890167_13887760_13887826_13885881	2	83.58
CONT_1145	HDAC6	ENST00000498808.E3	ENSMUST00000137499.E21	150	150	16	21	88	76	8.77	8.77	8.39	8.85	2.22152	0.630467	37	73	11.08	10.28	5.45	6.53	1996	1748	2367	1934	X_1_48676516_48678513_48678662_48681030	X_0_7936070_7934172_7934321_7932237	2	91.33
CONT_1146	DHX15	ENST00000336812.E13	ENSMUST00000031061.E13	170	170	24	22	30	44	11.01	9.33	9.17	9.28	-0.996143	1.15238	29	20	9.8	10.08	8.88	9.25	3093	2057	1559	1031	4_0_24534487_24531224_24531393_24529664	5_0_52154037_52151810_52151979_52150778	2	94.12
CONT_1147	GBA	ENST00000427500.E3	ENSMUST00000077367.E3	192	192	32	28	42	25	8.66	7.13	10.25	8.86	1.29261	0.878853	40	39	10.67	10.13	8.93	11.28	552	443	1235	98	1_0_155210421_155209677_155209868_155208441	3_1_89203541_89203985_89204176_89204275	1.91667	83.7
CONT_1148	PPP1R8	ENST00000373931.E4	ENSMUST00000131725.E4	221	221	38	33	62	49	1.96	9.11	4.92	6.14	1.36759	1.0406	19	19	8.01	9.07	3.43	5.83	2161	1519	1951	2127	1_1_28165363_28167525_28167745_28169697	4_0_132834637_132832897_132833117_132830769	1.9638	92.63
CONT_1149	TMEM131	ENST00000186436.E12	ENSMUST00000027290.E12	109	109	14	12	4	4	3.26	6.41	10.89	8.37	0.798845	0.882287	36	11	9.49	9.49	10.23	10.35	14643	3821	3305	1392	2_0_98449828_98435076_98435184_98431770	1_0_36833496_36829566_36829674_36828173	2	90.83
CONT_1150	XPNPEP1	ENST00000369680.E12	ENSMUST00000183274.E12	51	51	5	6	10	4	6.36	6.36	8.06	8.26	0.735454	0.436205	24	18	9.3	9.3	5.29	11.64	603	949	2129	1026	10_0_111640600_111639946_111639996_111637816	19_0_53004764_53003764_53003814_53002737	2	90.2
CONT_1151	TATDN3	ENST00000366974.E8	ENSMUST00000027945.E8	113	113	19	16	25	15	8.76	9.65	8.24	0.89	1.77929	2.31761	15	20	7.64	8.4	5.15	3.19	3084	1883	4399	3500	1_1_212977993_212981078_212981190_212985590	1_0_191054856_191052860_191052972_191049359	1.84071	85.58
CONT_1152	PTPN12	ENST00000433369.E5	ENSMUST00000140057.E3	96	96	11	17	27	26	10.36	8.95	8.97	12.59	1.97537	0.375104	21	15	9.79	10.75	9.42	6.27	2051	2709	1892	3463	7_1_77210820_77212872_77212967_77214860	5_0_21022018_21019213_21019308_21015749	1.875	91.11
CONT_1153	ZC3HC1	ENST00000467642.E9	ENSMUST00000152391.E8	213	213	26	30	36	38	11.11	7	10.72	9.53	3.28449	1.44884	47	48	6.49	7.26	11.46	11.89	539	292	985	2266	7_0_129664103_129663351_129663563_129662365	6_0_30373243_30372738_30372950_30370471	1.95305	85.1
CONT_1154	DPP7	ENST00000478597.E4	ENSMUST00000028332.E5	136	136	10	12	72	80	10.49	10.49	7.4	7.34	4.22934	0.167568	22	23	7.93	7.07	10.69	9.58	368	529	73	70	9_0_140008317_140007813_140007948_140007739	2_0_25355558_25354893_25355028_25354822	1.94118	87.88
CONT_1155	GALC	ENST00000261304.E2	ENSMUST00000021390.E2	69	69	4	6	7	13	8.99	10.51	7.98	9.37	0.948238	-2.01346	42	43	5.97	5.97	8.71	9.53	4446	2194	247	181	14_0_88459314_88454799_88454867_88454551	12_0_98259135_98256872_98256940_98256690	2	92.75
CONT_1156	NOB1	ENST00000569871.E3	ENSMUST00000003946.E4	72	72	22	14	8	5	8.83	8.88	10.94	9.19	0.120141	0.247125	38	26	8.73	8.88	6.98	4.7	4963	2710	220	257	16_0_69788497_69783462_69783533_69783241	8_0_107421482_107418700_107418771_107418442	1.83333	89.39
CONT_1157	ITSN1	ENST00000399326.E5	ENSMUST00000095909.E6	180	180	28	30	57	40	8.14	9.57	9.32	11.83	0.20484	0.403211	31	27	10.47	10.47	7.31	6.76	14938	7759	1487	1328	21_1_35107509_35122448_35122627_35124115	16_1_91793767_91801527_91801706_91803035	2	88.33
CONT_1158	C19orf47	ENST00000582783.E2	ENSMUST00000067386.E3	52	52	4	6	38	4	8.73	8.73	13.62	12.03	0.820322	2.24558	48	44	7.4	8.68	6.58	6.35	6546	4017	5431	3882	19_0_40854344_40847746_40847797_40842314	7_1_27556534_27560552_27560603_27564486	2	90.38
CONT_1159	PXDN	ENST00000252804.E17	ENSMUST00000122328.E17	1504	1504	307	254	405	352	9.6	7.07	7.03	10.12	-0.696304	0.726595	32	27	2.74	10.08	13.39	11.56	3952	1871	3419	2291	2_0_1657400_1651944_1653447_1648524	12_1_30000049_30001921_30003424_30005716	1.99335	85.39
CONT_1160	TRIM35	ENST00000519219.E2	ENSMUST00000022623.E2	96	96	16	10	14	13	9.6	7.66	7.92	5.75	4.12573	1.05535	60	30	9.84	8.19	12.86	10.16	12241	5631	4153	728	8_0_27168318_27155981_27156076_27151827	14_1_66297549_66303181_66303276_66304005	1.9375	89.25
CONT_1161	OXA1L	ENST00000285848.E4	ENSMUST00000000985.E4	144	144	27	19	30	20	6.96	6.96	8.57	10.06	-0.319656	-0.395835	15	17	6.57	5.04	9.84	8.12	1619	3213	258	172	14_1_23237380_23239000_23239143_23239402	14_1_54363495_54366709_54366852_54367025	1.88889	88.24
CONT_1162	SNX1	ENST00000561026.E3	ENSMUST00000034946.E5	44	44	3	4	0	0	10.67	10.67	10.84	11.87	-0.832898	-2.65545	49	36	3.1	11.78	5.9	3.68	10818	3488	2532	2868	15_1_64404883_64415702_64415745_64418278	9_0_66104873_66101341_66101384_66098472	2	93.18
CONT_1163	MRS2	ENST00000543597.E3	ENSMUST00000021772.E4	113	113	15	33	11	10	7.3	10.28	9.66	10.23	-0.105844	-1.34214	52	35	9.27	9.27	7.83	8.69	1016	1383	2648	3142	6_1_24408672_24409689_24409801_24412450	13_0_25006439_25004943_25005055_25001800	1.9646	83.78
CONT_1164	MTMR11	ENST00000439741.E13	ENSMUST00000129925.E12	167	167	29	29	62	39	7.66	8.41	8.31	6.97	1.61533	0.636092	25	42	10.47	10.47	9.63	10.29	517	455	294	270	1_0_149903836_149903152_149903318_149902857	3_1_96168143_96168599_96168765_96169036	1.85629	88.39
CONT_1165	DPF2	ENST00000532264.E3	ENSMUST00000118623.E4	164	164	24	24	35	40	8.04	6.43	9.22	7.32	-0.595842	-0.661256	39	27	11.08	7.1	6.68	5.1	325	971	2182	842	11_1_65108544_65108870_65109033_65111216	19_0_5906524_5905389_5905552_5904546	1.91463	91.72
CONT_1166	MOK	ENST00000518686.E4	ENSMUST00000070565.E4	71	71	7	7	10	10	10.2	9.65	7.86	8.4	0.679332	-1.39647	19	29	7.4	7.4	7.4	6.64	2206	1528	11550	11232	14_0_102732160_102729883_102729953_102718332	12_0_110828041_110826442_110826512_110815209	2	100
CONT_1167	ATXN3	ENST00000554592.E2	ENSMUST00000021606.E2	165	165	50	28	45	52	9.04	9.04	0.78	0.52	-0.995102	0.528351	32	27	8.4	8.4	0.8	1.56	9690	9694	539	226	14_0_92572873_92563018_92563182_92562478	12_0_101958134_101948275_101948439_101948048	2	92.12
CONT_1168	CLIP4	ENST00000415891.E2	ENSMUST00000024854.E2	148	148	32	23	20	21	7.64	9.45	11.48	12.16	-1.32441	0.983325	52	36	10.24	9.65	9.91	9.02	23426	7798	9736	8941	2_1_29320813_29344240_29344387_29354124	17_1_71782069_71789868_71790015_71798957	1.97297	84.25
CONT_1169	GTF2F1	ENST00000595047.E6	ENSMUST00000002733.E5	171	171	55	50	62	43	10.03	8.7	9.02	4.41	2.31947	2.90622	0	0	9.82	9.82	9.83	7.1	1884	556	3893	1441	19_0_6389455_6387400_6387570_6383506	17_0_57007713_57006986_57007156_57005544	2	85.38
CONT_1170	GCLC	ENST00000505294.E3	ENSMUST00000034905.E4	109	114	22	22	26	22	10.67	9.89	0.47	7.65	-0.181409	0.999987	43	49	8.02	8.02	8.46	5.29	4560	3213	1611	1448	6_0_53385576_53380907_53381015_53379295	9_1_77776308_77779522_77779635_77781084	1.92025	88.79
CONT_1171	GTF2A2	ENST00000396063.E4	ENSMUST00000140305.E4	105	105	20	16	8	4	9.16	9.16	7.37	8.66	1.34993	0.427108	29	27	6.71	9.13	7.26	7.76	1432	1408	8406	2465	15_0_59944405_59942868_59942972_59934461	9_1_70015410_70016819_70016923_70019389	2	94.29
CONT_1172	HHAT	ENST00000413764.E3	ENSMUST00000044190.E3	68	68	17	23	18	18	6.82	9.06	5.7	9.39	2.78237	-0.474215	35	62	10.28	10.28	10.41	11.45	13785	10722	24548	7257	1_1_210522410_210536196_210536263_210560812	1_0_192759671_192748881_192748948_192741623	1.85294	87.3
CONT_1173	NARS	ENST00000256854.E4	ENSMUST00000025483.E5	90	90	23	11	16	45	7.65	5.84	3.91	6.46	3.57645	1.75231	15	14	10.03	5.88	8.29	7.87	86	84	1960	1079	18_0_55283049_55282873_55282962_55280912	18_0_64511785_64511611_64511700_64510531	1.84444	86.75
CONT_1174	CLK1	ENST00000473565.E2	ENSMUST00000034868.E2	161	161	47	37	51	38	9.31	10.77	5.38	7.78	-0.214362	-0.155269	23	23	10.65	10.57	6.22	8.75	2701	1985	235	465	2_0_201729287_201726425_201726585_201726189	1_0_58423920_58421774_58421934_58421308	1.87578	87.42
CONT_1175	ZFYVE20	ENST00000476527.E8	ENSMUST00000014694.E7	242	242	53	48	16	18	5.41	5.88	5.78	10.38	-1.4912	-0.0969446	18	32	7.33	6.85	9.95	10	2126	1536	1564	1439	3_0_15126242_15123874_15124115_15122309	6_0_92201472_92199694_92199935_92198254	1.98347	93.33
CONT_1176	ADRBK1	ENST00000532099.E4	ENSMUST00000088737.E12	95	95	23	10	11	10	7.42	7.65	8.34	8.54	2.63538	-1.10065	16	15	9.6	9.16	10.86	8.9	318	226	69	68	11_1_67049423_67049742_67049836_67049906	19_0_4290395_4290074_4290168_4290005	1.93684	89.13
CONT_1177	ST7L	ENST00000369669.E6	ENSMUST00000183914.E7	155	155	46	51	28	26	5.78	5.78	9.63	8.87	0.505407	0.975815	36	41	8.82	8.82	11.07	9.14	7398	6414	1499	2023	1_0_113134147_113126594_113126748_113125094	3_1_104882871_104889286_104889440_104891464	2	90.32
CONT_1178	CACNB3	ENST00000548279.E4	ENSMUST00000109150.E4	113	116	26	28	30	21	9.22	9.22	-3.14	9.01	2.29685	2.71853	43	51	3.49	8.73	10.31	5.56	457	402	295	231	12_1_49217586_49218044_49218156_49218452	15_1_98639936_98640339_98640454_98640686	1.97414	96.46
CONT_1179	MEF2D	ENST00000464356.E7	ENSMUST00000107559.E9	130	130	13	17	37	34	10.67	10.67	7.69	6.9	3.19116	1.7282	24	38	10.47	10.65	10.94	9.19	1774	1156	6087	4427	1_0_156446804_156444900_156445029_156438812	3_1_88161801_88162958_88163087_88167515	2	95.38
CONT_1180	PSMC2	ENST00000425206.E5	ENSMUST00000030769.E5	100	100	13	12	15	15	9.37	9.55	11.66	12.19	-0.668959	-0.924412	38	25	8.14	9.57	6.27	3.9	744	688	6163	2790	7_1_102995396_102996141_102996240_103002404	5_1_21795844_21796533_21796632_21799423	1.88	87.23
CONT_1181	AUH	ENST00000303617.E8	ENSMUST00000021913.E9	48	48	11	7	18	12	9.8	9.8	9.39	10.71	0.978384	0.244656	22	28	9.65	10.03	8.25	9.63	1170	1424	1633	2534	9_0_93979559_93978341_93978388_93976707	13_0_52839558_52838086_52838133_52835551	2	93.75
CONT_1182	TBC1D17	ENST00000594996.E2	ENSMUST00000130081.E2	99	99	22	19	19	18	9.05	7.93	5.45	6.76	0.492742	-1.10762	21	21	9.04	9.21	10.78	8.7	398	314	256	94	19_1_50381001_50381400_50381498_50381755	7_0_44848849_44848436_44848534_44848341	2	82.83
CONT_1183	SIRT1	ENST00000406900.E2	ENSMUST00000146028.E4	125	125	13	19	43	43	8.92	8.92	4.19	4.19	1.99036	1.99036	22	22	7.52	7.22	7.03	7.85	14607	4960	502	473	10_1_69651312_69665920_69666044_69666547	10_0_63331745_63326660_63326784_63326186	2	96
CONT_1184	PTGES3	ENST00000537473.E4	ENSMUST00000148943.E2	99	99	32	30	18	15	10.29	10.29	10.77	8.35	-0.108375	-0.0802349	26	19	8.62	8.62	7.18	5.98	892	848	1384	1835	12_0_57066524_57065533_57065631_57064148	10_1_128069285_128070134_128070232_128072068	2	93.94
CONT_1185	THOC3	ENST00000514861.E3	ENSMUST00000026990.E5	101	101	15	15	20	19	8.63	7.33	7.25	8.19	0.92649	1.91782	52	35	10.86	6.99	10.11	10.68	121	109	918	3234	5_0_175388276_175388054_175388154_175387135	13_0_54463682_54463472_54463572_54460237	1.92079	86.6
CONT_1186	AASDH	ENST00000205214.E12	ENSMUST00000123682.E14	164	164	29	25	22	28	4.37	3.54	8.91	10.54	-0.0821747	0.835237	20	44	10.24	10.24	9.69	8.38	3972	2193	1442	1383	4_0_57215429_57211293_57211456_57209850	5_0_76882267_76879910_76880073_76878526	2	91.46
CONT_1187	CRAT	ENST00000318080.E3	ENSMUST00000132981.E4	119	119	13	23	11	12	10.9	11.11	5.2	8.69	2.50296	1.38985	0	25	8.73	10.24	7.9	11.16	3507	2907	1121	1162	9_0_131870093_131866467_131866585_131865345	2_0_30412983_30409957_30410075_30408794	1.94958	90.52
CONT_1188	SMO	ENST00000249373.E8	ENSMUST00000001812.E8	109	109	22	27	29	29	7.39	7.39	12.23	8.05	2.64754	2.5401	39	18	8.73	10.24	9.75	7.83	437	383	965	970	7_1_128848692_128849130_128849238_128850204	6_1_29756873_29757257_29757365_29758336	2	97.25
CONT_1189	TARS2	ENST00000606933.E4	ENSMUST00000029752.E4	125	125	28	23	47	68	10.03	9.44	6.53	4.7	0.0817924	1.15368	27	17	9.07	11.37	11.02	5.74	1513	1376	668	521	1_1_150461563_150463077_150463201_150463870	3_0_95753007_95751506_95751630_95750984	1.904	86.55
CONT_1190	HIBADH	ENST00000265395.E2	ENSMUST00000031788.E2	161	161	23	21	36	44	10.77	11.08	1.16	2.76	0.458208	-1.11026	0	28	10.17	10.17	9.4	9.06	13064	9811	17027	7228	7_0_27702317_27689092_27689252_27672064	6_0_52640161_52630189_52630349_52622960	2	90.06
CONT_1191	TIAM1	ENST00000286827.E11	ENSMUST00000163370.E10	75	75	15	12	45	44	8.38	8.38	7.81	10.38	-1.59352	0.229972	78	21	10.28	9.88	6.24	6.16	4080	1531	3182	2583	21_0_32589869_32585714_32585788_32582531	16_0_89860205_89858599_89858673_89856015	2	93.33
CONT_1192	ASF1B	ENST00000263382.E3	ENSMUST00000005607.E3	177	177	36	27	24	26	6.92	6.92	7.99	7.29	0.813494	-0.720191	16	15	10.77	10.86	8.26	7.94	4413	2687	866	1123	19_0_14236934_14232344_14232520_14231477	8_1_83965146_83967834_83968010_83969134	1.88701	87.43
CONT_1193	DOCK6	ENST00000319867.E8	ENSMUST00000034728.E23	105	105	14	12	38	39	5.77	3.6	10.06	11.39	-0.610259	-1.86964	37	37	8.76	8.76	11.51	7.94	913	635	3149	3598	19_0_11343879_11342861_11342965_11339711	9_0_21830214_21829474_21829578_21825875	1.92381	92.08
CONT_1194	MUSK	ENST00000416899.E10	ENSMUST00000098057.E13	202	199	34	49	31	31	8.68	9.16	7.74	8.38	-1.19849	0.659349	27	28	6.25	10.08	10.63	12.73	8851	10292	510	400	9_1_113538243_113547095_113547296_113547807	4_1_58356505_58366798_58366996_58367397	2	82.67
CONT_1195	PPP1R2	ENST00000413183.E5	ENSMUST00000060188.E4	95	95	28	18	21	21	5.77	9.65	4.3	8.42	-0.090808	2.41549	21	19	9.82	9.82	6.88	7.56	1032	561	4507	2069	3_0_195251617_195250490_195250584_195245982	16_0_31261230_31260574_31260668_31258504	1.83158	88.51
CONT_1196	PCCB	ENST00000483687.E4	ENSMUST00000145091.E5	114	114	20	11	69	78	7.54	7.54	6.41	9.57	-0.3704	-0.13542	22	21	7.51	9.72	6.93	7.04	5328	3830	21771	10320	3_1_135975465_135980794_135980907_136002679	9_0_101027080_101023136_101023249_101012815	1.92982	87.27
CONT_1197	MORF4L1	ENST00000559258.E2	ENSMUST00000085248.E2	47	47	6	5	14	12	9.11	9.26	12.95	9.6	0.741542	1.81749	21	36	9.25	9.25	8.61	9.26	5155	4363	2252	2823	15_1_79165399_79170555_79170601_79172854	9_0_90114536_90110126_90110172_90107302	1.91489	97.78
CONT_1198	NSUN4	ENST00000498008.E3	ENSMUST00000165493.E3	155	155	19	25	60	41	10.11	10.11	9.04	8.99	3.57645	1.19027	29	16	9.79	9.46	7.56	8.63	1776	3490	5792	4455	1_1_46810816_46812593_46812747_46818540	4_0_116048330_116044685_116044839_116040229	1.96129	85.53
CONT_1199	FGGY	ENST00000430447.E4	ENSMUST00000043335.E3	112	112	27	21	39	22	10.57	10.08	6.36	7.44	1.93481	-0.472832	27	39	9.26	10.57	9.95	10.29	18207	12175	6177	3230	1_1_59787422_59805630_59805741_59811919	4_1_95585447_95597623_95597734_95600965	1.98214	85.59
CONT_1200	IDH2	ENST00000540499.E10	ENSMUST00000134328.E10	93	93	12	13	16	8	6.68	3.84	10.84	10.49	0.592582	2.02682	26	0	9.6	9.6	7.27	8.67	92	85	462	417	15_0_90628233_90628048_90628140_90627585	7_0_80095799_80095621_80095713_80095203	2	89.25
CONT_1201	FNBP4	ENST00000534003.E3	ENSMUST00000013759.E3	137	137	8	13	9	11	5.46	5.46	9.85	11.07	1.16153	-1.43912	14	16	9.37	7.1	4.72	11.21	10605	4279	1425	227	11_0_47786822_47776080_47776216_47774654	2_1_90746788_90751068_90751204_90751432	1.9708	85.19
CONT_1202	FBXL2	ENST00000422741.E3	ENSMUST00000035090.E5	95	95	8	15	25	17	9.82	9.82	3.27	9.72	-2.69555	1.01961	23	42	8.88	11.08	10.27	13.4	66899	2557	8372	9620	3_1_33339217_33406117_33406211_33414584	9_0_114003150_114000498_114000592_113990877	1.93684	84.78
CONT_1203	MED30	ENST00000297347.E3	ENSMUST00000037115.E3	105	105	24	15	23	18	8.4	10.47	4.83	8.71	0.878311	0.805152	18	37	8.88	10.03	8.39	7.62	1913	1519	9055	8938	8_1_118541048_118542962_118543066_118552122	15_1_52719504_52721024_52721128_52730067	1.98095	90.38
CONT_1204	APH1B	ENST00000261879.E5	ENSMUST00000034934.E5	128	128	17	27	54	25	10.67	10.67	7.65	8.32	2.70164	3.6274	19	0	9.8	9.8	11.61	10.78	14798	5000	3141	5137	15_1_63579745_63594544_63594671_63597813	9_0_66789646_66784518_66784645_66779380	1.89062	83.47
CONT_1205	FAM179B	ENST00000557423.E14	ENSMUST00000066296.E14	159	159	28	33	42	14	6.6	6.6	8.27	8.1	-0.29172	0.789744	19	20	8.99	7.46	7.41	8.47	1674	1439	5732	2404	14_1_45514073_45515748_45515906_45521639	12_1_65007110_65008550_65008708_65011113	1.91195	86.84
CONT_1206	PARK7	ENST00000377491.E4	ENSMUST00000105673.E4	60	60	7	11	19	28	7.3	7.3	7.82	8.79	-1.44061	-1.44061	48	42	6.36	7.44	7.05	8.38	3919	1730	1489	1365	1_1_8025485_8029405_8029464_8030954	4_0_150907040_150905250_150905309_150903884	2	93.33
CONT_1207	CPNE3	ENST00000198765.E6	ENSMUST00000029885.E6	84	84	15	20	2	11	5.37	11.08	7.08	6.9	-1.70368	-1.06026	39	19	8.23	11	5.58	9.54	4982	7250	2598	2423	8_1_87544808_87549791_87549874_87552473	4_0_19550588_19543254_19543337_19540830	2	85.71
CONT_1208	HDAC8	ENST00000415409.E4	ENSMUST00000148481.E4	142	142	25	43	49	56	6.42	6.42	8.68	11.68	0.0555809	0.694683	93	35	6.93	9.31	7.23	8.05	723	1549	72620	65533	X_0_71788604_71787739_71787880_71715118	X_0_102499822_102498131_102498272_102432597	2	92.96
CONT_1209	GPHN	ENST00000555503.E4	ENSMUST00000110388.E19	74	74	15	14	15	11	6.84	6.84	7.49	8.76	-0.105844	1.10724	16	18	9.11	9.11	10.08	9	15965	9596	5673	5259	14_1_67610166_67626132_67626205_67631879	12_1_78654894_78664491_78664564_78669824	2	97.3
CONT_1210	EBF1	ENST00000519890.E10	ENSMUST00000101326.E14	180	180	32	30	15	15	9.09	9.09	9.43	13.53	2.96284	3.06645	33	39	3.16	6.8	4.92	6.08	636	718	3980	3517	5_0_158139978_158139162_158139341_158135181	11_1_44991590_44992309_44992488_44996006	2	91.11
CONT_1211	NXN	ENST00000537628.E6	ENSMUST00000021204.E6	180	180	33	30	45	74	6.99	7.37	10.38	7.87					10.08	9.45	4.43	9.19	14191	9188	1261	1341	17_0_722679_708308_708487_707046	11_0_76272376_76263008_76263187_76261666	2	92.78
CONT_1212	KCTD1	ENST00000580191.E3	ENSMUST00000168989.E3	145	145	25	25	14	16	9.16	9.16	10.2	10.21	1.13399	2.68217	55	23	6.99	8.63	11.04	10.94	24412	21215	16589	12050	18_0_24081036_24056479_24056623_24039889	18_0_15007696_14986336_14986480_14974285	2	96.55
CONT_1213	MLLT3	ENST00000488705.E3	ENSMUST00000148059.E3	72	72	11	6	4	18	9.22	9.22	8.79	7.57	0.0121085	0.700216	29	15	10.29	10.29	10.67	10.4	1211	1290	6950	8140	9_0_20354806_20353523_20353594_20346572	4_0_87783649_87782287_87782358_87774146	2	90.28
CONT_1214	VPS4B	ENST00000589604.E7	ENSMUST00000094646.E8	82	82	8	11	20	17	9.45	9.11	6.18	6.66	-0.16544	-0.788934	17	17	5.56	9.45	8.34	7.16	724	911	1988	1479	18_0_61067281_61066475_61066556_61064486	1_0_106779962_106778969_106779050_106777489	1.95122	96.25
CONT_1215	LDHA	ENST00000430553.E3	ENSMUST00000132157.E2	118	118	23	20	24	7	4.19	8.46	7.36	10.71	-0.146812	1.12639	19	20	11	11	7	9.87	2462	1227	3291	1087	11_1_18418515_18420978_18421095_18424387	7_1_46847745_46848973_46849090_46850178	1.86441	89.09
CONT_1216	HERPUD1	ENST00000439977.E5	ENSMUST00000034220.E5	123	123	15	14	15	24	6.97	6.97	6.89	6.15	-1.07291	3.21022	37	28	10.47	8.83	9.35	9.93	2419	883	535	319	16_1_56970729_56973149_56973271_56973807	8_1_94390848_94391732_94391854_94392174	2	87.8
CONT_1217	DPP9	ENST00000594671.E17	ENSMUST00000038794.E19	143	143	20	23	13	28	5.02	5.78	11.55	11.03	2.56976	1.37741	80	15	8.23	8.23	10.71	11.29	638	524	2749	943	19_0_4683489_4682708_4682850_4679958	17_0_56189990_56189323_56189465_56188379	1.95804	85.71
CONT_1218	PLEKHA2	ENST00000388745.E2	ENSMUST00000064883.E2	164	164	45	32	22	21	9.22	9.22	9.08	7.94	0.869188	2.58467	15	32	9.65	10.49	7.52	8.78	16461	13528	17923	16286	8_1_38758963_38775425_38775588_38793512	8_0_25102034_25088342_25088505_25072055	2	89.63
CONT_1219	MKNK2	ENST00000588346.E2	ENSMUST00000003433.E3	98	98	20	26	38	45	7.93	10.22	7.17	9.66	2.71853	1.64544	19	21	9.6	9.6	12.56	9.82	83	79	2603	1583	19_0_2046366_2046185_2046282_2043581	10_0_80671736_80671559_80671656_80669975	1.95918	84.38
CONT_1220	TLE4	ENST00000485159.E4	ENSMUST00000167776.E4	45	45	2	2	8	8	10.86	10.86	8.03	7.67	-0.916465	-0.496528	39	38	9.48	9.48	10.1	10.74	1196	1161	36478	29932	9_1_82189851_82191048_82191092_82227571	19_0_14595590_14594384_14594428_14564451	2	97.78
CONT_1221	IQSEC2	ENST00000396435.E2	ENSMUST00000112605.E2	30	30	2	2	5	5	8.94	8.94	14.89	15.13	3.97501	1.82219	63	40	6.6	6.6	9.91	11.04	28508	21754	35833	35944	X_0_53349615_53321077_53321106_53285243	X_1_152145179_152166934_152166963_152202908	2	100
CONT_1222	CIT	ENST00000543324.E3	ENSMUST00000145363.E30	136	136	14	27	27	43	5.29	6.71	9.6	8.12	1.70269	2.43694	29	20	9.43	10.28	10.56	8.5	153	161	1932	1794	12_0_120148345_120148056_120148191_120146123	5_1_115988236_115988398_115988533_115990328	1.89706	92.25
CONT_1223	RPL10	ENST00000344746.E5	ENSMUST00000125775.E4	163	163	27	20	18	40	9.79	10.29	5.29	6.62	3.64338	1.63147	0	0	9.6	9.88	9.41	10.72	522	354	75	80	X_1_153628282_153628805_153628967_153629043	X_1_74272317_74272672_74272834_74272915	2	91.41
CONT_1224	SIRT6	ENST00000594279.E3	ENSMUST00000042923.E3	183	183	31	24	30	35	8.88	4.4	8.46	8.03	1.74771	1.62737	113	52	6.84	7.53	12.66	9.58	1495	591	1965	599	19_0_4180779_4179101_4179283_4177135	10_0_81626490_81625716_81625898_81625116	1.82514	87.43
CONT_1225	NCKAP1	ENST00000360982.E2	ENSMUST00000111760.E2	18	18	4	4	0	0	5.42	5.42	4.92	4.92	-0.923615	-0.091265	43	42	9.05	9.05	9.84	9.5	12996	9627	1061	983	2_0_183902720_183889706_183889723_183888644	2_0_80580858_80571213_80571230_80570229	2	100
CONT_1226	DYNC1H1	ENST00000360184.E45	ENSMUST00000018851.E45	115	115	16	11	4	6	9.49	8.23	5.96	8.71	0.527505	-0.518281	0	0	8.07	9.88	10.18	6.65	466	605	94	100	14_1_102493044_102493511_102493625_102493720	12_1_110648394_110649000_110649114_110649215	2	91.3
CONT_1227	RANBP10	ENST00000602677.E2	ENSMUST00000041400.E2	112	112	12	16	13	10	8.84	8.84	10.06	7.24	0.978384	1.41619	42	38	8.7	7.22	7.96	10.77	762	760	33341	20493	16_0_67840205_67839331_67839442_67805989	8_0_105826950_105826078_105826189_105805584	2	91.07
CONT_1228	PLK1S1	ENST00000458446.E3	ENSMUST00000099278.E3	163	163	28	40	20	31	6.64	8.92	7.61	8.08	-0.933022	2.03187	25	18	10.77	10.77	6.88	5.8	4230	2524	9012	6896	20_1_21112800_21117031_21117193_21126206	2_1_146861182_146863707_146863869_146870766	1.96319	85
CONT_1229	KIF13A	ENST00000378843.E25	ENSMUST00000056978.E25	147	147	16	15	33	32	10.77	10.77	9.73	9.08	2.166	2.41746	91	41	9.04	9.46	7.45	7.54	176	1120	6373	6252	6_0_17794803_17794480_17794626_17788106	13_0_46786513_46785246_46785392_46778993	2	89.12
CONT_1230	ATXN3	ENST00000554350.E3	ENSMUST00000021606.E3	45	45	4	6	11	7	10.86	10.08	4.24	1.56	2.72572	1.6971	66	47	9.04	9.04	9.54	10.55	536	226	2261	2084	14_0_92563018_92562437_92562481_92560175	12_0_101948275_101948004_101948048_101945919	1.95556	95.45
CONT_1231	FAM214A	ENST00000566768.E3	ENSMUST00000170846.E3	185	185	31	23	14	17	9.22	10.07	8.38	7.51	0.524226	-1.15995	16	33	8.39	8.39	4.59	9.1	64148	50434	1895	1838	15_0_52970203_52905870_52906054_52903974	9_1_74953830_75004265_75004449_75006288	1.93514	86.03
CONT_1232	TOM1L1	ENST00000573607.E3	ENSMUST00000154599.E3	79	79	13	15	5	5	9.14	9.14	6.07	7.49	-0.0211477	-0.567618	17	27	8.73	10.17	7.91	8.26	1696	1748	7098	8415	17_1_52981153_52982850_52982928_52990027	11_0_90685062_90683235_90683313_90674819	1.89873	92
CONT_1233	ECD	ENST00000372979.E7	ENSMUST00000022344.E7	129	129	17	23	9	15	4.83	4.83	6.91	5.31	1.41609	1.33906	23	21	8.51	8.51	7.25	9.61	1834	684	3888	2611	10_0_74914014_74912051_74912179_74908162	14_0_20336882_20336069_20336197_20333457	1.93798	85.6
CONT_1234	CYTH1	ENST00000446868.E4	ENSMUST00000100181.E4	67	67	12	16	17	19	11	10.22	9.21	9.75	0.906555	2.70164	16	17	10.47	10.47	11.31	7.82	5592	6570	297	260	17_0_76704279_76698620_76698686_76698322	11_0_118192397_118185760_118185826_118185499	2	94.03
CONT_1235	ZNF143	ENST00000396602.E5	ENSMUST00000084727.E5	84	81	18	21	24	27	8.38	6.82	-6.27	2.82	1.8698	0.845155	20	17	8.01	8.01	8.9	11.58	525	666	3756	1865	11_1_9495571_9496097_9496180_9499937	7_1_110071455_110072122_110072202_110074068	1.96429	87.65
CONT_1236	H2AFY2	ENST00000373255.E4	ENSMUST00000020283.E4	198	198	45	41	106	102	10.08	9.6	8.64	8.24	-1.27038	3.28096	24	35	9.8	10.28	8.43	10.17	1590	1587	1780	2290	10_1_71849922_71851513_71851710_71853491	10_0_61753462_61751677_61751874_61749386	1.89899	92.02
CONT_1237	ANGEL2	ENST00000360506.E5	ENSMUST00000066632.E6	127	127	29	29	27	24	10.86	10.67	7.47	7.62	-0.476159	0.679332	23	16	11	11	9.34	8.88	4120	825	402	582	1_0_213178375_213174128_213174254_213173725	1_1_190941295_190942121_190942247_190942830	2	94.49
CONT_1238	TUBG1	ENST00000588056.E2	ENSMUST00000043680.E2	113	113	21	24	32	25	5.77	3.6	10.89	9.49	1.45848	2.2202	63	67	4.22	4.22	7.18	9.02	321	304	202	171	17_1_40761804_40762126_40762238_40762441	11_1_101120242_101120547_101120659_101120831	2	92.92
CONT_1239	UBE4B	ENST00000343090.E17	ENSMUST00000174343.E15	139	139	22	27	42	28	7.76	7.76	7.22	10.79	0.584237	0.952927	33	67	7	7	6.58	8.98	1880	2068	7734	2390	1_1_10195244_10197125_10197263_10204998	4_0_149357625_149355418_149355556_149353027	2	90.65
CONT_1240	PLS3	ENST00000289290.E10	ENSMUST00000114058.E8	27	27	2	2	0	0	8.04	8.04	4.96	3.23	0.975009	0.847916	67	59	9.01	9.01	9.48	10.34	3131	758	271	226	X_1_114871290_114874422_114874448_114874720	X_0_75800502_75799717_75799743_75799490	2	100
CONT_1241	TNFAIP1	ENST00000544907.E2	ENSMUST00000017759.E3	170	170	31	27	20	14	7.79	9.99	6.62	9.36	3.32935	-0.170871	19	25	8.94	9.6	8.23	7.77	4452	788	758	590	17_1_26662882_26667335_26667504_26668263	11_0_78530028_78529070_78529239_78528479	2	91.76
CONT_1242	CLN3	ENST00000566057.E3	ENSMUST00000150917.E7	80	80	13	12	6	7	5.06	5.06	7.29	9.09	1.98683	2.15742	29	25	10.1	7.39	8.76	7.83	3740	380	120	103	16_0_28502803_28498983_28499062_28498862	7_0_126580793_126580333_126580412_126580229	1.925	85.71
CONT_1243	TOMM40L	ENST00000492482.E3	ENSMUST00000147246.E3	68	68	10	10	18	2	3.6	3.6	9.79	11.55	-0.803419	-1.00888	50	26	8.68	8.68	6.48	11.3	283	264	928	311	1_1_161196394_161196678_161196745_161197674	1_0_171221904_171221572_171221639_171221260	2	95.59
CONT_1244	HSPH1	ENST00000445273.E4	ENSMUST00000132412.E4	123	123	35	34	26	17	9.14	9.14	9.75	9.49	1.43654	2.95164	15	14	8.49	8.49	9.83	9.4	758	524	1681	527	13_0_31729651_31728770_31728892_31727088	5_0_149632034_149631387_149631509_149630859	1.8374	88.5
CONT_1245	DNAJA1	ENST00000330899.E3	ENSMUST00000129204.E3	178	178	72	64	92	99	10.06	10.06	9.52	7.57	1.46802	2.30062	24	25	6.38	10.51	7.95	6.56	196	128	2894	1954	9_1_33026614_33026811_33026988_33029883	4_1_40723844_40723973_40724150_40726105	2	89.89
CONT_1246	NECAP1	ENST00000450991.E4	ENSMUST00000032477.E5	109	109	27	20	16	22	7.93	9.65	7.83	7.51	-0.117068	-0.840937	22	29	9.45	9.1	11.63	12.26	2376	685	87	437	12_1_8242895_8245272_8245380_8245468	6_1_122881582_122882268_122882376_122882814	1.92661	88.57
CONT_1247	GTF2E1	ENST00000283875.E2	ENSMUST00000023525.E2	478	473	106	92	103	84	10.07	9.22	6.41	5.1	0.948451	1.99875	42	30	3.22	3.32	9.67	5.09	7728	3459	19727	12768	3_1_120461641_120469370_120469847_120489575	16_0_37539653_37535721_37536193_37522952	1.897	91.13
CONT_1248	KPNA1	ENST00000464940.E4	ENSMUST00000004054.E6	132	132	22	30	25	22	8.59	10.77	7.45	7.64	-0.56283	-0.460828	23	26	7.75	9.13	6.5	6.57	7222	6270	1805	766	3_0_122180071_122172717_122172848_122170911	16_1_36012987_36019258_36019389_36020156	1.93939	93.75
CONT_1249	CNIH4	ENST00000366856.E4	ENSMUST00000134115.E4	141	141	23	24	27	28	8.83	9.66	7.08	9.52	2.40806	0.512389	25	18	11.11	9.66	11.31	8.23	5291	6103	7645	3965	1_1_224553693_224558985_224559125_224566771	1_1_181155971_181162075_181162215_181166181	1.95745	91.3
CONT_1250	TMEM63B	ENST00000259746.E22	ENSMUST00000113523.E22	116	116	24	30	6	7	5.28	9.26	6.29	10.4	-1.07666	2.63724	33	34	8.48	8.48	2.98	0.64	229	187	176	150	6_1_44121580_44121810_44121925_44122102	17_0_45661757_45661454_45661569_45661303	1.96552	94.74
CONT_1251	SNX1	ENST00000561026.E4	ENSMUST00000139872.E2	142	142	31	30	22	17	8.89	8.89	5.9	3.68	-1.00542	0.316622	45	28	10.67	10.67	9.51	9.37	2532	2868	953	853	15_1_64415745_64418278_64418419_64419373	9_0_66101341_66098331_66098472_66097477	2	88.73
CONT_1252	NEK9	ENST00000238616.E18	ENSMUST00000040992.E18	60	60	5	9	2	2	10.65	8.69	6.58	6.56	0.221082	4.22877	29	48	8.85	8.92	6.19	3.38	1668	829	3893	1563	14_0_75563803_75562075_75562134_75558181	12_0_85308819_85307930_85307989_85306366	2	91.67
CONT_1253	NT5DC2	ENST00000307076.E5	ENSMUST00000090212.E4	94	94	9	11	32	2	7.46	8.33	2.56	4.86	2.24558	1.46414	0	31	8.94	7.97	7.02	6.38	97	100	134	98	3_0_52562653_52562462_52562555_52562327	14_1_31135393_31135494_31135587_31135686	2	88.3
CONT_1254	NRM	ENST00000470733.E3	ENSMUST00000074259.E3	177	177	25	30	56	53	10.07	9.22	8.28	8.15					9.46	9.46	10.67	12.26	572	476	333	222	6_0_30657802_30657053_30657229_30656719	17_1_35863635_35864112_35864288_35864511	1.9435	90.12
CONT_1255	SHQ1	ENST00000325599.E2	ENSMUST00000162776.E2	65	65	4	10	7	17	7.76	9.26	8.37	8.57	0.0284512	1.08371	13	19	2.92	2.28	6.51	7.75	3774	1154	1956	4271	3_0_72897349_72893510_72893574_72891553	6_0_100670919_100669700_100669764_100665428	2	87.69
CONT_1256	SCRN2	ENST00000581645.E3	ENSMUST00000153482.E2	182	182	18	10	104	119	4.95	7.1	9.85	10.15	-1.06657	0.985254	49	55	8.56	8.56	8.01	7.5	297	290	547	1027	17_0_45918036_45917557_45917738_45917009	11_1_97030589_97030880_97031061_97032089	1.83516	88.62
CONT_1257	PFKFB2	ENST00000541914.E5	ENSMUST00000171479.E13	130	130	13	14	14	8	5.4	6.46	9.82	5.83	3.00399	0.979455	13	39	10.06	10.03	10.63	11.61	751	659	1099	730	1_1_207242873_207243625_207243754_207244854	1_0_130700770_130699981_130700110_130699250	1.95385	93.7
CONT_1258	EML2	ENST00000587152.E12	ENSMUST00000148246.E9	100	100	25	19	95	71	8.68	8.46	8.33	8.49	3.21322	3.21322	42	49	10.03	10.03	7.7	11.24	1886	2290	3081	2088	19_0_46129963_46127977_46128076_46124895	7_1_19191718_19194009_19194108_19196197	2	91
CONT_1259	ARL16	ENST00000576135.E2	ENSMUST00000150688.E3	114	114	25	22	70	33	6.29	9.27	10.93	11.2	-1.00945	1.77344	27	12	9.6	10.15	10.35	10.81	466	414	863	554	17_0_79650623_79650043_79650156_79649179	11_0_120467182_120466654_120466767_120466099	1.80702	90.29
CONT_1260	GABPB1	ENST00000220429.E2	ENSMUST00000103226.E2	108	108	18	14	19	28	4.2	4.2	7.48	6.4	0.36353	2.33603	26	14	8.94	8.94	8.65	8.98	45186	16778	5557	4747	15_0_50647182_50601888_50601995_50596330	2_0_126675356_126658470_126658577_126653722	2	96.3
CONT_1261	IDH3A	ENST00000558554.E3	ENSMUST00000167866.E3	84	84	13	10	13	11	9.72	9.72	7.49	8.08	0.665333	0.665333	25	24	6.05	6.05	5.4	8.7	2272	2473	2460	2688	15_1_78447617_78449890_78449973_78452434	9_1_54589920_54592394_54592477_54595166	2	94.05
CONT_1262	RPS20	ENST00000521262.E3	ENSMUST00000103009.E2	74	74	16	14	13	5	9.06	10.51	6.53	10.35	0.238059	1.14693	31	22	5.85	5.85	10.66	8.75	291	182	422	252	8_0_56986619_56986254_56986327_56985831	4_0_3835192_3834936_3835009_3834683	1.94595	88.89
CONT_1263	TUBGCP2	ENST00000470829.E2	ENSMUST00000026547.E2	189	186	37	31	44	39	9.6	9.6	8.82	12.72	-1.43177	0.357603	13	34	10.49	4.94	3.89	0.64	5842	2297	2678	1365	10_0_135122327_135116296_135116484_135113617	7_0_140036096_140033613_140033798_140032247	1.86141	88
CONT_1264	VPS33B	ENST00000333371.E2	ENSMUST00000128254.E2	81	81	15	14	8	4	8.56	7.87	9.18	11.03	2.25135	1.64941	20	17	8.94	8.94	7.31	8.44	4268	4149	780	314	15_0_91565384_91561035_91561115_91560254	7_1_80270079_80274229_80274309_80274624	2	95.06
CONT_1265	GLB1L	ENST00000392089.E7	ENSMUST00000113623.E7	175	175	27	24	26	49	-0.37	1.07	11.81	11.78	2.28909	-3.47793	19	31	7.09	9.46	11.23	12.79	96	97	86	108	2_0_220104913_220104642_220104816_220104555	1_0_75202847_75202575_75202749_75202466	2	87.43
CONT_1266	ERAL1	ENST00000580917.E4	ENSMUST00000139731.E4	47	47	3	12	1	1	8.73	6.46	9.39	6.94	2.77765	-0.940681	15	37	4.29	7.23	8.54	7.6	1356	1537	160	181	17_1_27183600_27184957_27185003_27185164	11_0_78077817_78076233_78076279_78076051	2	93.62
CONT_1267	LIN54	ENST00000510557.E5	ENSMUST00000137750.E5	217	217	39	35	17	25	8.54	7.81	8.61	8.63	0.957714	0.820631	13	17	8.38	8.38	5.11	7.7	23852	15886	6295	5077	4_0_83891480_83867411_83867627_83861115	5_0_100475689_100459586_100459802_100454508	1.99078	91.67
CONT_1268	NKIRAS2	ENST00000491638.E3	ENSMUST00000017981.E3	265	242	60	63	100	81	6.14	6.75	8.78	4.24	1.72309	1.28967	43	17	8.73	8.73	11.63	11.81	704	643	1013	809	17_1_40173689_40174394_40174658_40175672	11_1_100624299_100624943_100625184_100625994	1.91321	89.26
CONT_1269	SLC38A9	ENST00000318672.E2	ENSMUST00000052514.E3	133	133	17	18	12	11	9.45	9.68	8.16	8.73	2.49606	1.1228	15	22	10.22	9.16	8.43	8.11	25150	16334	2683	3074	5_0_54993674_54968391_54968523_54965707	13_1_112669731_112686066_112686198_112689273	2	91.73
CONT_1270	KDM4C	ENST00000543771.E3	ENSMUST00000077851.E3	176	176	25	39	15	24	9.1	9.1	10.37	10.72	-1.46681	-0.584897	43	29	5.88	5.88	9.51	8.14	12466	8224	8856	9527	9_1_6793132_6805599_6805774_6814631	4_1_74262969_74271194_74271369_74280897	1.93182	95.29
CONT_1271	DIAPH3	ENST00000377908.E3	ENSMUST00000168889.E4	105	105	22	19	22	23	9.49	9.49	10.35	10.35	-0.339535	-0.339535	27	30	9.48	9.48	9.22	9.92	18277	17591	50807	35695	13_0_60686144_60667762_60667866_60616954	14_0_87090978_87073282_87073386_87037586	2	98.1
CONT_1272	RPL30	ENST00000521291.E2	ENSMUST00000079735.E3	146	146	21	21	36	17	7.05	8.73	7.91	6.48	-0.105844	0.32263	19	0	11.45	11.45	6.2	7.45	258	244	2167	1272	8_0_99057575_99057171_99057316_99055003	15_0_34443025_34442635_34442780_34441362	2	93.15
CONT_1273	WRAP73	ENST00000497940.E2	ENSMUST00000142665.E6	87	87	19	17	40	35	8.55	7.13	6.09	3.73	-0.105844	-0.510052	43	38	10.17	10.17	6.27	7.52	964	606	649	136	1_0_3553559_3552508_3552594_3551858	4_1_154151731_154152338_154152424_154152561	1.93103	90.48
CONT_1274	HMBS	ENST00000535793.E3	ENSMUST00000097558.E4	50	50	5	9	24	18	8.92	10.19	7.86	7.93	0.212102	1.06196	21	21	4.72	9.14	8.22	10.4	233	361	85	83	11_1_118959558_118959792_118959841_118959927	9_0_44341626_44341215_44341264_44341131	2	96
CONT_1275	HMBOX1	ENST00000521516.E9	ENSMUST00000022544.E8	96	96	22	11	9	12	4.83	6.42	6.95	7.08	0.12079	0.12079	16	16	11.08	11.08	3.61	3.61	1914	1718	1500	1076	8_1_28902960_28904875_28904970_28906471	14_0_64828586_64826772_64826867_64825695	1.95833	91.49
CONT_1276	FBXO6	ENST00000376753.E4	ENSMUST00000152098.E4	96	96	16	14	25	10	10.1	10.65	6.79	8.55	-1.48159	0.0223695	23	14	6.93	8.82	5.78	11.36	535	359	1253	383	1_1_11731449_11731985_11732080_11733334	4_0_148147295_148146840_148146935_148146456	1.97917	85.26
CONT_1277	TTC8	ENST00000380656.E8	ENSMUST00000079146.E8	86	86	18	14	8	8	8.76	9.65	3.68	3.68	3.07812	0.637817	19	43	8.59	11.01	5.57	7.72	9120	10667	4133	4035	14_1_89310194_89319315_89319400_89323534	12_1_98946613_98957281_98957366_98961402	2	90.7
CONT_1278	UNC50	ENST00000409347.E5	ENSMUST00000027285.E5	102	102	11	13	30	30	10.36	10.36	10.81	11.02	1.30865	2.49679	27	33	10.43	10.43	9.1	9.54	85	75	1634	1203	2_1_99232809_99232895_99232996_99234631	1_1_37437301_37437377_37437478_37438682	2	93.14
CONT_1279	CPSF2	ENST00000298875.E4	ENSMUST00000047357.E3	160	160	22	22	26	33	8.55	9.43	7.38	7.71	-0.459303	3.54936	34	19	9.82	9.82	7.39	7.84	2877	1080	79	84	14_1_92597477_92600355_92600514_92600594	12_1_101982095_101983176_101983335_101983420	2	86.88
CONT_1280	LTBP2	ENST00000553939.E26	ENSMUST00000110254.E25	132	132	27	24	11	6	9.27	9.27	3.43	4.66	2.53177	2.53177	35	27	9.08	9.08	8.59	7.03	662	621	355	358	14_0_74974676_74973882_74974013_74973526	12_0_84790995_84790242_84790373_84789883	2	84.09
CONT_1281	RAB3A	ENST00000222256.E2	ENSMUST00000034301.E2	228	228	56	45	27	31	3.82	3.3	4.92	9.75	2.57755	2.60974	0	19	9.6	9.16	11.93	10.77	1155	992	2067	363	19_0_18314706_18313323_18313550_18311255	8_1_70754863_70755856_70756083_70756447	2	89.91
CONT_1282	SLC35B1	ENST00000515850.E4	ENSMUST00000021243.E3	131	131	19	18	26	27	5.07	5.07	9.88	8.67	-0.855298	0.686171	21	23	7	7	7.87	10.81	630	581	307	594	17_0_47784327_47783566_47783696_47783258	11_1_95385904_95386486_95386616_95387211	2	93.13
CONT_1283	GOT2	ENST00000434819.E6	ENSMUST00000034097.E7	151	151	25	27	28	30	9.26	9.89	8.64	9.35	1.34726	0.362615	38	35	9.16	9.16	12.03	10.8	1382	965	483	1137	16_0_58752100_58750567_58750717_58750083	8_0_95871891_95870775_95870925_95869637	1.90728	93.06
CONT_1284	FAM134A	ENST00000430297.E2	ENSMUST00000097694.E2	107	107	17	26	12	11	10.67	10.67	7.8	5.68	2.54116	0.686171	17	20	6.15	6.15	11.69	8.29	288	240	704	447	2_1_220043355_220043644_220043750_220044455	1_1_75143128_75143369_75143475_75143923	2	93.46
CONT_1285	UBA6	ENST00000322244.E23	ENSMUST00000147734.E23	129	129	18	23	8	15	11	11	11.14	8.83	-0.0848815	-0.0399395	50	66	8.59	9.65	9.45	12.55	768	1100	1436	2333	4_0_68499960_68499063_68499191_68497626	5_0_86132442_86131213_86131341_86128879	2	93.02
CONT_1286	PARP8	ENST00000515166.E15	ENSMUST00000022239.E17	126	126	20	19	4	8	10.45	10.45	7.38	7.99	1.08026	2.08105	17	38	5.89	8.63	7.14	4.59	5688	1378	996	894	5_1_50111358_50117047_50117172_50118169	13_0_116878995_116877491_116877616_116876596	2	92.86
CONT_1287	ALAD	ENST00000448137.E4	ENSMUST00000137448.E3	51	51	10	5	2	2	9.79	9.79	9.95	12.23	0.810534	0.982359	13	31	9.3	9.3	5.33	12.05	1277	491	495	564	9_0_116155727_116154399_116154449_116153903	4_0_62514074_62513532_62513582_62512967	2	92.16
CONT_1288	MEST	ENST00000341441.E9	ENSMUST00000163949.E9	102	102	13	11	56	22	10.77	9.88	6.82	8.5	1.80929	2.47754	34	42	10.45	10.45	8.03	6.15	256	149	1753	646	7_1_130140373_130140630_130140731_130142485	6_1_30744932_30745082_30745183_30745830	2	89.22
CONT_1289	TGFBR1	ENST00000374994.E3	ENSMUST00000044234.E3	231	231	42	49	24	35	8.88	9.43	0.49	0.31	1.26782	0.433034	24	23	10.65	10.86	11.54	8.9	3408	9264	5119	2865	9_1_101891382_101894791_101895021_101900141	4_1_47383994_47393259_47393489_47396355	1.8961	89.95
CONT_1290	ANXA2	ENST00000421017.E13	ENSMUST00000136282.E8	123	123	8	9	21	20	9.88	9.65	6.92	8.88	1.17449	1.63147	22	17	10.51	10.51	5.04	6.81	1995	1538	1385	1671	15_0_60643392_60641274_60641396_60639888	9_1_69488113_69489652_69489774_69491446	2	90.24
CONT_1291	PARL	ENST00000311101.E3	ENSMUST00000048642.E3	141	141	26	19	17	20	8.27	10.06	4.02	4.99	1.3513	-0.724834	21	28	7.83	7.83	12.11	11.13	1099	397	3823	4190	3_0_183585653_183584413_183584553_183580589	16_0_20298131_20297593_20297733_20293402	1.95745	91.3
CONT_1292	SMTN	ENST00000333137.E20	ENSMUST00000170588.E21	165	165	23	24	30	41	8.94	8.94	8.96	11.33					8.57	8.82	13.94	10.1	988	900	3266	2924	22_1_31495882_31496871_31497035_31500302	11_0_3521817_3520752_3520916_3517827	2	98.18
CONT_1293	KIAA1429	ENST00000521080.E3	ENSMUST00000108307.E15	236	236	47	48	25	26	7.64	7.64	9.17	9.17	0.376109	0.276431	24	21	7.33	7.88	6.41	5.94	532	508	476	654	8_0_95523413_95522645_95522880_95522168	4_1_11527139_11527648_11527883_11528538	2	98.31
CONT_1294	RGPD6	ENST00000330331.E2	ENSMUST00000003310.E2	68	68	10	10	6	4	9.72	9.72	6.75	7.96	0.42377	1.09071	17	24	10.67	9.85	4.27	7.31	7228	4932	1581	1260	2_0_111334530_111327234_111327301_111325652	10_1_58447051_58451984_58452051_58453312	2	98.53
CONT_1295	TOM1L1	ENST00000573607.E4	ENSMUST00000154599.E4	150	150	32	24	33	16	11	11	7.91	8.26	2.60977	0.416498	17	27	9.14	9.14	6.16	6.43	7098	8415	932	883	17_1_52982928_52990027_52990176_52991109	11_0_90683235_90674670_90674819_90673786	1.96	86.39
CONT_1296	PHF21A	ENST00000257821.E14	ENSMUST00000161044.E2	164	164	23	30	31	55	10.93	10.93	8.94	8.94	-1.55585	-1.55585	121	111	8.41	10.03	9.73	11.51	2882	2252	7527	4999	11_0_45970437_45967391_45967554_45959863	2_1_92349448_92351701_92351864_92356864	2	96.95
CONT_1297	ATXN3	ENST00000555958.E2	ENSMUST00000021606.E3	45	45	4	6	11	7	10.86	10.08	4.24	1.56	2.72572	1.6971	66	47	8.4	9.04	9.54	10.55	10391	226	2261	2084	14_0_92572873_92562437_92562481_92560175	12_0_101948275_101948004_101948048_101945919	1.95556	95.45
CONT_1298	PAPOLA	ENST00000557406.E3	ENSMUST00000172040.E6	54	54	7	6	11	3	10.28	10.28	9.66	8.68	1.95668	1.02278	34	29	11	5.66	11.75	8.74	2561	568	3468	1336	14_1_96991728_96994290_96994343_96997812	12_1_105806596_105807165_105807218_105808555	2	94.44
CONT_1299	MAPK3	ENST00000403394.E4	ENSMUST00000057669.E4	117	117	19	17	14	9	9.45	9.45	-1.07	6.11	0.242947	-1.24654	0	0	6.8	6.8	10.45	9.17	185	173	262	226	16_0_30129670_30129368_30129484_30129105	7_1_126763224_126763398_126763514_126763741	1.94872	90.35
CONT_1300	QTRTD1	ENST00000485050.E4	ENSMUST00000131360.E4	77	77	6	10	4	4	6.64	6.64	9.79	10.95	1.26782	-0.681807	35	30	6.02	6.93	6.16	4.75	1703	2265	2562	1115	3_1_113785130_113786834_113786910_113789473	16_0_43880299_43877957_43878033_43876841	1.87013	90.28
CONT_1301	DPH2	ENST00000255108.E4	ENSMUST00000030265.E4	684	684	58	80	194	170	10.1	10.1	10.73	7.4	-0.406925	2.85135	33	0	9.08	6.95	11.71	8.54	197	193	87	86	1_1_44436861_44437059_44437742_44437830	4_0_117890895_117890018_117890701_117889931	1.82749	84.19
CONT_1302	UQCRC2	ENST00000268379.E13	ENSMUST00000033176.E13	154	154	18	22	9	15	8.62	10.22	7.75	7.56	2.18476	2.06619	31	26	10.08	10.08	8.91	9.09	4303	1339	2387	1350	16_1_21987564_21991868_21992021_21994409	7_1_120656177_120657517_120657670_120659021	1.88312	83.45
CONT_1303	CDK7	ENST00000506563.E4	ENSMUST00000091299.E4	68	68	12	9	10	20	6.05	6.05	9.6	10.96	0.203736	-0.935861	44	45	11.01	11.01	9.11	12.49	2150	2026	790	1215	5_1_68548278_68550429_68550496_68551287	13_0_100722680_100720586_100720653_100719370	1.94118	90.91
CONT_1304	ACE	ENST00000579314.E12	ENSMUST00000001964.E12	123	123	28	29	17	29	7	7	8.09	11.96	1.27509	0.457325	15	29	10.52	10.77	10.87	10.9	1923	1927	281	290	17_1_61571831_61573755_61573877_61574159	11_1_105986088_105988016_105988138_105988429	2	90.24
CONT_1305	ANKRA2	ENST00000515804.E3	ENSMUST00000150352.E3	159	159	26	22	19	23	8.54	8.54	5.26	6.67	0.357603	2.03187	33	19	1.29	1.29	7.43	8.33	1304	783	3489	955	5_0_72858418_72856955_72857113_72853465	13_1_98266532_98267316_98267474_98268430	2	94.34
CONT_1306	NOMO3	ENST00000263012.E5	ENSMUST00000033121.E5	107	107	12	19	29	17	8.4	8.4	9.15	10.54	3.08531	1.368	29	13	7.81	3.93	8.49	11.04	1806	962	2220	1592	16_1_16337118_16338925_16339031_16341252	7_1_46041569_46042532_46042638_46044231	2	85.05
CONT_1307	FZD6	ENST00000523933.E6	ENSMUST00000179165.E5	149	149	14	16	42	25	5.73	5.73	7.22	8.87	0.398041	0.189839	31	37	8.59	10.28	8.01	8.14	2769	2017	1238	809	8_1_104337726_104340496_104340644_104341883	15_1_39031832_39033850_39033998_39034808	1.90604	93.66
CONT_1308	PLS3	ENST00000466150.E2	ENSMUST00000137192.E10	196	196	30	29	19	21	9.01	11	10.13	10.7	0.189839	-1.31248	32	34	8.62	8.62	6.5	6.65	2809	2865	1520	948	X_1_114874815_114877625_114877820_114879341	X_0_75799395_75796334_75796529_75795385	1.91837	89.89
CONT_1309	MCCC1	ENST00000492597.E3	ENSMUST00000144266.E4	96	96	7	9	4	1	10.07	10.86	8.97	6.97	0.375862	2.22507	18	24	9.04	9.89	10.67	13.66	7770	1769	14205	3097	3_0_182812347_182804481_182804576_182790275	3_0_35995781_35993916_35994011_35990818	2	88.54
CONT_1310	KLC4	ENST00000347162.E2	ENSMUST00000003642.E2	283	264	42	48	101	94	9.22	10.77	11.8	7.92	1.19027	0.737174	38	19	10.67	11.08	4.14	7.96	1625	568	1323	1904	6_1_43027423_43029049_43029331_43030655	17_0_46645081_46644249_46644512_46642344	1.9109	90.04
CONT_1311	TTC7A	ENST00000474321.E4	ENSMUST00000125875.E7	158	158	35	34	46	53	10.08	9.1	9.63	13.21	1.51631	1.33315	28	40	4.46	4.46	8.15	7.95	828	956	621	528	2_1_47220667_47221496_47221653_47222275	17_1_87321481_87322438_87322595_87323124	1.98734	89.17
CONT_1312	TOM1	ENST00000404284.E6	ENSMUST00000165630.E5	135	135	27	23	18	17	6.65	5.42	8.63	8.63	0.35972	-1.03796	35	32	10.67	6.46	9.98	9.73	318	265	137	92	22_1_35719170_35719489_35719623_35719761	8_1_75051657_75051923_75052057_75052150	1.98519	88.81
CONT_1313	TXNDC17	ENST00000570330.E3	ENSMUST00000021158.E3	76	76	7	9	0	1	9.49	9.49	6.52	7.04	-0.740033	0.771226	36	47	7.79	7.79	11.8	8.69	414	395	626	609	17_1_6545154_6545569_6545644_6546271	11_1_72208334_72208730_72208805_72209415	1.97368	90.67
CONT_1314	TMEM39A	ENST00000486159.E3	ENSMUST00000171687.E3	223	223	54	46	75	28	10.65	10.65	10.82	10.32	1.28637	1.93589	25	23	9.65	9.65	10.81	11.19	3721	8752	19914	2466	3_0_119180809_119176865_119177087_119156950	16_1_38564301_38573054_38573276_38575743	2	90.13
CONT_1315	PEX1	ENST00000541751.E7	ENSMUST00000121291.E12	171	171	24	26	10	11	6.41	5.46	7.27	3.37	1.15878	1.97953	29	20	8.55	8.24	5.47	6.01	1345	1681	1536	1467	7_0_92135562_92134046_92134216_92132509	5_1_3618913_3620595_3620765_3622233	2	87.72
CONT_1316	SLC43A1	ENST00000278426.E6	ENSMUST00000028469.E6	93	93	5	14	17	16	9.11	9.26	9.81	8.35	0.553935	1.15485	27	19	11.45	11.45	11.95	8.94	2933	2475	1588	1651	11_0_57268252_57265226_57265318_57263637	2_1_84850192_84852668_84852760_84854412	2	89.25
CONT_1317	TOM1L1	ENST00000348161.E2	ENSMUST00000154599.E3	79	79	13	15	5	5	9.14	9.14	6.07	7.49	-0.0211477	-0.567618	17	27	9.31	10.17	7.91	8.26	4565	1748	7098	8415	17_1_52978284_52982850_52982928_52990027	11_0_90685062_90683235_90683313_90674819	1.89873	92
CONT_1318	CLN3	ENST00000567495.E7	ENSMUST00000098036.E8	113	113	43	17	36	25	9.79	9.79	6.43	5.09	3.74699	3.67444	32	33	8.95	10.67	12.52	9.83	3337	1251	1333	2272	16_0_28498777_28495327_28495439_28493993	7_0_126579173_126577809_126577921_126575536	2	85.84
CONT_1319	PDXDC1	ENST00000569715.E6	ENSMUST00000115804.E7	69	69	12	13	5	4	10.13	10.13	11.33	9.2	0.697237	0.51942	21	26	9.43	9.8	8.32	6.01	2195	3454	833	2573	16_1_15100440_15102636_15102704_15103538	16_0_13875978_13872455_13872523_13869881	1.91304	93.94
CONT_1320	KLHL2	ENST00000514860.E5	ENSMUST00000034017.E5	163	163	45	37	37	40	3.1	3.1	10.03	10.03	1.0091	1.02194	21	24	10.77	11.08	7.44	8.97	24297	31819	30999	15465	4_1_166160051_166184349_166184511_166215511	8_0_64811680_64779698_64779860_64764232	1.92638	92.99
CONT_1321	ERH	ENST00000555373.E2	ENSMUST00000021559.E2	88	88	16	17	14	19	10.47	10.47	9.23	9.57	-1.30109	2.43625	24	30	7.23	10.13	12.33	11.2	3318	2719	7741	3346	14_0_69864948_69861542_69861629_69853800	12_0_80643764_80640957_80641044_80637610	2	94.32
CONT_1322	TYW5	ENST00000354611.E2	ENSMUST00000162686.E2	155	155	33	33	65	25	5.39	5.39	9.99	7.19	0.433034	2.07059	12	40	10.07	10.07	10.66	9.33	6920	4860	4483	4572	2_0_200820116_200813041_200813195_200808557	1_0_57406384_57401369_57401523_57396796	2	87.74
CONT_1323	PRIMPOL	ENST00000515152.E5	ENSMUST00000040468.E6	148	148	35	36	26	29	10.47	10.1	7.79	4.31	-0.85103	0.895733	13	23	10.28	10.86	7.77	7.57	6479	5218	6108	6015	4_1_185580591_185587071_185587218_185593327	8_0_46605085_46599719_46599866_46593703	1.83784	84.56
CONT_1324	MYO9A	ENST00000424560.E15	ENSMUST00000128341.E15	120	120	22	30	19	19	5.42	5.42	7.87	7.98	-0.26088	-0.371589	116	92	10.65	8.15	8.21	9.15	8004	4870	12849	10754	15_0_72252242_72244118_72244237_72231268	9_1_59827318_59832189_59832308_59843063	2	96.67
CONT_1325	EIF3G	ENST00000593066.E6	ENSMUST00000004206.E6	105	105	32	22	36	11	9.85	8.7	0.88	-3.77	1.17147	1.37372	35	40	9.16	8.68	5.29	7.85	1479	1486	94	98	19_0_10229344_10227760_10227864_10227665	9_0_20897707_20896116_20896220_20896017	1.94286	88.24
CONT_1326	NDUFAF5	ENST00000464269.E4	ENSMUST00000125913.E7	198	198	37	41	55	63	5.08	8.95	9.45	9.47	-1.26202	3.00399	45	27	10.77	9.22	10.89	1.36	2985	931	7158	4670	20_1_13779146_13782132_13782329_13789488	2_1_140187783_140188715_140188912_140193583	2	90.4
CONT_1327	AMFR	ENST00000290649.E9	ENSMUST00000053766.E9	191	191	29	26	58	42	7.07	5.39	4.14	6.08	3.74671	0.439821	26	39	4.46	4.46	9.93	7.63	12357	1331	3162	2890	16_0_56435645_56423097_56423287_56419934	8_0_93984834_93983312_93983502_93980421	2	89.53
CONT_1328	CKMT2	ENST00000424301.E6	ENSMUST00000022122.E5	222	222	33	40	77	53	7.77	7.77	4.23	8.27	2.63538	2.74252	0	32	10.08	10.08	9.33	10.56	501	393	1700	1193	5_1_80550310_80550812_80551033_80552734	13_0_91861753_91861138_91861359_91859944	1.91892	88.73
CONT_1329	SMARCD2	ENST00000448276.E2	ENSMUST00000021052.E2	185	185	14	16	39	22	7.83	9.04	6.42	7.02	4.12516	4.0444	14	46	9.6	10.07	10.9	9.54	4833	4974	203	153	17_0_61919819_61914801_61914985_61914597	11_0_106272493_106267334_106267518_106267180	1.93514	91.62
CONT_1330	SENP7	ENST00000394094.E5	ENSMUST00000089360.E4	198	198	27	41	41	33	9.79	10.75	6.46	7.48	0.758795	-0.649455	16	14	10.57	10.22	8.04	6.91	41164	14174	45466	11975	3_0_101177799_101136437_101136634_101090970	16_1_56097431_56111606_56111803_56123779	1.9596	92.78
CONT_1331	USP24	ENST00000294383.E14	ENSMUST00000094933.E14	96	96	14	13	27	20	1.7	1.7	9.81	8.77	1.2619	2.24313	19	23	10.75	9.06	5.8	8.32	204	146	90	85	1_0_55620344_55620044_55620139_55619953	4_1_106362010_106362157_106362252_106362338	2	88.54
CONT_1332	ERGIC3	ENST00000279052.E10	ENSMUST00000155370.E5	97	97	21	21	26	18	7.87	7.87	7.65	7.37	-1.17108	1.64061	13	33	9.51	6.58	8.28	8.69	957	685	77	86	20_1_34142846_34143804_34143900_34143978	2_1_156016020_156016706_156016802_156016889	2	90.72
CONT_1333	RHOA	ENST00000422781.E3	ENSMUST00000007959.E4	121	121	22	24	31	38	8.83	8.83	9.74	8.6	2.25269	1.08414	22	29	10.67	10.67	10.28	10.82	6885	3129	5801	4059	3_0_49412867_49405861_49405981_49400059	9_1_108327741_108330871_108330991_108335051	2	91.74
CONT_1334	GTF2A2	ENST00000559706.E3	ENSMUST00000140305.E4	96	105	16	16	8	4	9.16	9.16	5.59	8.66	1.34993	0.427108	40	27	6.71	9.13	7.26	7.76	1441	1408	8406	2465	15_0_59944405_59942868_59942963_59934461	9_1_70015410_70016819_70016923_70019389	1.91429	93.75
CONT_1335	SSC5D	ENST00000389623.E9	ENSMUST00000057612.E9	318	318	51	36	180	150	9.68	8.3	7.45	11.3	1.81973	3.67444	17	111	10.9	10.1	11.12	9.49	3096	2971	1618	2810	19_1_56006150_56009247_56009564_56011183	7_1_4930163_4933135_4933452_4936263	2	87.11
CONT_1336	SLC37A3	ENST00000326232.E5	ENSMUST00000090243.E5	84	84	12	14	30	13	10.36	10.36	6.2	7.5	-0.536065	0.782329	41	34	10.36	10.36	10.18	9.54	5098	2466	5622	2277	7_0_140069390_140064208_140064291_140058585	6_0_39359950_39357400_39357483_39355122	1.90476	92.5
CONT_1337	POLE	ENST00000537064.E3	ENSMUST00000131887.E3	81	81	11	14	16	14	10.22	10.22	7.3	7.21	2.07685	0.850713	20	20	3.69	4.27	6.19	8.17	450	407	384	363	12_0_133257724_133257193_133257273_133256808	5_1_110289374_110289782_110289862_110290226	1.92593	89.74
CONT_1338	TIMM44	ENST00000270538.E2	ENSMUST00000160371.E2	96	96	7	9	19	6	10.1	10.1	7.64	4.37	1.89	2.74252	25	32	8.19	8.19	7.21	7.12	2409	1610	2904	4111	19_0_8008492_8005987_8006082_8003082	8_0_4275843_4274137_4274232_4270025	1.9375	86.02
CONT_1339	TRMT10B	ENST00000297994.E5	ENSMUST00000044673.E5	153	153	31	29	9	19	10.65	8.85	9.14	11.18	0.991891	2.47193	36	9	6.33	6.38	5.66	7.27	4322	1355	1712	1995	9_1_37763750_37768073_37768225_37769938	4_1_45304388_45305744_45305896_45307892	1.88235	86.11
CONT_1340	KIAA0100	ENST00000528896.E34	ENSMUST00000010421.E34	111	111	15	11	38	16	7.15	7.15	11.61	9.64	-1.78346	-0.338711	23	21	3.24	3.24	12.97	12.21	232	301	135	137	17_0_26944250_26943907_26944017_26943771	11_1_78287382_78287684_78287794_78287932	1.81982	92.08
CONT_1341	DHFR	ENST00000439211.E5	ENSMUST00000022218.E5	116	116	14	14	13	28	9.35	9.35	7.78	10.15	1.91782	0.400257	25	32	11	10.86	11.26	11	3890	2393	4711	16424	5_0_79933702_79929696_79929811_79924984	13_1_92365791_92368185_92368300_92384725	2	91.38
CONT_1342	PSME3	ENST00000585805.E5	ENSMUST00000151385.E6	113	113	13	16	19	19	9.2	9.2	7.03	8.76	1.93856	2.14666	31	0	10.57	10.57	9.75	9.75	395	407	525	186	17_1_40989714_40990110_40990222_40990748	11_1_101319504_101319912_101320024_101320211	2	93.81
CONT_1343	MED16	ENST00000395808.E12	ENSMUST00000165684.E12	193	193	38	25	63	37	2.85	2.85	6.34	8.68	-1.50549	2.20503	38	16	9.1	6.92	12.44	11.13	1330	613	672	194	19_0_873449_871926_872118_871253	10_0_79897565_79896759_79896951_79896564	1.96891	88.42
CONT_1344	PKN3	ENST00000291906.E15	ENSMUST00000156197.E6	92	92	20	15	51	32	6.14	3.09	10.38	10.3	0.336624	-2.25666	18	34	5.56	10.29	9.92	10.67	133	131	1286	301	9_1_131477514_131477648_131477739_131479026	2_1_30086500_30086632_30086723_30087025	1.86957	87.21
CONT_1345	MAP9	ENST00000515654.E9	ENSMUST00000091014.E9	169	169	35	32	57	50	8.59	9.65	7.68	4.63	2.57045	3.0391	28	11	8.55	8.59	11.04	8.79	1564	1070	555	1647	4_0_156278601_156276868_156277036_156276312	3_1_82379007_82380078_82380246_82381894	1.95266	80.61
CONT_1346	FOXRED1	ENST00000532125.E2	ENSMUST00000127996.E2	221	221	51	59	72	59	9.2	9.2	6	6.51	2.00972	2.68217	48	0	-1.26	4.2	10.97	6.7	2021	641	1311	415	11_1_126139310_126141332_126141552_126142864	9_0_35210807_35209945_35210165_35209529	2	82.81
CONT_1347	ACOX1	ENST00000301608.E4	ENSMUST00000148601.E3	108	108	10	12	10	43	9.39	9.39	9.31	8.1	1.16467	3.88085	19	61	7.37	3.5	6.9	11.3	16058	1443	1511	850	17_0_73969706_73953540_73953647_73952028	11_0_116183464_116181913_116182020_116181062	2	87.96
CONT_1348	THADA	ENST00000402796.E16	ENSMUST00000047524.E27	90	90	12	12	35	20	10.77	8.55	12	12.55	-0.973884	0.836978	48	53	8.89	8.89	12.85	6.15	54931	49628	32073	2635	2_0_43712373_43657352_43657441_43625278	17_0_84386511_84336793_84336882_84334157	2	93.33
CONT_1349	RANGAP1	ENST00000405486.E7	ENSMUST00000171115.E7	135	135	13	18	8	12	9.25	7.93	13.72	9.05	1.63638	-4.41721	33	22	8.23	8.23	12.7	10.91	3083	2041	3339	3589	22_0_41660668_41657450_41657584_41654110	15_0_81718743_81716567_81716701_81712977	1.91111	89.92
CONT_1350	MCCC1	ENST00000476176.E3	ENSMUST00000144266.E4	92	96	7	9	4	1	10.07	10.86	0.55	6.97	0.375862	2.22507	18	24	9.04	9.89	10.67	13.66	7774	1769	14205	3097	3_0_182812347_182804481_182804572_182790275	3_0_35995781_35993916_35994011_35990818	1.8519	89.66
CONT_1351	NCBP1	ENST00000375147.E4	ENSMUST00000030014.E4	157	157	13	25	16	23	10.47	10.47	4.11	4.94	1.05498	1.13005	18	23	4.8	4.8	8.71	9.35	1541	1904	1756	2326	9_1_100403944_100405486_100405642_100407399	4_1_46145474_46147379_46147535_46149862	2	91.08
CONT_1352	BAG6	ENST00000453833.E3	ENSMUST00000172571.E11	113	113	12	16	24	37	8.05	8.05	10.41	7.42	1.39448	1.5955	48	29	8.68	8.91	8.4	5.32	751	342	104	83	6_0_31612723_31611859_31611971_31611754	17_1_35142384_35142727_35142839_35142923	1.87611	93.4
CONT_1353	MFSD6	ENST00000434582.E6	ENSMUST00000147758.E6	25	25	6	6	4	4	10.57	10.57	5.51	5.13	1.18877	-0.949187	30	27	8.68	8.66	11.1	11.88	2112	2083	158	153	2_1_191362445_191364558_191364582_191364741	1_0_52660807_52658699_52658723_52658545	2	100
CONT_1354	AP2S1	ENST00000601498.E3	ENSMUST00000086112.E3	114	114	25	20	14	2	9.4	7.97	7.45	10.46	2.95107	0.441358	26	32	5.93	5.88	12.84	11.99	6414	3892	665	1314	19_0_47349250_47342722_47342835_47342056	7_1_16743368_16747261_16747374_16748689	1.92982	90
CONT_1355	CNOT6	ENST00000261951.E2	ENSMUST00000145353.E2	114	114	21	20	19	18	8.24	8.24	10.02	9.19	1.53284	3.15249	33	45	8.7	8.7	12.78	13.6	34511	9699	20542	13189	5_1_179921763_179956275_179956388_179976931	11_0_49712354_49702541_49702654_49689351	2	95.61
CONT_1356	TBC1D15	ENST00000485960.E5	ENSMUST00000020339.E5	211	211	28	30	33	36	8.82	8.82	9.37	8.87	-0.740987	0.624878	46	46	8.55	8.55	8.99	10.59	4203	3784	8200	7439	12_1_72274387_72278591_72278801_72287002	10_0_115233120_115229125_115229335_115221685	2	84.83
CONT_1357	TAF1C	ENST00000564345.E2	ENSMUST00000093099.E2	139	139	18	17	20	15	8.41	9.16	9.13	5.14	1.28655	2.11178	23	0	10.16	10.07	9.55	11.35	1911	756	1072	774	16_0_84220507_84218457_84218595_84217384	8_0_119605135_119604240_119604378_119603465	1.92806	82.09
CONT_1358	ATP5B	ENST00000547250.E5	ENSMUST00000124993.E2	213	213	24	38	38	26	10.67	10.67	6.31	7.44	-2.21866	-0.950885	35	19	10.77	9.43	9.15	10.79	2265	1900	672	423	12_0_57036242_57033764_57033976_57033091	10_1_128086420_128088321_128088533_128088957	2	89.67
CONT_1359	SUPT5H	ENST00000359191.E9	ENSMUST00000003527.E11	252	252	33	34	52	37	5.77	6.71	8.54	9.41	1.93922	2.53604	35	62	11.81	9.49	8.71	11.05	4837	2501	1430	1967	19_1_39950600_39955438_39955689_39957120	7_0_28328703_28325950_28326201_28323982	2	91.67
CONT_1360	CDC123	ENST00000498747.E8	ENSMUST00000043864.E12	138	138	13	20	37	30	5.75	1.5	10.38	6.47	0.0284512	0.532072	62	39	7.09	9.22	8.12	8.49	3303	2674	592	668	10_1_12288276_12291580_12291717_12292310	2_0_5798361_5795549_5795686_5794880	2	88.41
CONT_1361	FAM203A	ENST00000533266.E3	ENSMUST00000023213.E2	101	101	17	14	47	40	9.4	8.88	7.44	11.12	1.50725	-0.83137	0	25	6.66	5.07	7.93	9.6	78	82	107	103	8_1_145193331_145193410_145193510_145193618	15_1_76369569_76369652_76369752_76369856	1.9604	86.87
CONT_1362	CHD2	ENST00000394196.E11	ENSMUST00000169922.E11	45	45	4	6	7	5	9.88	9.6	6.54	6.17	0.398041	1.48667	52	37	9.66	9.66	4.6	5.31	1305	951	172	166	15_1_93487745_93489051_93489095_93489268	7_0_73500935_73499939_73499983_73499772	2	93.33
CONT_1363	COTL1	ENST00000262428.E2	ENSMUST00000034285.E2	83	83	23	18	20	18	9.46	9.46	7.36	7.41	3.2544	3.39943	48	50	6.77	8.05	10.17	10.25	254	99	27238	17330	16_0_84651444_84651107_84651189_84623868	8_0_119840324_119840142_119840224_119822811	2	90.36
CONT_1364	LMBR1L	ENST00000553204.E2	ENSMUST00000128818.E2	85	85	19	12	10	10	8.17	7.04	6.12	8.08	0.982359	0.592582	20	25	7.35	8.88	11.23	9.72	3438	2628	1003	1546	12_0_49504267_49500744_49500828_49499740	15_0_98917850_98915137_98915221_98913590	1.92941	96.34
CONT_1365	DNAJB14	ENST00000474664.E2	ENSMUST00000125226.E2	172	172	20	26	8	47	9.79	10.28	8.95	8.64	1.80501	0.407406	29	51	7.4	8.02	6.97	7.91	15817	17216	7264	7363	4_0_100867596_100851607_100851778_100844342	3_1_137868056_137885273_137885444_137892808	1.82558	82.17
CONT_1366	RNF40	ENST00000563683.E9	ENSMUST00000033088.E10	180	180	30	22	48	48	8.98	8.98	7.85	7.34	1.65571	3.66094	17	16	9.6	6.12	6.22	6.45	879	88	182	1630	16_1_30776820_30777700_30777879_30778062	7_1_127592708_127592797_127592976_127594607	2	87.78
CONT_1367	PHF21A	ENST00000257821.E15	ENSMUST00000111293.E16	156	156	20	38	16	23	9.04	9.04	9.73	11.51	1.3388	1.16366	92	39	10.93	10.93	6.06	8.28	7527	4999	1587	1674	11_0_45967391_45959708_45959863_45958120	2_1_92351864_92356864_92357019_92358694	2	93.59
CONT_1368	LARGE	ENST00000608642.E5	ENSMUST00000119826.E12	279	279	27	34	49	72	11.08	11.08	11.73	11.49	2.47777	2.67667	32	46	9.99	9.99	8.89	11.23	11577	14439	137396	13567	22_0_33712071_33700215_33700493_33562818	8_0_72852125_72837407_72837685_72823839	1.97133	90.91
CONT_1369	PFKFB3	ENST00000450232.E2	ENSMUST00000179584.E11	130	130	19	13	11	9	8.16	8.35	7.94	6.67	1.73187	1.64941	17	54	10.49	8.7	7.75	6.88	1327	1354	973	328	10_1_6263490_6264818_6264947_6265921	2_0_11483929_11482445_11482574_11482116	2	84.62
CONT_1370	PAIP1	ENST00000504639.E9	ENSMUST00000109203.E10	94	94	15	12	36	40	10.27	9.09	11.36	11.78	-0.61841	0.427579	21	59	9.8	9.8	10.27	9.79	3858	3849	2316	1198	5_0_43533840_43529888_43529981_43527571	13_1_119451846_119455696_119455789_119456988	1.93617	94.51
CONT_1371	CARF	ENST00000422368.E7	ENSMUST00000027171.E7	190	190	25	18	37	31	8.17	8.17	6.04	10.49	-0.163931	-0.128289	31	50	10.03	8.7	6.14	7.61	5478	3770	5551	4230	2_1_203820481_203825960_203826149_203831701	1_1_60128073_60131844_60132033_60136264	2	92.63
CONT_1372	POLR3D	ENST00000517789.E3	ENSMUST00000180358.E4	125	125	33	25	29	26	2.02	6.78	8.57	6.05	2.13818	0.255653	0	0	7.08	7.87	4.66	6.56	145	142	202	269	8_1_22105521_22105667_22105791_22105994	14_0_70441304_70441037_70441161_70440767	1.936	91.74
CONT_1373	MPP7	ENST00000375732.E3	ENSMUST00000115869.E3	119	119	20	27	15	22	8.14	10.22	11.08	11.08	0.293088	0.0514733	44	44	8.14	5.85	8.55	10.01	36296	48663	52093	51228	10_0_28527497_28491082_28491200_28438988	18_0_7561726_7512944_7513062_7461715	1.93277	94.78
CONT_1374	TMEM68	ENST00000519460.E2	ENSMUST00000029891.E7	140	140	20	22	28	24	8.88	8.83	6.64	7.9	-0.512407	0.0369567	18	13	10.08	10.08	8.44	9.06	1440	2462	3262	1172	8_0_56657620_56656040_56656179_56652777	4_0_3554354_3551752_3551891_3550579	1.97143	89.86
CONT_1375	PANK3	ENST00000239231.E4	ENSMUST00000018990.E4	177	177	27	35	70	62	9.66	9.66	5.82	9.38	0.316667	-0.717916	32	40	5.56	6.44	8.56	12.5	1947	755	2372	2831	5_0_167993018_167990894_167991070_167988521	11_1_35777820_35778576_35778752_35781584	2	92.66
CONT_1376	MAX	ENST00000358664.E3	ENSMUST00000082136.E2	108	108	29	24	40	40	10.47	10.47	10.44	9.16	2.34113	2.41746	42	37	10.27	9.22	9.53	6.77	7730	8713	15671	13078	14_0_65568264_65560426_65560533_65544754	12_0_76961990_76953169_76953276_76940090	2	98.15
CONT_1377	SLC37A3	ENST00000326232.E3	ENSMUST00000090243.E3	109	109	12	15	17	17	9.85	9.12	7.56	11.76	-0.196539	0.636092	79	47	9.88	9.43	10.26	12.6	2047	2277	10599	4460	7_0_140082238_140080082_140080190_140069482	6_0_39366889_39364503_39364611_39360042	1.88991	91.26
CONT_1378	ARHGAP28	ENST00000400091.E10	ENSMUST00000164647.E10	78	78	9	10	19	27	9.67	7.46	5.94	6.17	0.695228	-0.618901	18	16	8.4	8.4	8.8	7.92	2355	2660	5928	4325	18_1_6873774_6876130_6876207_6882136	17_0_67871689_67868951_67869028_67864625	2	92.31
CONT_1379	MTHFD2	ENST00000409601.E2	ENSMUST00000005810.E2	185	185	37	35	16	18	7.43	10.24	9.84	10.79	1.69594	1.07932	27	41	10.53	10.49	10.97	8.6	6962	3882	2679	1427	2_1_74425869_74432832_74433016_74435696	6_0_83317429_83313362_83313546_83311934	1.88108	91.95
CONT_1380	FAM73B	ENST00000474639.E3	ENSMUST00000100214.E11	87	87	12	18	18	39	6.28	6.77	12.63	11.86	1.559	1.63309	49	29	9.6	7.07	11.29	7.53	2198	130	4141	3377	9_1_131823625_131825824_131825910_131830052	2_1_30378043_30378174_30378260_30381638	2	85.06
CONT_1381	HERPUD1	ENST00000563911.E2	ENSMUST00000034220.E6	351	351	65	46	63	37	3.69	3.69	9.35	9.93	0.287292	2.05806	39	19	10.47	6.97	8.55	8.43	3077	319	1886	1271	16_1_56970729_56973807_56974157_56976044	8_1_94391854_94392174_94392524_94393796	1.9943	88.86
CONT_1382	SBF2	ENST00000530741.E4	ENSMUST00000164599.E4	96	96	26	22	19	16	7.15	7.15	7.97	9.26	2.6014	2.49779	45	90	10.77	10.77	4.18	3.95	1134	872	11101	7812	11_0_9850903_9849673_9849768_9838571	7_0_110348855_110347887_110347982_110340074	2	97.92
CONT_1383	ARRB2	ENST00000574954.E2	ENSMUST00000128748.E3	61	61	15	14	14	5	9.66	10.24	5.2	5.26	0.213014	2.42496	36	19	11.08	10.47	9.53	9.69	5228	590	113	107	17_1_4614039_4619268_4619328_4619442	11_1_70435572_70436163_70436223_70436331	1.93443	96.61
CONT_1384	MTA3	ENST00000406652.E12	ENSMUST00000177069.E11	122	122	3	10	66	33	11.01	11.81	0.57	0.6	-0.474771	1.67088	31	18	8.78	7.79	9.02	9.55	6362	4585	3584	2610	2_1_42924974_42931337_42931458_42935043	17_1_83784335_83788921_83789042_83791653	1.96721	83.33
CONT_1385	PRC1	ENST00000394249.E5	ENSMUST00000172911.E5	171	171	36	39	18	31	9.04	9.43	6.42	10.48	0.38663	-1.31876	25	59	7.56	1.8	7.1	7.2	78	86	465	1066	15_0_91524978_91524729_91524899_91524263	7_1_80304594_80304681_80304851_80305918	1.84795	85.44
CONT_1386	RARG	ENST00000327550.E3	ENSMUST00000043172.E4	149	149	19	26	29	33	6.64	9.49	7.38	6.95	4.22877	1.19027	25	36	9.84	7	10.19	8.92	15374	10434	211	636	12_0_53624953_53609430_53609578_53609218	15_0_102252419_102241836_102241984_102241199	2	92.62
CONT_1387	GGA3	ENST00000584550.E2	ENSMUST00000156173.E15	105	105	11	11	18	19	7.87	6.77	3.88	3.87	2.60423	1.36485	14	18	4.34	8.78	4.94	7.08	356	575	151	119	17_0_73235456_73234995_73235099_73234843	11_0_115586996_115586316_115586420_115586196	2	91.43
CONT_1388	ETV1	ENST00000242066.E9	ENSMUST00000162730.E7	69	69	16	16	16	16	2.49	2.49	9.53	10.84	2.10006	2.40806	16	20	9.88	9.37	11.12	11.1	20194	16903	1538	1871	7_0_13971127_13950864_13950932_13949325	12_1_38835316_38852220_38852288_38854160	2	98.55
CONT_1389	MLH1	ENST00000413740.E3	ENSMUST00000123869.E14	109	109	26	19	21	25	6.62	7.79	10.44	8.57	1.1711	0.893245	57	26	9.15	6.58	7.82	10.33	11253	3707	10191	2520	3_1_37070423_37081677_37081785_37091977	9_0_111239723_111235907_111236015_111233386	1.92661	89.52
CONT_1390	NAP1L1	ENST00000550934.E3	ENSMUST00000065917.E3	86	86	32	57	19	21	7.04	6.8	3.67	3.24	1.56741	2.06239	23	22	10.08	10.08	7.93	7.08	5208	4182	1435	1059	12_0_76467983_76462689_76462774_76461253	10_1_111481316_111485499_111485584_111486644	2	95.35
CONT_1391	SEC23A	ENST00000556092.E5	ENSMUST00000021375.E4	87	87	7	9	4	13	9.45	9.68	8.04	9.57	0.486888	1.16914	23	56	10.77	9.46	3.78	10.2	559	682	827	2434	14_0_39562391_39561745_39561831_39560917	12_0_59005259_59004490_59004576_59002055	2	90.8
CONT_1392	CAMK2B	ENST00000358707.E14	ENSMUST00000101586.E14	72	72	8	20	19	5	4.41	4.41	13.53	12.03	-0.533831	2.47	44	40	9.16	8.68	10.16	10.37	177	148	3335	1386	7_0_44274238_44273989_44274060_44270653	11_0_5982721_5982501_5982572_5981114	2	83.33
CONT_1393	SLC12A9	ENST00000354161.E7	ENSMUST00000039991.E7	112	112	18	21	24	20	2.68	10.65	11.25	12.38	3.53648	-0.112979	47	59	9.22	9.22	11.4	9.44	107	114	723	1696	7_1_100456564_100456672_100456783_100457507	5_0_137327597_137327371_137327482_137325674	2	89.29
CONT_1394	QTRTD1	ENST00000485050.E5	ENSMUST00000131360.E5	213	213	40	46	17	68	10.28	8.41	6.16	4.75	2.02623	0.498887	36	35	6.64	6.64	9.55	10.65	2562	1115	5904	4808	3_1_113786910_113789473_113789685_113795590	16_0_43877957_43876629_43876841_43871820	1.96244	86.12
CONT_1395	SEC24C	ENST00000411652.E2	ENSMUST00000048657.E2	200	200	24	27	38	31	9.79	9.79	12.96	10.79	1.07234	1.00031	38	47	8.48	8.48	9.98	12.4	2367	1569	12617	3370	10_1_75504195_75506563_75506762_75519380	14_1_20674388_20675958_20676157_20679528	2	88
CONT_1396	USP28	ENST00000545540.E6	ENSMUST00000047349.E8	74	74	8	6	3	7	6.43	6.43	7.67	7.67	2.14009	2.14009	15	28	7.09	8.17	3.72	5.34	1426	1009	976	946	11_0_113704142_113702642_113702715_113701665	9_1_49009233_49010243_49010316_49011263	2	95.95
CONT_1397	JMJD1C	ENST00000542921.E10	ENSMUST00000174408.E11	202	202	33	35	54	48	11.81	11.08	9.89	10.05	1.49862	3.76455	21	21	8.65	10.49	10.01	9.95	5917	2928	1748	1922	10_0_64966355_64960236_64960437_64958487	10_1_67226919_67229848_67230049_67231972	1.9703	86.43
CONT_1398	YTHDF3	ENST00000520640.E4	ENSMUST00000108345.E4	1598	1599	263	257	357	355	9.21	9.21	9.79	10.36	1.53284	1.64526	23	50	10.86	10.86	11.44	9.87	10730	14262	21937	8530	8_1_64087975_64098706_64100303_64122241	3_1_16189563_16203826_16205424_16213955	1.99249	96.23
CONT_1399	FHL2	ENST00000409177.E3	ENSMUST00000008280.E3	175	175	38	34	22	22	7.2	7.41	9.57	11.3	3.31974	2.93951	16	27	8.49	5.56	5.41	8.97	12627	11203	5819	9876	2_0_106002818_105990016_105990190_105984196	1_0_43153076_43141698_43141872_43131821	2	89.14
CONT_1400	EPRS	ENST00000366923.E12	ENSMUST00000046514.E12	60	60	5	9	14	14	9.79	7.87	10.89	9.85	0.141473	1.97953	21	27	9.73	3.1	6.36	4.5	486	728	7392	7244	1_0_220192337_220191791_220191850_220184398	1_1_185386330_185387059_185387118_185394363	2	90
CONT_1401	MSH6	ENST00000234420.E2	ENSMUST00000005503.E2	197	200	32	30	61	52	10.77	10.77	5	7.91	0.898725	3.15305	26	15	7.38	7.13	7.84	8.75	7433	4785	4770	3054	2_1_48010632_48018066_48018262_48023033	17_1_87975405_87980191_87980390_87983445	1.985	92.39
CONT_1402	PIGK	ENST00000478391.E2	ENSMUST00000045029.E2	54	54	12	9	11	8	10.65	10.47	9.86	9.95	0.646186	1.02548	17	40	8.24	8.99	12.13	12.3	8820	2834	43605	5369	1_0_77684995_77676121_77676174_77632515	3_1_152714227_152717062_152717115_152722485	1.88889	90.2
CONT_1403	SHCBP1	ENST00000303383.E6	ENSMUST00000022945.E6	234	234	40	34	19	28	9.81	9.79	9.43	8.89	0.918566	0.729538	15	0	8.54	8.54	10.3	7.09	3835	4434	84	91	16_0_46642209_46638140_46638373_46638055	8_0_4754220_4749552_4749785_4749460	1.95726	93.89
CONT_1404	WIPF2	ENST00000536600.E3	ENSMUST00000037480.E3	133	133	23	25	41	33	7.36	7.36	10.11	9.68	-0.0176567	1.74723	37	32	10.28	10.28	6.54	8.32	4012	5595	13122	663	17_1_38412774_38416787_38416919_38430042	11_1_98885104_98890700_98890832_98891496	1.83459	92.62
CONT_1405	ADRBK1	ENST00000527176.E5	ENSMUST00000165954.E6	67	67	10	15	15	16	8.92	8.38	12.3	9.4	0.336486	0.712892	21	18	9.25	8.73	7.35	5.17	478	654	80	84	11_1_67050699_67051178_67051244_67051325	19_0_4289313_4288592_4288658_4288507	2	88.06
CONT_1406	MPP6	ENST00000222644.E2	ENSMUST00000167628.E3	119	119	14	23	21	25	7.84	7.64	6.63	8.05	-0.0621478	1.45637	19	41	10.9	11.78	8.56	10.58	50072	1989	17931	12789	7_1_24613212_24663285_24663403_24681335	6_1_50143784_50145774_50145892_50158682	1.98319	92.37
CONT_1407	HDAC6	ENST00000444343.E22	ENSMUST00000137499.E20	193	193	33	25	76	64	6.62	10.28	7.71	8.81	3.76683	3.81863	39	52	11.08	8.83	8.39	8.85	110	119	1693	1748	X_1_48676516_48676627_48676819_48678513	X_0_7936382_7936070_7936262_7934321	1.90674	86.41
CONT_1408	ATXN3	ENST00000554350.E2	ENSMUST00000021606.E2	165	165	50	28	45	52	9.04	9.04	0.78	0.52	-0.995102	0.528351	32	27	8.4	8.4	4.24	1.56	9690	9694	536	226	14_0_92572873_92563018_92563182_92562481	12_0_101958134_101948275_101948439_101948048	2	92.12
CONT_1409	PTP4A1	ENST00000370651.E5	ENSMUST00000153681.E3	75	75	6	7	6	7	9.49	9.49	5.45	5.46	0.519878	1.1072	15	21	8.39	11.08	10.83	11.97	228	529	725	608	6_1_64288933_64289162_64289236_64289962	1_0_30944536_30943932_30944006_30943323	2	96
CONT_1410	IGF1R	ENST00000268035.E16	ENSMUST00000005671.E16	230	230	36	38	73	50	8.24	8.24	8.25	8.16	-0.0592747	0.981741	35	22	9.48	9.26	10.74	10.51	4518	5278	262	282	15_1_99473534_99478053_99478282_99478545	7_1_68201972_68207251_68207480_68207763	2	88.7
CONT_1411	ANK1	ENST00000379758.E40	ENSMUST00000033947.E2	84	84	22	22	28	24	8.23	10.57	10.06	9.32	2.52319	1.20579	53	40	9.22	8.92	10.81	13.75	4524	649	7904	935	8_0_41525785_41521177_41521260_41513272	8_1_23139495_23140145_23140228_23141164	1.90476	91.25
CONT_1412	BBX	ENST00000406780.E13	ENSMUST00000138166.E14	60	60	4	4	25	27	10.57	8.38	11.84	13.04	-0.489414	0.0526699	60	58	6.06	5.61	7.34	7.66	12720	11300	7223	6509	3_1_107497366_107510087_107510146_107517370	16_0_50220445_50209085_50209144_50202575	2	95
CONT_1413	TAX1BP1	ENST00000409980.E14	ENSMUST00000080723.E14	72	72	13	11	23	24	7.76	7.76	6.8	8.11	-1.92512	2.77282	32	27	9.72	9.72	10.77	10.95	3018	2094	13168	4177	7_1_27839709_27842728_27842799_27855968	6_1_52751210_52753305_52753376_52757554	1.80556	89.23
CONT_1414	PACSIN3	ENST00000298838.E10	ENSMUST00000111349.E10	122	122	16	24	26	55	8.63	9.37	9.69	8.58	1.44773	0.991891	44	36	6.65	4.74	9.96	11.42	406	341	319	304	11_0_47200445_47199917_47200038_47199597	2_1_91263423_91263765_91263886_91264191	1.93443	88.14
CONT_1415	EFTUD2	ENST00000590977.E6	ENSMUST00000132543.E4	154	154	34	27	30	26	9.22	10.07	10.81	10.38					9.48	9.6	8.32	8.41	954	450	591	162	17_0_42930885_42929777_42929930_42929185	11_0_102840024_102839420_102839573_102839257	1.90909	92.52
CONT_1416	ARIH1	ENST00000379887.E3	ENSMUST00000026264.E3	145	145	16	17	6	7	11.11	11.11	6.82	6.39	2.74514	1.15704	39	28	10.51	10.57	9.44	7.74	26685	17486	10306	10064	15_1_72810475_72837161_72837305_72847612	9_0_59454402_59436771_59436915_59426706	2	97.93
CONT_1417	RGS12	ENST00000513784.E3	ENSMUST00000087684.E3	22	22	3	3	1	1	11.37	10.36	11.59	10.96	1.36677	1.36677	51	52	8.88	9.65	9.74	7.6	43362	23874	27634	20113	4_1_3344780_3388143_3388164_3415799	5_1_34975333_34999208_34999229_35019343	1.81818	100
CONT_1418	VMP1	ENST00000539763.E2	ENSMUST00000139040.E2	102	102	10	6	5	6	8.76	11.08	5.24	6.21	1.01399	1.94461	24	11	8.53	8.53	9.3	10.12	23672	17861	5930	987	17_1_57785109_57808782_57808883_57814814	11_0_86683740_86665777_86665878_86664789	2	89.22
CONT_1419	KIAA0753	ENST00000576823.E2	ENSMUST00000131546.E4	107	107	32	28	16	11	5.29	5.63	4.77	2.78	-0.214176	-0.649455	19	18	8.68	8.68	8.93	8.18	3255	2473	748	1160	17_0_6531437_6528075_6528181_6527326	11_0_72198363_72195783_72195889_72194622	2	88.79
CONT_1420	RABAC1	ENST00000222008.E3	ENSMUST00000076961.E3	98	98	11	8	16	12	6.29	8.85	10.37	9.42	3.92463	2.4555	38	35	5.84	7.42	9.08	8.48	352	243	1166	1572	19_0_42462888_42462438_42462535_42461271	7_0_24972102_24971761_24971858_24970188	2	89.8
CONT_1421	ELMO2	ENST00000352077.E6	ENSMUST00000137188.E2	94	94	15	15	14	18	10.07	10.07	-0.11	-0.47	2.35799	1.28048	25	46	8.28	8.28	7.3	8.05	1607	1354	1062	1110	20_0_45017678_45015977_45016070_45014914	2_0_165311623_165310175_165310268_165309064	2	96.81
CONT_1422	MYO9A	ENST00000424560.E2	ENSMUST00000128341.E2	911	911	143	141	185	188	8.39	10.28	8.41	9.82	0.246333	0.96942	29	35	10.06	10.06	4.78	7.46	71045	28197	13135	3017	15_0_72410021_72338065_72338975_72324929	9_1_59751345_59779543_59780453_59783471	1.88804	93.95
CONT_1423	LDHA	ENST00000375710.E4	ENSMUST00000048209.E7	124	124	15	16	18	21	10.29	8.99	6.4	9.29	0.406533	1.19472	101	85	7.96	10.07	10.85	8.8	1637	1988	1544	870	11_1_18425358_18426996_18427119_18428664	7_1_46851994_46853983_46854106_46854977	1.8871	88.89
CONT_1424	UHRF1BP1L	ENST00000551973.E4	ENSMUST00000020112.E10	183	183	16	23	21	16	7.51	7.51	9.75	9	-0.621388	1.21421	28	16	6.99	6.99	6.78	6.67	1616	1169	1341	629	12_0_100480053_100478254_100478436_100476912	10_1_89789381_89790551_89790733_89791363	2	89.62
CONT_1425	DARS	ENST00000489964.E2	ENSMUST00000027602.E13	81	81	6	11	14	8	9.09	10.91	6.59	6.31	-0.453018	2.57566	30	34	9.45	9.45	12.12	8.81	1902	1047	992	1332	2_0_136672039_136670056_136670136_136669063	1_0_128369493_128368365_128368445_128367032	1.97531	97.5
CONT_1426	CNOT2	ENST00000551483.E4	ENSMUST00000105267.E13	50	50	7	9	25	34	10.47	10.47	7.62	8.42	-1.0919	1.81982	36	34	7	7	9.18	7	89	87	1820	1029	12_1_70735948_70736038_70736087_70737908	10_0_116494960_116494823_116494872_116493793	2	92
CONT_1427	MAL	ENST00000309988.E2	ENSMUST00000028854.E2	168	168	34	31	41	23	9.27	10.1	13.38	14.44	2.16647	0.811203	35	33	5.91	5.91	9.6	10.69	22073	15652	1454	1506	2_1_95691630_95713704_95713871_95715326	2_0_127656041_127640221_127640388_127638714	1.84524	87.74
CONT_1428	SLC41A2	ENST00000258538.E2	ENSMUST00000039956.E3	108	108	12	12	32	15	9.07	9.07	11.27	8.1	0.625439	-0.0736666	19	35	8.56	9.22	5.96	6.94	18210	2532	14309	9039	12_0_105321751_105303433_105303540_105289123	10_0_83316055_83313415_83313522_83304375	2	86.11
CONT_1429	AP4B1	ENST00000489499.E3	ENSMUST00000076599.E4	131	131	24	29	16	4	9.66	8.91	1.69	3.86	1.55204	3.20965	14	0	10.67	10.67	6.1	11.06	752	467	1354	352	1_0_114445260_114444377_114444507_114443022	3_1_103812309_103812777_103812907_103813260	1.96947	88.37
CONT_1430	GBF1	ENST00000369983.E12	ENSMUST00000176992.E9	212	212	26	14	30	28	10.77	10.77	9.19	10.84	1.98683	0.370164	34	17	8.23	10.29	9.26	6.75	748	742	626	601	10_1_104119192_104119941_104120152_104120779	19_1_46260878_46261621_46261832_46262434	2	92.92
CONT_1431	ETF1	ENST00000360541.E4	ENSMUST00000025218.E4	140	140	31	32	12	9	10.06	11.08	8.44	7.07	-0.581206	-0.0446577	29	21	7.46	10.22	9.24	11.13	991	306	3854	3299	5_0_137854381_137853250_137853389_137849395	18_0_34914000_34913554_34913693_34910254	2	95
CONT_1432	MTHFD2	ENST00000470592.E6	ENSMUST00000005810.E7	126	126	29	27	22	16	8.88	7.64	13.43	9.63	0.490818	2.37515	45	25	10.77	9.45	10.32	9.63	449	403	2212	2123	2_1_74438418_74438868_74438993_74441206	6_0_83309462_83308933_83309058_83306809	1.96825	91.94
CONT_1433	ACTN1	ENST00000193403.E19	ENSMUST00000021554.E19	81	81	12	6	16	14	7.04	7.04	4.48	3.96	2.57755	2.57755	23	31	7.62	7.62	7.11	8.23	892	962	1748	1669	14_0_69346679_69345706_69345786_69343957	12_0_80171729_80170686_80170766_80169016	2	96.3
CONT_1434	FCHSD2	ENST00000458644.E10	ENSMUST00000032931.E11	72	72	6	6	7	7	7.3	6.64	3.53	3.53	3.19323	3.19323	31	46	5.19	5.19	10.04	10.58	2214	2085	10311	4071	11_0_72613588_72611302_72611373_72600990	7_1_101244216_101246302_101246373_101250445	2	98.61
CONT_1435	SGSM2	ENST00000426855.E2	ENSMUST00000057631.E2	76	76	28	24	17	21	8.95	8.95	12.2	7.14	1.56505	0.350768	17	25	8.27	9.4	8.36	7.63	5799	4753	18016	22818	17_1_2241039_2246839_2246914_2264931	11_0_74896825_74891996_74892071_74869177	1.81579	94.2
CONT_1436	GAS8	ENST00000268699.E2	ENSMUST00000093043.E2	87	87	23	29	29	56	9.6	9.6	4.15	5.48	1.44196	0.54148	25	36	8.27	10.13	4.93	6.53	4911	1651	3576	2247	16_1_90089132_90094044_90094130_90097707	8_1_123518952_123520604_123520690_123522938	2	88.51
CONT_1437	ITGB3BP	ENST00000489099.E2	ENSMUST00000123045.E2	43	43	11	11	2	14	8.62	8.62	7.03	8.31	0.0998443	0.519781	20	20	5.02	5.02	5.88	9.77	14558	14982	18309	24378	1_0_63988800_63974199_63974241_63955889	4_0_99829083_99814058_99814100_99789679	1.95349	85.71
CONT_1438	KCTD10	ENST00000542262.E2	ENSMUST00000102581.E2	214	214	27	30	33	59	10.22	10.47	8.77	10.98	1.55018	4.12818	30	32	5.88	7.61	12.51	8.9	7531	5316	8709	4667	12_0_109915065_109907320_109907533_109898610	5_0_114380426_114374896_114375109_114370228	2	91.59
CONT_1439	ERMP1	ENST00000462592.E10	ENSMUST00000159692.E10	191	191	35	48	59	86	3.14	3.89	13.98	14.09	1.51928	0.540416	52	48	5.88	7.68	10.73	9.13	393	381	3698	5098	9_0_5805611_5805027_5805217_5801328	19_0_29623641_29623069_29623259_29617970	2	82.72
CONT_1440	NAE1	ENST00000290810.E19	ENSMUST00000161462.E9	50	50	2	5	26	13	7.93	10.03	8.53	6.57	1.42191	0.50848	21	29	7.35	7.35	13.18	11.56	85	91	2658	1932	16_0_66839815_66839680_66839729_66837021	8_0_104513341_104513200_104513249_104511267	1.92	89.58
CONT_1441	DUSP16	ENST00000228862.E4	ENSMUST00000100857.E4	164	164	19	15	28	20	8.23	8.23	8.78	7.36	-0.990091	0.939815	19	32	11.08	10.67	10.68	10.75	19179	18643	13331	13816	12_0_12672796_12653453_12653616_12640121	6_0_134758619_134739812_134739975_134725995	2	96.34
CONT_1442	SORBS3	ENST00000517500.E12	ENSMUST00000022682.E13	140	143	12	27	31	32	10.28	10.06	6.77	9.7	0.528946	1.99972	21	25	7.87	10.9	9.29	7.4	990	510	176	232	8_1_22422867_22423858_22423997_22424174	14_0_70192086_70191433_70191575_70191200	1.92932	81.88
CONT_1443	TATDN1	ENST00000519776.E2	ENSMUST00000110155.E2	66	66	16	21	50	49	8.88	6.38	9.73	10.32	1.49135	0.0119261	28	37	10.53	9.08	11.64	8.92	16022	4929	4055	2198	8_0_125551266_125535178_125535243_125531122	15_0_58933679_58928684_58928749_58926485	2	90.91
CONT_1444	MOCS2	ENST00000584946.E4	ENSMUST00000184781.E6	151	151	9	14	26	10	5.85	5.12	8.94	12.1	1.96528	-0.556906	27	55	7.76	8.83	6.24	5.57	5567	516	824	796	5_0_52402907_52397189_52397339_52396364	13_1_114824694_114825211_114825361_114826158	1.89404	90.21
CONT_1445	CNOT2	ENST00000549443.E4	ENSMUST00000105267.E7	80	80	7	7	10	10	9.88	9.88	4.89	4.72	0.653988	0.0998443	21	22	9.11	10.77	8.86	8.1	21749	2114	2591	2717	12_1_70704797_70726547_70726626_70729218	10_0_116506229_116504035_116504114_116501317	2	100
CONT_1446	ALDOA	ENST00000564546.E6	ENSMUST00000032934.E6	84	84	11	7	21	22	8.88	10.29	11.75	11.91	2.63538	-0.125232	28	25	8.07	6.71	9.68	11.48	327	294	109	92	16_1_30080299_30080627_30080710_30080820	7_0_126796595_126796217_126796300_126796124	2	92.86
CONT_1447	PIK3R3	ENST00000262741.E7	ENSMUST00000030464.E7	177	177	39	42	28	42	7.65	5.84	7.36	8.47	2.96586	-0.381139	46	47	11.81	10.49	10.81	12.61	5957	624	9169	4675	1_0_46527601_46521467_46521643_46512297	4_1_116286198_116286823_116286999_116291675	2	93.79
CONT_1448	NUP85	ENST00000579298.E9	ENSMUST00000021085.E10	132	132	13	15	21	18	10.67	5.49	8.45	7.66	-1.38459	-0.236025	18	18	3.93	5.28	7.89	8.55	233	202	221	169	17_1_73221559_73221793_73221924_73222146	11_1_115578286_115578489_115578620_115578790	1.95455	85.27
CONT_1449	CNOT2	ENST00000548230.E3	ENSMUST00000105267.E6	183	183	29	24	21	21	10.77	10.77	7.79	7.79	0.0516178	0.0516178	22	22	7.51	7.51	4.89	4.72	716	629	2297	2114	12_1_70723350_70724067_70724249_70726547	10_0_116507041_116506229_116506411_116504114	2	99.45
CONT_1450	ATXN3	ENST00000553498.E3	ENSMUST00000021606.E3	45	45	4	6	11	7	10.86	10.08	4.24	1.56	2.72572	1.6971	66	47	9.04	9.04	5.75	10.55	536	226	7275	2084	14_0_92563018_92562437_92562481_92555161	12_0_101948275_101948004_101948048_101945919	1.95556	95.45
CONT_1451	MAPK8	ENST00000374176.E2	ENSMUST00000022504.E3	130	130	21	22	20	14	8.62	8.62	8.08	7.69	0.388149	0.390994	15	51	11.01	10.36	7.1	10.26	3069	2678	4897	5124	10_1_49609825_49612895_49613024_49617922	14_0_33410856_33408048_33408177_33402923	1.98462	93.8
CONT_1452	HEATR1	ENST00000366582.E23	ENSMUST00000059270.E23	243	243	43	42	44	44	8.68	8.68	4.25	12.87	-0.480108	1.94414	18	36	9.81	8.24	9.83	7.37	1315	1350	327	395	1_0_236739519_236737961_236738203_236737633	13_1_12416109_12417460_12417702_12418098	2	81.48
CONT_1453	TAF6	ENST00000452041.E5	ENSMUST00000123415.E5	57	57	6	5	10	3	8.66	11.08	10.01	7.97	1.68425	1.52594	25	22	4.94	1.51	9.89	7.85	210	197	431	99	7_0_99711239_99710972_99711028_99710540	5_0_138183568_138183314_138183370_138183214	2	89.47
CONT_1454	TMCO1	ENST00000481278.E3	ENSMUST00000097473.E3	60	60	22	54	8	15	9.14	8.89	6.71	6.1	-0.94333	-0.975453	26	15	7.8	7.8	7.59	6.97	8607	4723	5250	2076	1_0_165737429_165728762_165728821_165723511	1_1_167309383_167314107_167314166_167316243	1.83333	94.55
CONT_1455	MARS	ENST00000545888.E4	ENSMUST00000171564.E4	135	135	22	16	45	23	7.93	7.93	5.89	6.52	3.12573	3.68006	20	24	9.79	6.6	9.81	11.9	78	81	648	1020	12_1_57883128_57883207_57883341_57883990	10_0_127310220_127310004_127310138_127308983	1.8963	88.28
CONT_1456	LPHN2	ENST00000449420.E19	ENSMUST00000106128.E22	129	129	11	11	26	12	6.46	6.46	10.98	12.02	1.91782	2.62961	85	47	8.68	8.68	13.94	13.08	1545	1546	3361	3351	1_1_82451039_82452585_82452713_82456075	3_0_148822955_148821280_148821408_148817928	1.96899	93.7
CONT_1457	ALDH7A1	ENST00000553117.E4	ENSMUST00000170309.E4	81	81	13	10	17	19	4.05	5.75	6.58	6.96	-0.155454	0.686579	27	29	9.11	9.11	10.14	9.4	8651	7981	957	740	5_0_125928356_125919624_125919704_125918666	18_0_56559222_56551160_56551240_56550419	1.90123	90.91
CONT_1458	G3BP1	ENST00000356245.E5	ENSMUST00000018727.E5	91	91	19	18	14	9	10.45	10.45	7.92	4.77	-0.51232	1.78875	21	26	9.81	9.81	8.07	9.94	3096	2771	1229	1393	5_1_151170623_151173720_151173810_151175040	11_1_55489192_55491964_55492054_55493448	1.93407	89.77
CONT_1459	BCR	ENST00000305877.E14	ENSMUST00000164107.E14	75	75	16	16	21	8	10.08	10.08	9.75	10.78	3.17204	2.0097	30	35	7.93	8.76	12.19	9.35	717	439	2127	5640	22_1_23631808_23632526_23632600_23634728	10_1_75159890_75160330_75160404_75166045	2	86.67
CONT_1460	PLEKHM2	ENST00000375799.E3	ENSMUST00000084203.E3	110	110	18	14	30	30	7.39	7.97	8.81	10.9	-0.869836	0.909174	34	25	10.17	9.89	10.65	8.38	363	134	1076	311	1_1_16042838_16043202_16043311_16044388	4_0_141642650_141642406_141642515_141642094	1.92727	89.62
CONT_1461	FANCL	ENST00000446381.E3	ENSMUST00000109509.E9	84	84	10	17	14	10	6.56	8.35	11.71	8.57	-0.626199	0.185338	24	30	6.53	7.82	4.89	7.5	2206	8498	359	253	2_0_58392859_58390569_58390652_58390209	11_1_26459836_26468335_26468418_26468672	1.88095	87.34
CONT_1462	MYLK	ENST00000464489.E29	ENSMUST00000023538.E28	153	153	24	27	25	23	0.91	0.4	10.38	12.48	2.88208	2.47754	21	33	7.21	7	6.61	6.78	8444	7145	2532	2288	3_0_123356918_123348321_123348473_123345788	16_1_34979295_34986441_34986593_34988882	1.98693	89.47
CONT_1463	AGO3	ENST00000373191.E5	ENSMUST00000069097.E5	137	137	25	22	79	77	9.33	9.33	7.51	7.93	0.451276	-0.0832198	40	26	2.85	6.22	9.1	8	1142	903	30829	26123	1_1_36437833_36438976_36439112_36469942	4_0_126404205_126403165_126403301_126377041	1.89781	96.15
CONT_1464	IMPDH1	ENST00000338791.E4	ENSMUST00000159124.E2	99	99	15	16	6	8	7.47	7.47	2.65	5	-2.08321	-2.08321	0	0	7.65	5.93	10.36	10.24	3423	3904	2012	2800	7_0_128049343_128045821_128045919_128043808	6_0_29216072_29212069_29212167_29209268	2	94.95
CONT_1465	IRF1	ENST00000405885.E3	ENSMUST00000140866.E3	100	100	31	20	23	21	6.99	8.07	7.01	5.85	3.81807	2.72132	13	20	8.4	8.4	11.44	10.57	1366	1463	795	717	5_0_131825084_131823618_131823717_131822822	11_1_53771375_53772839_53772938_53773656	1.94	94.85
CONT_1466	CCDC61	ENST00000536603.E3	ENSMUST00000098780.E3	83	83	7	9	21	11	9.46	11.08	5.17	6.33	-1.68399	0.294736	27	18	7.39	7.94	10.27	11.96	252	229	3057	2393	19_1_46506424_46506677_46506759_46509817	7_0_18903782_18903470_18903552_18901076	1.90361	88.61
CONT_1467	RUFY1	ENST00000437570.E8	ENSMUST00000020643.E9	102	102	32	31	19	20	7.66	7.66	5.19	4.35	0.581602	2.51072	21	22	6.36	6.36	7.07	7.9	3680	2641	1977	1339	5_1_179012866_179016547_179016648_179018626	11_0_50410566_50407823_50407924_50406483	1.86275	87.37
CONT_1468	CCT2	ENST00000543146.E13	ENSMUST00000047672.E13	104	104	19	13	11	10	11.01	9.26	6.13	5.93	0.469215	-0.84416	17	22	9.85	9.85	7	9.13	201	126	250	737	12_1_69991546_69991748_69991851_69992102	10_0_117055107_117054877_117054980_117054139	2	89.42
CONT_1469	H2AFY	ENST00000312469.E6	ENSMUST00000045788.E6	91	91	12	15	7	8	7.57	7.57	5.06	5.72	-0.57897	0.415302	25	24	10.08	10.08	10.52	8.23	9583	7781	4765	3966	5_0_134696187_134686513_134686603_134681747	13_0_56096124_56088252_56088342_56084285	2	97.8
CONT_1470	ZCCHC8	ENST00000336229.E6	ENSMUST00000031376.E6	104	104	10	8	39	38	0.52	0.52	10.6	10.6	0.630467	0.630467	23	23	8.46	8.46	2.24	1.27	5822	4580	115	121	12_0_122973933_122968007_122968110_122967891	5_0_123714066_123709382_123709485_123709260	2	97.12
CONT_1471	ARHGAP24	ENST00000514229.E2	ENSMUST00000073302.E3	123	123	24	22	35	35	10.03	8.7	9.64	9.55	-0.955049	3.54607	18	13	8.68	10.77	8.52	10.63	95672	177119	18295	18917	4_1_86749128_86844801_86844923_86863219	5_1_102664170_102841290_102841412_102860330	1.86992	93.91
CONT_1472	BIN1	ENST00000316724.E7	ENSMUST00000025239.E7	93	93	7	6	5	4	5.49	4.58	5.1	9.73	2.28909	1.99528	17	65	10.51	10.51	9.15	8.11	668	654	4144	4805	2_0_127826500_127825739_127825831_127821594	18_1_32414290_32414945_32415037_32419843	2	97.85
CONT_1473	ODF2	ENST00000421776.E4	ENSMUST00000113756.E6	161	161	46	54	38	44	6.57	6.57	7.54	7.12	-0.680102	-1.3405	16	21	8.99	8.41	7.4	9.78	10240	933	1444	979	9_1_131223346_131233587_131233747_131235192	2_1_29901247_29902181_29902341_29903321	2	90.06
CONT_1474	TMEM39B	ENST00000472503.E4	ENSMUST00000102588.E4	84	84	24	23	15	8	5.41	5.41	7.14	7.14	0.879383	2.20676	23	23	8.37	8.37	5.31	3.79	940	549	317	310	1_1_32541423_32542364_32542447_32542765	4_0_129693066_129692433_129692516_129692122	2	94.05
CONT_1475	IFT172	ENST00000509128.E2	ENSMUST00000041565.E34	110	110	22	17	41	22	9.46	10.77	0.97	1.37	-1.91407	1.8959	32	0	5.87	10.47	9.15	9.43	242	194	116	99	2_0_27676849_27676497_27676606_27676380	5_0_31260927_31260623_31260732_31260523	1.89091	87.5
CONT_1476	ITGB2	ENST00000397857.E5	ENSMUST00000156644.E5	171	171	24	35	23	46	6.9	8.51	9.79	7.44	-1.84176	-0.340238	41	38	9.88	10.28	8.87	7.68	3379	932	1631	1249	21_0_46326830_46323280_46323450_46321648	10_1_77546193_77547126_77547296_77548546	1.81287	88.39
CONT_1477	EIF4G2	ENST00000396525.E2	ENSMUST00000162394.E2	127	127	15	17	41	40	8.17	9.99	10.4	10.15	1.01184	0.317627	28	34	10.47	10.47	7.01	5.15	1323	1151	369	542	11_0_10830252_10828802_10828928_10828432	7_0_111082785_111081507_111081633_111080964	1.95276	96.77
CONT_1478	ERBB2IP	ENST00000506030.E24	ENSMUST00000022222.E24	93	93	13	20	40	18	9.11	9.11	5.56	4.59	0.398041	0.194503	22	31	10.06	10.06	5.83	5.99	1085	1313	466	428	5_1_65371058_65372144_65372236_65372703	13_0_103824720_103823314_103823406_103822885	2	92.47
CONT_1479	SPAG4	ENST00000454819.E6	ENSMUST00000133511.E5	109	109	19	22	24	12	8.7	6.32	8.37	6	-0.802379	2.67428	22	19	4.51	4.51	11.9	8.91	136	117	202	183	20_1_34206397_34206534_34206642_34206845	2_1_156067337_156067455_156067563_156067747	1.85321	87.13
CONT_1480	BTF3	ENST00000380591.E5	ENSMUST00000134542.E4	57	57	10	9	4	4	9.79	10.77	9.57	7.64	0.458208	-0.950896	35	22	7.8	7.8	9.69	10.04	1229	2054	788	779	5_1_72798942_72800172_72800228_72801017	13_0_98313092_98310981_98311037_98310201	2	98.25
CONT_1481	BCR	ENST00000305877.E5	ENSMUST00000164107.E5	108	108	14	16	18	14	8.73	8.73	11.66	13.17	-2.63261	2.54116	62	46	10.1	10.1	11.93	12.38	6867	4209	3016	4988	22_1_23603727_23610595_23610702_23613719	10_1_75131684_75135894_75136001_75140990	1.92593	92.31
CONT_1482	FGFR3	ENST00000440486.E15	ENSMUST00000169212.E15	71	71	8	7	2	9	5.55	3.3	7.46	9.42	-0.339936	-0.940648	27	26	6.06	5.2	9.93	8.12	83	83	218	227	4_1_1807900_1807984_1808054_1808273	5_1_33734469_33734553_33734623_33734851	1.91549	89.71
CONT_1483	CALU	ENST00000542996.E7	ENSMUST00000173216.E4	200	200	37	35	43	48	11	10.47	8.37	10.28	-1.67437	0.835293	27	22	10.47	10.47	10.14	10.33	7603	5493	1407	1728	7_1_128399906_128407510_128407709_128409117	6_1_29366977_29372471_29372670_29374399	2	93.5
CONT_1484	STK4	ENST00000372806.E5	ENSMUST00000153319.E4	165	165	25	23	40	28	9.49	9.49	9.92	9.46	0.519878	0.201886	47	31	10.15	9.89	14.7	14.32	5188	2231	7793	7733	20_1_43610584_43615773_43615937_43623731	2_1_164086609_164088841_164089005_164096739	2	95.15
CONT_1485	MMAB	ENST00000544051.E2	ENSMUST00000031560.E3	94	94	17	22	15	24	9.08	8.84	9.83	7.76	0.975194	0.447734	25	18	10.67	10.08	12.3	11.61	4483	4146	3593	645	12_0_110011152_110006575_110006668_110002981	5_0_114442761_114438521_114438614_114437875	2	88.3
CONT_1486	PKM	ENST00000561609.E3	ENSMUST00000163694.E3	92	92	8	14	6	8	8.7	8.7	8.27	7.31	-0.758337	0.628964	21	18	9.27	9.27	10.59	9.97	1443	496	6930	2594	15_0_72511285_72509750_72509841_72502819	9_1_59665366_59665863_59665954_59668549	1.8913	93.1
CONT_1487	SEC61A2	ENST00000472221.E6	ENSMUST00000102981.E6	110	110	23	17	38	39	10.77	10.77	6.23	4.28	0.851947	-0.693831	45	73	6.06	5.2	12.19	10.97	125	127	6945	4572	10_1_12191725_12191851_12191960_12198906	2_0_5882818_5882581_5882690_5878008	1.96364	94.44
CONT_1488	ITGA5	ENST00000293379.E3	ENSMUST00000023128.E3	113	113	11	12	29	31	6.9	6.9	5.43	5.17	-0.153155	-1.30961	38	28	10.08	10.08	6.43	6.33	2236	1489	132	135	12_0_54805618_54803269_54803381_54803136	15_0_103359050_103357448_103357560_103357312	1.80531	93.14
CONT_1489	ILK	ENST00000528784.E2	ENSMUST00000127298.E2	97	97	10	11	21	16	-1.69	1.75	7.78	9.67	0.191769	1.64833	22	14	10.03	11.08	9.24	8.46	204	162	94	92	11_1_6629719_6629924_6630020_6630115	7_1_105740608_105740771_105740867_105740960	2	94.85
CONT_1490	DHX35	ENST00000484417.E20	ENSMUST00000145692.E20	72	72	8	7	3	5	8.69	8.69	5.36	6.04	-1.51833	0.122575	26	23	6.25	10.48	11.79	12.17	2204	2492	3430	2157	20_1_37657142_37659347_37659418_37662849	2_1_158846989_158849482_158849553_158851711	1.80556	90.77
CONT_1491	WRAP53	ENST00000396463.E8	ENSMUST00000048139.E7	209	209	35	31	68	70	8.76	7.76	10.7	10.58	-0.530837	3.15305	66	40	8.72	8.72	10.94	12.53	554	446	190	151	17_1_7605107_7605662_7605870_7606061	11_0_69563304_69562649_69562857_69562497	1.94258	90.64
CONT_1492	CAPN1	ENST00000533129.E6	ENSMUST00000025891.E6	169	169	24	21	47	43	9.22	7.8	2.52	1.12	4.02456	1.44196	0	22	9.1	6.43	12.09	10.36	119	113	876	1844	11_1_64953521_64953641_64953809_64954686	19_0_6011297_6011015_6011183_6009170	1.90533	84.47
CONT_1493	GAB2	ENST00000340149.E3	ENSMUST00000004622.E3	244	241	35	39	11	19	9.45	9.45	8.4	10.59	0.887629	2.16234	45	17	9.46	9.46	13.48	11.85	30200	48028	23105	26785	11_0_77991647_77961203_77961446_77938097	7_1_97223773_97271802_97272042_97298828	2	88.93
CONT_1494	FMR1	ENST00000370470.E14	ENSMUST00000114653.E14	196	196	26	28	34	34	7.09	7.09	6.86	6.86	1.27187	0.186825	16	36	8.68	9.16	-0.71	-0.71	2469	2455	1617	1526	X_1_147022181_147024651_147024846_147026464	X_1_68708128_68710584_68710779_68712306	2	98.98
CONT_1495	CHRD	ENST00000450923.E19	ENSMUST00000007171.E19	104	104	14	15	15	12	9.26	9.26	7.62	7.5	2.30805	2.23369	21	27	7.75	9.21	5.31	5.88	266	242	453	443	3_1_184104895_184105162_184105265_184105719	16_1_20739164_20739407_20739510_20739954	2	95.19
CONT_1496	ANLN	ENST00000441696.E4	ENSMUST00000040912.E7	108	108	9	17	13	24	9.43	8.88	6.12	4.37	-0.064065	-1.45907	15	18	9.99	11.08	10.8	11.24	354	877	4591	3643	7_1_36450313_36450668_36450775_36455367	9_0_22373141_22372156_22372263_22368512	2	87.04
CONT_1497	CBX7	ENST00000216133.E3	ENSMUST00000089293.E3	66	66	14	20	12	19	4.02	6.38	11.89	13.24	3.81807	3.81863	35	38	7.31	7.61	7.17	9.07	8352	7048	2668	2033	22_0_39545794_39537376_39537441_39534707	15_0_79930586_79923472_79923537_79921438	1.87879	93.55
CONT_1498	RGPD5	ENST00000430736.E2	ENSMUST00000003310.E2	65	68	10	10	6	4	9.72	9.72	1.63	7.96	0.42377	1.09071	17	24	10.67	9.85	4.27	7.31	7248	4932	1581	1260	2_1_110552114_110559363_110559427_110561009	10_1_58447051_58451984_58452051_58453312	1.95588	98.46
CONT_1499	FBXO11	ENST00000403359.E14	ENSMUST00000127334.E2	95	95	20	25	21	19	10.36	10.36	8.1	6.66	1.39273	3.54607	27	16	9.26	9.26	4.71	4.75	1761	1144	1283	1897	2_0_48049357_48047501_48047595_48046217	17_0_88000772_87999533_87999627_87997635	1.95789	93.55
CONT_1500	ATE1	ENST00000224652.E6	ENSMUST00000033139.E6	230	218	46	34	53	45	7.82	7.82	7.23	8.48	1.37028	1.37028	13	30	5.89	6.13	6.14	7.47	8285	1307	2396	2659	10_0_123670421_123661906_123662135_123659509	7_0_130509007_130507482_130507699_130504822	2	82.17
CONT_1501	ADH5	ENST00000512621.E2	ENSMUST00000160201.E3	142	142	21	20	44	51	10.17	11.08	8.16	7.31	0.565152	-1.74253	40	32	8.99	8.99	10.99	9.57	2998	1691	522	627	4_0_100006266_100003126_100003267_100002603	3_1_138445391_138447083_138447224_138447852	1.91549	92.65
CONT_1502	EDEM1	ENST00000492751.E2	ENSMUST00000089162.E3	104	104	20	19	14	14	8.38	8.88	8.45	7.34	2.03121	0.377665	36	37	9.07	9.07	9.57	10.53	4310	4787	2057	1223	3_1_5236966_5241277_5241380_5243438	6_1_108836812_108841600_108841703_108842927	2	92.31
CONT_1503	TNK2	ENST00000381916.E4	ENSMUST00000115124.E4	222	222	37	26	127	150	9.44	9.44	10.36	9.1	3.76398	1.06918	22	25	8.23	6.64	6.26	4.31	1943	2264	1502	944	3_0_195613848_195611683_195611904_195610180	16_1_32665956_32668221_32668442_32669387	2	88.74
CONT_1504	NME7	ENST00000472647.E7	ENSMUST00000086028.E7	106	106	15	14	28	26	9.79	11	12.49	10.23	-0.560389	0.811817	28	25	5.42	9.35	12.1	12.43	11147	2347	49615	279	1_0_169267794_169256541_169256646_169206925	1_1_164345426_164347774_164347879_164348159	2	89.62
CONT_1505	CCT2	ENST00000543146.E15	ENSMUST00000047672.E15	142	142	33	30	28	15	8.63	7.87	10.89	7.9	-0.668959	1.74475	33	23	8.84	8.91	10.44	13.83	1441	882	1290	1739	12_1_69992201_69993643_69993784_69995075	10_0_117054040_117053016_117053157_117051276	1.95775	90.65
CONT_1506	VPS13B	ENST00000357162.E41	ENSMUST00000048646.E41	182	182	34	34	14	14	7.04	9.37	9.44	9.41	0.152041	1.5075	48	27	8.83	8.92	10.24	7.48	9804	5494	1725	1192	8_1_100779198_100789003_100789184_100790910	15_1_35834380_35839875_35840056_35841249	1.98901	89.5
CONT_1507	LARGE	ENST00000610186.E3	ENSMUST00000119826.E10	156	156	30	33	34	23	10.74	7.8	11.66	10.13	2.54676	0.963805	35	27	8.76	8.23	11.02	12.71	44117	23862	21397	6901	22_0_33777905_33733632_33733787_33712234	8_0_72883208_72859190_72859345_72852288	1.98718	90.97
CONT_1508	MEGF10	ENST00000503335.E14	ENSMUST00000075770.E14	147	147	23	26	57	65	8.57	9.82	8.64	10.26	2.20503	3.68006	17	17	9.22	9.79	9.32	6.32	10590	11137	1177	1161	5_1_126758464_126769055_126769201_126770379	18_1_57264543_57275681_57275827_57276989	1.97279	90.34
CONT_1509	ACTR3	ENST00000535589.E3	ENSMUST00000027579.E4	125	125	17	13	29	29	9.79	9.79	8.71	6.57	0.686579	0.707851	18	23	7.52	8.31	7.59	4.17	3656	1868	10336	4881	2_1_114670804_114674461_114674585_114684922	1_0_125418249_125416256_125416380_125411374	2	92
CONT_1510	ZYX	ENST00000449630.E3	ENSMUST00000164375.E4	93	93	15	10	33	30	10.17	10.17	7.32	7.75	3.81807	3.92168	17	17	10.88	9.46	12.98	14.36	145	121	115	112	7_1_143079540_143079686_143079778_143079894	6_1_42351148_42351270_42351362_42351475	2	91.4
CONT_1511	PARN	ENST00000437198.E10	ENSMUST00000058884.E10	43	43	7	6	2	6	9.24	9.24	12.37	12.1	2.26339	2.73705	16	39	9.82	9.82	8.01	5.2	1754	1120	2257	2135	16_0_14702138_14700341_14700383_14698083	16_0_13651798_13650635_13650677_13648499	1.81395	92.31
CONT_1512	NT5C2	ENST00000343289.E17	ENSMUST00000086961.E17	177	177	28	25	43	29	9.27	10.1	9.66	11.36	0.916395	1.0563	13	25	8.33	8.33	7.72	7.91	148	122	702	718	10_0_104850693_104850368_104850544_104849665	19_0_46890069_46889770_46889946_46889051	1.9661	91.95
CONT_1513	RPS3	ENST00000531188.E4	ENSMUST00000107096.E4	95	95	17	12	25	18	11.08	10.47	8.81	7.76	1.85189	1.07424	35	32	10.03	10.03	10.95	7.99	618	469	1573	1633	11_1_75112777_75113396_75113490_75115064	7_0_99482261_99481697_99481791_99480063	1.81053	91.86
CONT_1514	PLEKHG3	ENST00000394691.E4	ENSMUST00000075249.E4	70	70	9	6	4	4	9.21	9.21	5.49	11.14	3.31974	0.828216	26	31	6.99	9.8	7.99	11.81	1149	1451	329	272	14_1_65195811_65196961_65197030_65197360	12_1_76562303_76563755_76563824_76564097	2	94.29
CONT_1515	MRPS25	ENST00000253686.E3	ENSMUST00000140438.E3	88	88	19	14	42	29	6.51	7.36	12.44	10.79	-0.811922	1.09628	63	53	8.83	8.83	8.23	9.79	5901	2913	746	500	3_0_15100876_15094887_15094974_15094140	6_0_92178710_92175709_92175796_92175208	1.93182	89.41
CONT_1516	DCAF17	ENST00000539783.E2	ENSMUST00000064141.E2	104	104	28	32	21	21	8.63	8.76	8.82	9.48	1.73216	0.527101	27	24	6.54	7.66	9.43	10.95	379	375	8336	3754	2_1_172291213_172291593_172291696_172300033	2_1_71056119_71056495_71056598_71060353	1.94231	96.04
CONT_1517	MEIS3	ENST00000441740.E5	ENSMUST00000002495.E5	51	51	8	4	2	2	9.6	9.16	9.67	12.41					7.54	8.3	1.91	8.49	1550	733	235	155	19_0_47919909_47918308_47918358_47918072	7_1_16178011_16178745_16178795_16178951	1.84314	95.74
CONT_1518	MAP2K5	ENST00000395476.E17	ENSMUST00000034920.E18	27	27	6	6	21	21	9.26	9.26	9.83	9.83	1.13254	1.13254	23	23	10.2	10.77	11.31	10.76	44822	17923	311	313	15_1_67995746_68040569_68040595_68040907	9_0_63235289_63217339_63217365_63217025	2	100
CONT_1519	PHF12	ENST00000268756.E6	ENSMUST00000049167.E6	133	133	23	23	12	12	8.15	8.15	9.14	9.79	-1.43177	3.16204	38	20	7.51	7.51	10.64	8.6	2412	2206	1693	2434	17_0_27248706_27246161_27246293_27244467	11_1_78013291_78015498_78015630_78018065	2	93.98
CONT_1520	CWF19L1	ENST00000468709.E4	ENSMUST00000026218.E4	102	102	12	15	3	11	8.84	10.24	8.47	4.6	1.58098	0.650868	27	26	7.98	6.38	5.59	8.29	646	572	6678	1999	10_0_102020723_102019975_102020076_102013296	19_0_44132086_44131412_44131513_44129412	2	90.2
CONT_1521	TMCC2	ENST00000329800.E2	ENSMUST00000045473.E3	935	941	191	169	288	230	10.28	8.56	12.7	9.02	-0.882426	0.754882	50	40	7.39	11	11.25	12.36	12533	19441	1235	1236	1_1_205225544_205238078_205239012_205240248	1_0_132380657_132360275_132361215_132359038	1.98721	88.13
CONT_1522	TSPAN3	ENST00000267970.E2	ENSMUST00000034876.E2	192	192	47	46	47	42	10.65	11.81	9.93	9.62	2.6104	0.383127	26	28	7.23	7.23	7.62	8.38	14636	13221	200	226	15_0_77363234_77348406_77348597_77348205	9_0_56160800_56147387_56147578_56147160	2	90.62
CONT_1523	RGPD5	ENST00000393283.E3	ENSMUST00000003310.E2	68	68	10	10	6	4	9.72	9.72	6.75	7.96	0.42377	1.09071	17	24	10.67	9.85	4.27	7.31	7245	4932	1581	1260	2_1_110552114_110559360_110559427_110561009	10_1_58447051_58451984_58452051_58453312	2	98.53
CONT_1524	EZH1	ENST00000585893.E8	ENSMUST00000100417.E9	164	164	22	26	34	24	9.4	9.4	10.65	9.24	-0.767261	-0.0422013	35	33	7.81	7.81	4.66	7.74	487	1094	386	692	17_0_40871123_40870472_40870635_40870085	11_0_101209380_101208122_101208285_101207429	2	93.9
CONT_1525	RRP12	ENST00000414986.E4	ENSMUST00000038677.E6	117	117	12	19	28	27	8.68	8.68	8.77	11.16	0.411982	1.32035	25	38	10.1	4.68	10.5	11.25	5678	186	1798	2616	10_0_99155975_99150180_99150296_99148381	19_0_41890069_41889766_41889882_41887149	1.93162	91.15
CONT_1526	RGS20	ENST00000517659.E2	ENSMUST00000118000.E4	84	84	12	14	17	12	4.51	5.54	8.61	9.09	0.195902	-0.22902	22	30	10.51	3.22	4.46	-0.43	94600	6866	7327	4348	8_1_54764624_54859225_54859308_54866636	1_0_4923847_4916897_4916980_4912548	1.97619	80.72
CONT_1527	SLC8A1	ENST00000407929.E2	ENSMUST00000086538.E2	107	107	10	15	11	11	5.87	5.87	10.11	9.91	2.0097	3.81863	126	91	7.65	8.46	13.07	11.98	249979	202215	531	3263	2_0_40655613_40405527_40405633_40404995	17_0_81647809_81445487_81445593_81442223	2	96.26
CONT_1528	MYO9A	ENST00000568042.E6	ENSMUST00000136740.E41	54	54	2	3	2	9	9.22	9.22	7.35	7.35	3.64395	4.02513	61	61	9.48	9.48	10.28	5.6	1376	1829	17103	9132	15_0_72141186_72139756_72139809_72122652	9_1_59910707_59912537_59912590_59921723	2	94.44
CONT_1529	DUSP16	ENST00000228862.E6	ENSMUST00000100857.E6	124	124	26	16	20	23	10.07	11.08	5.21	9.53	2.13818	1.09777	28	22	10.47	7.12	13.27	10.14	6681	5218	2207	1442	12_0_12639962_12633157_12633280_12630949	6_0_134725836_134720494_134720617_134719051	2	90.32
CONT_1530	MTMR1	ENST00000370390.E10	ENSMUST00000114601.E10	186	186	29	20	33	39	5.2	2	9.32	10.06	0.375862	0.458208	35	36	7.84	7.87	8.52	9.09	3864	6075	461	1001	X_1_149901202_149905067_149905252_149905714	X_1_71394465_71400541_71400726_71401728	1.95699	87.36
CONT_1531	ATP11A	ENST00000375630.E24	ENSMUST00000132974.E9	128	128	22	15	11	20	7.88	6.99	10.51	10.54	1.10625	2.88208	26	32	8.94	8.94	9.28	9.59	834	912	2025	1134	13_1_113513766_113514601_113514728_113516754	8_1_12848862_12849775_12849902_12851037	2	92.97
CONT_1532	COL16A1	ENST00000373672.E32	ENSMUST00000143577.E23	123	123	19	18	34	58	8.4	9.09	7.89	10.53	1.18476	0.936226	18	29	8.54	7.13	7.06	9.19	291	279	105	103	1_0_32150124_32149710_32149832_32149604	4_1_130066713_130066993_130067115_130067219	1.98374	81.15
CONT_1533	PPP2R1B	ENST00000311129.E3	ENSMUST00000174628.E3	101	101	12	15	34	28	10.1	10.1	10.78	9.64	0.667114	2.5665	27	20	9.8	7.44	5.86	10.87	388	924	3753	2579	11_0_111636018_111635529_111635629_111631775	9_1_50857926_50858851_50858951_50861531	2	91.09
CONT_1534	EXOC7	ENST00000442951.E2	ENSMUST00000139699.E3	185	185	47	43	13	18	7.93	7.93	8.67	5.9	-0.222227	-0.271448	23	20	7.68	10.13	9.06	8.1	1220	1339	302	181	17_0_74099165_74097760_74097944_74097457	11_0_116306388_116304864_116305048_116304682	1.83784	89.41
CONT_1535	HNRNPH1	ENST00000513225.E4	ENSMUST00000077817.E4	144	144	25	24	24	24	9.8	9.8	1.92	1.92	1.43139	1.01145	33	28	5.13	5.13	4.03	4.03	206	197	1484	1494	5_0_179048243_179047893_179048036_179046408	11_1_50379623_50379821_50379964_50381459	2	97.92
CONT_1536	CDK12	ENST00000584632.E3	ENSMUST00000107538.E3	177	177	30	45	17	26	8.4	9.72	6.87	7.41	3.64395	0.230182	19	33	9.66	9.66	10.28	10.18	18793	7837	2017	1763	17_1_37628016_37646810_37646986_37649004	11_1_98211236_98219074_98219250_98221014	2	87.01
CONT_1537	PLCB4	ENST00000378473.E34	ENSMUST00000110109.E33	176	176	30	50	13	29	6.92	6.71	12.06	9.95	0.893403	0.938429	15	39	10.57	10.57	7.49	10.25	2145	1381	8760	2249	20_1_9438136_9440282_9440457_9449218	2_1_135998752_136000134_136000309_136002559	2	90.91
CONT_1538	MAP2K3	ENST00000395491.E8	ENSMUST00000145828.E7	52	52	10	9	8	10	7.7	7.7	8.36	9.76	1.0558	-0.0153762	56	33	7	7	9.24	7.59	923	729	1191	1081	17_1_21205571_21206495_21206546_21207738	11_1_60944781_60945511_60945562_60946644	2	94.23
CONT_1539	DARS	ENST00000435076.E2	ENSMUST00000027602.E2	58	58	5	4	8	18	8.02	8.02	5.52	9.66	-1.44836	0.141473	39	17	2.85	2.85	5.67	9.52	1948	1740	4030	1601	2_0_136742973_136740967_136741024_136736936	1_0_128417152_128415354_128415411_128413752	2	94.83
CONT_1540	2015-09-02	ENST00000391973.E10	ENSMUST00000179353.E10	84	84	15	12	11	10	2.07	-1.28	10.2	9.72	0.543259	1.107	34	19	5.58	5.58	8.34	10.21	2268	1782	1884	2025	2_1_242283312_242285581_242285664_242287549	1_1_93501652_93503435_93503518_93505544	2	91.67
CONT_1541	RAB11B	ENST00000594216.E2	ENSMUST00000173987.E2	196	196	44	24	30	42	5.44	7.55	5.32	2.5	0.180209	2.41413	23	51	8.17	9.05	9.65	10.02	9406	10245	2027	721	19_1_8455340_8464747_8464942_8466970	17_0_33760223_33749782_33749977_33749060	1.96939	90.67
CONT_1542	TBC1D15	ENST00000462788.E4	ENSMUST00000020339.E4	139	139	35	32	26	38	8.55	8.55	8.16	9.26	-1.27613	1.40083	19	14	7.64	7.64	8.99	8.87	7465	6013	12614	3784	12_1_72266783_72274249_72274387_72287002	10_0_115239272_115233120_115233258_115229335	2	83.45
CONT_1543	GGT5	ENST00000263112.E2	ENSMUST00000072217.E2	131	131	37	44	31	34	8.07	8.07	8.57	8.83	0.489673	1.74771	17	15	11.45	11.45	2.3	8.49	10548	12737	855	223	22_0_24640521_24629842_24629972_24628986	10_1_75589882_75602620_75602750_75602974	1.8626	88.52
CONT_1544	SKIL	ENST00000426052.E5	ENSMUST00000029194.E4	233	233	34	54	29	32	9.66	9.66	8.53	8.14	-0.260468	0.42909	47	45	10.67	10.67	7.06	7.8	3191	1685	5457	3175	3_1_170099129_170102321_170102553_170108011	3_1_31111722_31113408_31113640_31116816	1.897	85.07
CONT_1545	CLTA	ENST00000493185.E2	ENSMUST00000107851.E2	38	38	2	3	1	1	8.68	8.68	8.12	8.43	1.26848	3.62683	17	21	7.62	7.62	10.23	5.42	6277	5804	6479	1023	9_1_36191270_36197548_36197585_36204065	4_1_44013008_44018813_44018850_44019874	2	94.74
CONT_1546	PET112	ENST00000263985.E11	ENSMUST00000029726.E11	79	79	20	19	11	7	9.8	9.8	3.46	1.86	3.05166	1.53476	33	46	10.03	10.03	11.3	13.57	8738	7912	6916	7232	4_0_152609782_152600965_152601043_152594048	3_1_85637057_85644970_85645048_85652281	1.89873	89.33
CONT_1547	CSNK1G3	ENST00000395411.E2	ENSMUST00000069597.E2	425	424	71	79	89	98	9.14	9.14	9.03	9.63	1.07234	0.919448	33	33	8.27	8.39	9.14	8.14	32846	32930	7265	6898	5_1_122848264_122881111_122881535_122888801	18_1_53862600_53895531_53895954_53902853	2	86.38
CONT_1548	SDCBP	ENST00000424270.E5	ENSMUST00000029912.E5	162	162	19	24	21	26	8.62	8.62	0.39	3.23	-1.24732	-0.401246	34	22	7.48	7.48	8.61	10.04	3585	3926	1971	1345	8_1_59484873_59488459_59488620_59490592	4_1_6381099_6385026_6385187_6386533	2	90.74
CONT_1549	EXOSC2	ENST00000463488.E4	ENSMUST00000125883.E4	90	90	15	8	21	35	9.68	10.1	5.66	9.95	0.661808	-0.943029	14	38	9.65	8.27	9.36	9.68	534	134	1077	1054	9_1_133573014_133573549_133573638_133574716	2_1_31674560_31674695_31674784_31675839	2	91.11
CONT_1550	GPD1L	ENST00000282541.E2	ENSMUST00000084853.E2	178	178	20	37	21	33	8.24	8.24	8.69	10.78	-0.521645	-0.985531	37	39	8.05	8.05	10.37	11.33	21317	12971	10333	3400	3_1_32148250_32169568_32169745_32180079	9_0_114933671_114920522_114920699_114917121	1.95506	83.33
CONT_1551	KLHL8	ENST00000498875.E3	ENSMUST00000112815.E2	321	321	49	50	10	14	9.79	9.79	6.22	6.1	0.919448	-0.345123	25	27	8.68	8.68	4.47	8.38	9752	9845	1861	1351	4_0_88116476_88106403_88106723_88104541	5_0_103885907_103875741_103876061_103874389	2	86.29
CONT_1552	ITM2C	ENST00000409704.E4	ENSMUST00000027425.E4	111	111	22	24	15	16	9.05	7.93	8.86	9.89	3.76398	1.94478	28	25	8.48	8.48	6.4	10.8	1048	1019	432	475	2_1_231740523_231741572_231741682_231742115	1_1_85905402_85906422_85906532_85907008	2	90.09
CONT_1553	TCP1	ENST00000321394.E11	ENSMUST00000089024.E10	164	164	30	20	22	19	9.26	8.95	9.19	9.68	0.317627	1.39485	36	21	9.48	9.33	8.72	8.66	104	119	365	566	6_0_160200927_160200659_160200822_160200293	17_1_12923410_12923530_12923693_12924260	1.92683	89.87
CONT_1554	WAPAL	ENST00000298767.E15	ENSMUST00000090027.E16	165	165	21	20	28	12	9.88	9.6	6.07	7.75	1.0197	0.644803	19	19	10.65	10.65	2.99	2.99	1088	469	5517	1210	10_0_88212977_88211724_88211888_88206206	14_1_34737386_34737856_34738020_34739231	1.92727	86.79
CONT_1555	SCAF4	ENST00000286835.E3	ENSMUST00000039280.E3	45	45	9	13	3	4	9.01	9.01	9.73	9.9	0.229653	1.43654	38	21	8.99	10.57	8.77	11.27	806	874	1496	1871	21_0_33078587_33077736_33077780_33076239	16_0_90263093_90262174_90262218_90260302	2	95.56
CONT_1556	ARFGAP2	ENST00000419701.E2	ENSMUST00000150701.E2	119	119	24	23	26	24	9.88	10.28	6.26	9.1	3.2466	4.44992	27	38	9.49	4.72	4.42	5.6	147	167	592	535	11_0_47198333_47198067_47198185_47197474	2_1_91265404_91265572_91265690_91266226	2	87.39
CONT_1557	C3orf33	ENST00000340171.E3	ENSMUST00000061706.E3	148	148	26	32	32	28	9.82	11	4.08	7.94	-0.498742	-0.494974	31	27	10.65	10.1	6.88	8.09	26683	1782	8031	4972	3_0_155520321_155493490_155493637_155485458	3_0_63927264_63925334_63925481_63920361	1.87838	89.21
CONT_1558	UBR3	ENST00000474426.E4	ENSMUST00000150301.E2	125	125	25	18	23	17	6.06	7.46	12.98	9.11	-0.628849	-0.399481	37	19	9.79	10.29	6.78	6.84	14474	3883	5494	2917	2_1_170897495_170911970_170912094_170917589	2_1_70009206_70013090_70013214_70016132	1.856	84.48
CONT_1559	DUSP13	ENST00000607009.E2	ENSMUST00000075040.E2	218	218	32	44	56	91	4.36	8.24	11.6	11.18	2.7824	0.929685	20	39	7.55	7.55	9.85	4.53	799	807	10106	903	10_0_76868767_76867750_76867967_76857643	14_0_21748446_21747421_21747638_21746517	1.88991	88.83
CONT_1560	KIAA0922	ENST00000440693.E3	ENSMUST00000052342.E3	44	44	12	13	20	17	10.28	10.28	9.67	7.14	1.40486	2.14058	26	24	10.07	10.07	11.15	11.6	6563	7662	76184	63382	4_1_154388433_154394997_154395040_154471225	3_0_84039315_84031609_84031652_83968226	2	95.45
CONT_1561	TBC1D25	ENST00000418627.E4	ENSMUST00000172020.E5	128	128	15	24	16	24	2.28	5.95	7.64	8.15	0.600181	1.21517	31	25	8.34	8.34	11.49	13.7	13873	15959	133	146	X_1_48403411_48417285_48417412_48417546	X_0_8172738_8156651_8156778_8156504	2	89.06
CONT_1562	RNF11	ENST00000242719.E2	ENSMUST00000064167.E3	170	170	33	30	45	29	8.57	9.35	9.46	10.62	-0.0621478	-0.421041	43	34	9.46	9.46	10.4	12.04	33076	19042	1025	2475	1_1_51702551_51735628_51735797_51736823	4_0_109476110_109456898_109457067_109454422	1.81176	94.16
CONT_1563	KIF21A	ENST00000361418.E27	ENSMUST00000109287.E26	215	215	28	39	48	41	8.31	8.31	8.8	10.68	1.45848	0.58848	47	50	10.51	10.51	5.79	8.11	2956	2567	2654	12393	12_0_39719641_39716470_39716684_39713815	15_0_90959077_90956295_90956509_90943901	1.97209	92.92
CONT_1564	NDUFV1	ENST00000525086.E2	ENSMUST00000129706.E2	83	83	17	16	9	12	7.66	7.66	10.92	11.14	3.68006	3.57645	25	25	9.2	9.44	6.58	6.28	1319	1122	73	73	11_1_67374547_67375867_67375949_67376023	19_0_4012551_4011346_4011428_4011272	2	93.98
CONT_1565	ADAMTS6	ENST00000464680.E10	ENSMUST00000065766.E11	142	142	7	10	11	9	7.83	7.83	5.23	6.81	0.317627	0.878853	35	17	9.35	9.35	10.58	10.58	8514	8701	17881	14294	5_0_64595812_64587156_64587297_64569274	13_1_104366940_104375642_104375783_104390078	2	97.18
CONT_1566	ASB1	ENST00000264607.E2	ENSMUST00000027538.E2	142	142	31	24	34	40	8.7	8.7	4.54	4.54	2.09911	1.3268	26	26	10.52	10.52	11.35	9.52	6434	3291	2015	2630	2_1_239335760_239342195_239342336_239344352	1_1_91540864_91544156_91544297_91546928	1.94366	90.58
[truncated: 770 more rows]
