# Supplementary material for: Deciphering targeting rules of splicing modulator compounds: case of TG003
Source: BMC Mol Biol. 2015 Sep 24;16:16. doi: 10.1186/s12867-015-0044-6 (PMC4580995; doi:10.1186/s12867-015-0044-6)
Supplement: Supplementary file 10 — Additional file 10: Table S6. Comparison result of skip-enhanced exons between TG003 treated cells and U2AF65-KD cells. [file 12867_2015_44_MOESM10_ESM.xlsx]

## Sheet: TableS6_U2AF65
Additional file 10: Table S6. Comparison result of skip-enhanced exons between TG003 treated cells and U2AF65-KD cells.
		TG003_Treatment
	Group Name	Skip	Not_Skip	sum
U2AF65 KD	Skip	373 (188)	578 (763)	951
	Not_Skip	2482 (2667)	11040 (10855)	13522
	sum	2855	11618
*Numbers written in brackets show the expectation values.
