# Supplementary material for: Deciphering targeting rules of splicing modulator compounds: case of TG003
Source: BMC Mol Biol. 2015 Sep 24;16:16. doi: 10.1186/s12867-015-0044-6 (PMC4580995; doi:10.1186/s12867-015-0044-6)
Supplement: Supplementary file 11 — Additional file 11: Table S7. Primers used in this study. [file 12867_2015_44_MOESM11_ESM.xlsx]

## Sheet: TableS7_primer_list
Additional file 11: Table S7. Primers used in this study.
Gene	sequence(5' -> 3')
hmCLK1_for	ATGAGACATTCAAAGAGAACTTACTG
hmCLK1_rev	CACTTTATGATCGATGCATTCC
hmSYNRG_for	CTGGATTTTTCCTCCTGTATGTTACGG
hmSYNRG_rev	ACACAGTTGATCCAGAAGTTGGCAC
hmSYNRG_end_for	CAGTTGCTGAAGGACATCGATAAAG
hmDENND4C_for	CAGCAAATGAAGCCAGGC
hmDENND4C_rev	TTTAAATGAGAGGCGCTCCAAAAC
hmDennd4c_end_rev	GGATAATATCAACCTTCATCAGGAACC
hMAP4K3_for	TTGGCCAAGTGAAATTTGATCC
hMAP4K3_rev	TAACCACCTTGGTGTCCTTGTCC
mMap4k3_for	TTGGCCAGGTAAAATTTGATCC
mMap4k3_rev	CAATGGCTTTGGTGTCCTTGTCC
hmATXN7L1_for	GCCGAAGGAACAGGGAAAAAGC
hATXN7L1_rev	CTGGTTACAGGCACTGCACAC
mAtxn7l1_rev	CTGATTGCAGGCACTGCACAC
hmNKTR_for	TTCAGCTCTTCTCAGACATATGTCC
hmNKTR_rev	ATCCACCATAAATTGATTCTCCACC
egfpc1for	GGCATGGACGAGCTGTACAAG
egfpc1rev	ATGTGGTATGGCTGATTATGATCAG
BglII_hDENND_for	ACCAGATCTTCTGAAAAGAAATCATCTCTCCTG
SalI_hDENND_rev	ACCGTCGACTTAAATGAGAGGCGCTCCAAAAC
XhoI_mDENND_for	ACCCTCGAGATTCTGAGAAGAAGCCGTCACTTC
BamHI_mDENND_rev	ACCGGATCCTTAAATGAGAGGCGCTCCAAAAC
